# Supplementary material for: Transcriptomic profiling of adjuvant colorectal cancer identifies three key prognostic biological processes and a disease specific role for granzyme B
Source: PLoS One. 2021 Dec 31;16(12):e0262198. doi: 10.1371/journal.pone.0262198 (PMC8719661; doi:10.1371/journal.pone.0262198)
Supplement: S1 Table — (XLSX) [file pone.0262198.s016.xlsx]

## Sheet: TableS1_PatientMetadata
Supplemental Table 1: Clinical characteristics of the Biomarker Evaluable Population of 1062 CRC tumors.
Patient ID	Treatment	DFS event	DFS time in months	OS event	OS time in months	MSI status	CMS subtype	Age category	CEA level	ECOG status	sex	AJCC tumor and lymph node status	KRAS mutation	BRAF T1799A mutation
Patient1	FOLFOX-4+Bevacizumab	0	48.1	0	80.39	MSS	CMS2	51 - 64	1.6	>0	FEMALE	STAGE III N1	WT	WT
Patient2	FOLFOX-4+Bevacizumab	0	35.09	0	55.79	MSS	CMS3	51 - 64	1	0	MALE	STAGE III N1	NA	WT
Patient3	XELOX+Bevacizumab	0	59.63	0	78.16	MSS	CMS4	51 - 64	1.3	0	MALE	STAGE III N2	MUT	WT
Patient4	FOLFOX-4+Bevacizumab	0	48.1	0	72.61	MSS	CMS2	51 - 64	1.3	>0	FEMALE	STAGE III N1	MUT	WT
Patient5	FOLFOX-4+Bevacizumab	0	60.02	0	84.4	MSS	CMS2	71 - 80	1.4	0	MALE	STAGE III N2	NA	WT
Patient6	FOLFOX-4+Bevacizumab	0	59.7	0	83.88	MSS	CMS1	65 - 70	1	0	MALE	STAGE III N1	NA	WT
Patient7	XELOX+Bevacizumab	0	41.63	0	61.14	MSS	CMS1	65 - 70	0.6	0	MALE	STAGE III N2	NA	WT
Patient8	FOLFOX-4+Bevacizumab	0	46.36	0	72.9	MSS	CMS3	65 - 70	2	>0	MALE	HIGH-RISK STAGE II	MUT	WT
Patient9	FOLFOX-4+Bevacizumab	0	41.86	0	65.97	MSS	CMS1	71 - 80	1.2	0	FEMALE	STAGE III N1	MUT	WT
Patient10	FOLFOX-4+Bevacizumab	0	59.14	0	82.96	MSS	unclassified	51 - 64	1.2	0	MALE	STAGE III N2	NA	WT
Patient11	XELOX+Bevacizumab	0	36.53	0	59.96	MSS	CMS2	71 - 80	1.4	0	FEMALE	STAGE III N2	NA	WT
Patient12	FOLFOX-4+Bevacizumab	0	35.98	0	60.32	MSI-H	CMS1	51 - 64	3.13	0	MALE	STAGE III N1	WT	WT
Patient13	XELOX+Bevacizumab	0	54.41	0	83.65	MSS	CMS2	51 - 64	1.9	0	FEMALE	STAGE III N1	NA	WT
Patient14	XELOX+Bevacizumab	0	47.77	0	79.77	MSS	CMS1	51 - 64	2	>0	FEMALE	STAGE III N1	WT	MUT
Patient15	FOLFOX-4	0	47.8	0	72.02	MSS	CMS1	51 - 64	1.9	0	MALE	STAGE III N2	WT	WT
Patient16	FOLFOX-4+Bevacizumab	1	17.48	0	76.32	MSS	CMS4	65 - 70	1.1	0	FEMALE	STAGE III N2	NA	WT
Patient17	FOLFOX-4+Bevacizumab	1	7.39	1	12.06	MSS	CMS4	<= 50	5.6	0	MALE	STAGE III N2	MUT	WT
Patient18	FOLFOX-4	0	34.3	0	59.66	MSS	CMS2	51 - 64	0.66	0	FEMALE	STAGE III N1	WT	WT
Patient19	XELOX+Bevacizumab	1	19.94	1	34.4	MSS	CMS2	71 - 80	0.58	>0	MALE	STAGE III N1	WT	NA
Patient20	FOLFOX-4	0	48.07	0	59.79	MSI-H	CMS1	71 - 80	1.25	0	MALE	STAGE III N1	WT	MUT
Patient21	XELOX+Bevacizumab	0	48.13	0	80.89	MSS	CMS4	<= 50	1.4	>0	MALE	HIGH-RISK STAGE II	NA	WT
Patient22	XELOX+Bevacizumab	0	47.8	0	72.21	MSS	CMS2	71 - 80	0.9	0	MALE	STAGE III N1	NA	WT
Patient23	XELOX+Bevacizumab	0	42.09	0	69.68	MSS	CMS4	51 - 64	0.4	>0	FEMALE	STAGE III N1	WT	WT
Patient24	FOLFOX-4	0	41.43	0	66.5	MSI-H	CMS1	<= 50	5	0	FEMALE	STAGE III N2	WT	WT
Patient25	XELOX+Bevacizumab	0	41.86	0	65.05	MSS	CMS2	71 - 80	1.47	0	FEMALE	STAGE III N1	WT	WT
Patient26	FOLFOX-4+Bevacizumab	1	36.21	0	61.67	MSS	CMS2	51 - 64	4	>0	MALE	STAGE III N1	WT	WT
Patient27	FOLFOX-4+Bevacizumab	1	0.36	1	26.09	MSS	CMS4	51 - 64	1.7	0	MALE	STAGE III N2	MUT	WT
Patient28	XELOX+Bevacizumab	0	42.12	0	70.83	MSS	CMS2	<= 50	1.64	0	MALE	HIGH-RISK STAGE II	WT	WT
Patient29	FOLFOX-4	0	47.21	0	76.81	MSS	CMS1	<= 50	3.4	0	MALE	STAGE III N1	MUT	WT
Patient30	FOLFOX-4+Bevacizumab	0	53.65	0	77.57	MSS	CMS4	51 - 64	2.2	0	MALE	STAGE III N1	NA	NA
Patient31	FOLFOX-4+Bevacizumab	0	6.77	0	67.38	MSS	CMS2	51 - 64	0.9	0	FEMALE	STAGE III N1	MUT	WT
Patient32	XELOX+Bevacizumab	0	60.16	0	85.75	MSI-H	CMS1	51 - 64	1.2	0	MALE	HIGH-RISK STAGE II	WT	WT
Patient33	XELOX+Bevacizumab	0	36.07	0	60.62	MSS	CMS4	65 - 70	0.9	0	MALE	STAGE III N1	MUT	WT
Patient34	FOLFOX-4+Bevacizumab	0	35.84	0	65.58	MSS	CMS2	51 - 64	3.1	0	FEMALE	STAGE III N1	NA	WT
Patient35	FOLFOX-4	0	48.1	0	73.86	MSI-H	CMS1	<= 50	0.9	0	FEMALE	STAGE III N2	WT	WT
Patient36	FOLFOX-4	0	41.82	0	68.93	MSS	CMS2	71 - 80	1.68	0	FEMALE	HIGH-RISK STAGE II	WT	WT
Patient37	XELOX+Bevacizumab	0	42.18	0	64.33	MSS	CMS3	<= 50	0.8	0	FEMALE	HIGH-RISK STAGE II	MUT	WT
Patient38	FOLFOX-4+Bevacizumab	0	47.67	0	79.64	MSS	CMS1	51 - 64	0.9	0	MALE	STAGE III N1	WT	WT
Patient39	XELOX+Bevacizumab	0	54.54	0	78.32	MSS	CMS4	65 - 70	1.09	0	FEMALE	STAGE III N1	MUT	WT
Patient40	XELOX+Bevacizumab	0	35.88	0	60.29	MSS	CMS4	65 - 70	0	0	FEMALE	STAGE III N1	MUT	WT
Patient41	FOLFOX-4	0	41.63	0	60.45	MSS	CMS2	51 - 64	0.8	0	MALE	STAGE III N1	MUT	WT
Patient42	FOLFOX-4+Bevacizumab	0	42.48	0	66.86	MSS	CMS4	51 - 64	4.1	0	FEMALE	STAGE III N1	NA	WT
Patient43	FOLFOX-4	1	12.29	0	61.5	MSS	CMS4	65 - 70	5.2	0	FEMALE	STAGE III N1	MUT	WT
Patient44	FOLFOX-4	0	39.79	0	61.27	MSI-H	CMS1	51 - 64	0.7	>0	FEMALE	STAGE III N1	NA	WT
Patient45	FOLFOX-4+Bevacizumab	0	48.07	0	79.87	MSS	CMS2	<= 50	1.1	0	MALE	STAGE III N2	WT	WT
Patient46	FOLFOX-4	0	59.83	0	84.96	MSS	CMS2	51 - 64	0.5	0	MALE	STAGE III N2	WT	WT
Patient47	FOLFOX-4+Bevacizumab	1	33.84	1	42.32	MSS	CMS4	65 - 70	1	0	MALE	STAGE III N1	WT	MUT
Patient48	XELOX+Bevacizumab	0	59.37	0	83.78	MSS	CMS2	71 - 80	1.2	0	MALE	STAGE III N1	NA	WT
Patient49	FOLFOX-4	1	24.15	0	75.86	MSS	CMS2	65 - 70	3.4	0	FEMALE	STAGE III N2	WT	WT
Patient50	FOLFOX-4	0	52.93	0	79.67	MSS	CMS2	51 - 64	4.1	0	FEMALE	HIGH-RISK STAGE II	WT	WT
Patient51	FOLFOX-4	0	60.19	0	84.96	MSS	CMS1	65 - 70	1.2	0	MALE	STAGE III N1	WT	WT
Patient52	XELOX+Bevacizumab	0	48	0	78	MSS	CMS4	65 - 70	1.4	>0	FEMALE	STAGE III N1	MUT	WT
Patient53	FOLFOX-4+Bevacizumab	0	41.86	0	62.09	MSS	CMS2	<= 50	1.6	0	FEMALE	STAGE III N1	MUT	WT
Patient54	FOLFOX-4	0	59.96	0	83.12	MSI-H	CMS1	71 - 80	1.9	0	MALE	HIGH-RISK STAGE II	WT	WT
Patient55	FOLFOX-4+Bevacizumab	0	47.77	0	78.19	MSS	CMS2	65 - 70	0.7	0	MALE	STAGE III N2	NA	WT
Patient56	XELOX+Bevacizumab	0	48.13	0	81.68	MSS	CMS2	<= 50	1	0	MALE	HIGH-RISK STAGE II	NA	WT
Patient57	FOLFOX-4	0	48.16	0	76.42	MSS	CMS4	51 - 64	0.4	0	FEMALE	STAGE III N1	NA	WT
Patient58	XELOX+Bevacizumab	1	12.75	1	41.76	MSS	CMS4	51 - 64	2	0	MALE	STAGE III N2	WT	WT
Patient59	FOLFOX-4	0	58.64	0	83.94	MSS	CMS2	51 - 64	0.9	>0	FEMALE	STAGE III N1	NA	WT
Patient60	FOLFOX-4+Bevacizumab	0	47.84	0	78.62	MSS	unclassified	65 - 70	1.9	>0	FEMALE	STAGE III N1	MUT	WT
Patient61	FOLFOX-4+Bevacizumab	0	59.79	0	84.86	MSS	CMS1	51 - 64	0.8	0	MALE	STAGE III N1	MUT	WT
Patient62	FOLFOX-4+Bevacizumab	1	10.84	1	14.49	MSS	CMS3	65 - 70	1.5	0	FEMALE	STAGE III N1	WT	WT
Patient63	FOLFOX-4+Bevacizumab	0	47.9	0	78.03	MSS	unclassified	51 - 64	2.96	0	FEMALE	STAGE III N2	NA	WT
Patient64	FOLFOX-4+Bevacizumab	0	42.51	0	66.4	MSS	CMS4	65 - 70	1.3	0	MALE	STAGE III N2	WT	WT
Patient65	FOLFOX-4	0	41.76	0	66.33	MSS	CMS1	65 - 70	0.6	0	FEMALE	STAGE III N1	WT	NA
Patient66	FOLFOX-4	0	48.16	0	81.84	MSS	CMS3	71 - 80	0.7	0	FEMALE	STAGE III N1	MUT	WT
Patient67	XELOX+Bevacizumab	0	36.27	0	62.55	MSI-L	CMS1	51 - 64	0.7	0	MALE	STAGE III N1	WT	WT
Patient68	XELOX+Bevacizumab	1	29.57	1	70.87	MSS	CMS2	51 - 64	1.3	>0	MALE	STAGE III N1	MUT	WT
Patient69	FOLFOX-4	0	47.8	0	71.85	MSS	CMS3	<= 50	1	0	FEMALE	STAGE III N1	MUT	WT
Patient70	FOLFOX-4+Bevacizumab	0	48.1	0	77.83	MSS	CMS4	65 - 70	1.4	0	FEMALE	STAGE III N1	MUT	WT
Patient71	FOLFOX-4+Bevacizumab	0	52.76	0	83.38	MSS	CMS2	51 - 64	0.9	0	FEMALE	STAGE III N1	WT	MUT
Patient72	FOLFOX-4+Bevacizumab	0	42.91	0	68.44	MSI-H	CMS1	65 - 70	1.3	0	FEMALE	STAGE III N1	WT	MUT
Patient73	XELOX+Bevacizumab	0	36.34	0	61.63	MSS	CMS2	51 - 64	NA	0	FEMALE	STAGE III N1	WT	WT
Patient74	FOLFOX-4+Bevacizumab	1	12.02	1	52.96	MSS	CMS4	51 - 64	2.3	0	MALE	HIGH-RISK STAGE II	MUT	WT
Patient75	FOLFOX-4+Bevacizumab	0	45.11	0	83.98	MSS	CMS1	71 - 80	1.5	0	FEMALE	HIGH-RISK STAGE II	MUT	WT
Patient76	FOLFOX-4	0	50.1	0	84.7	MSS	unclassified	<= 50	2.1	0	FEMALE	STAGE III N1	MUT	WT
Patient77	XELOX+Bevacizumab	0	37.13	0	70.11	MSS	CMS4	65 - 70	2	0	FEMALE	STAGE III N2	WT	WT
Patient78	XELOX+Bevacizumab	0	54.44	0	83.32	MSS	CMS2	65 - 70	1.5	0	FEMALE	STAGE III N1	NA	WT
Patient79	FOLFOX-4+Bevacizumab	0	46.82	0	78.42	MSS	CMS2	65 - 70	2.6	0	FEMALE	STAGE III N1	NA	WT
Patient80	FOLFOX-4+Bevacizumab	1	24.84	1	38.51	MSS	CMS1	51 - 64	1.7	0	FEMALE	STAGE III N2	NA	WT
Patient81	XELOX+Bevacizumab	0	47.97	0	81.18	MSS	CMS4	65 - 70	1	0	FEMALE	STAGE III N2	WT	MUT
Patient82	FOLFOX-4+Bevacizumab	0	35.58	0	60.06	MSS	unclassified	51 - 64	0.9	0	FEMALE	STAGE III N1	NA	WT
Patient83	FOLFOX-4	0	47.7	0	78.72	MSI-L	CMS3	<= 50	1	>0	FEMALE	STAGE III N2	NA	WT
Patient84	FOLFOX-4	0	52.6	0	63.41	MSS	CMS2	65 - 70	1.9	0	FEMALE	STAGE III N1	WT	WT
Patient85	XELOX+Bevacizumab	0	36.44	0	61.4	MSS	CMS2	<= 50	2	0	FEMALE	STAGE III N2	NA	WT
Patient86	FOLFOX-4+Bevacizumab	0	59.76	0	83.98	MSS	CMS2	<= 50	0.8	0	MALE	STAGE III N1	WT	WT
Patient87	FOLFOX-4+Bevacizumab	1	30.23	0	80.1	MSS	unclassified	71 - 80	1.7	0	MALE	STAGE III N1	NA	WT
Patient88	FOLFOX-4+Bevacizumab	0	59.83	0	80.3	MSS	CMS1	71 - 80	3.1	0	FEMALE	STAGE III N2	MUT	WT
Patient89	FOLFOX-4+Bevacizumab	0	54.47	0	81.71	MSS	CMS2	65 - 70	5	0	MALE	STAGE III N1	MUT	WT
Patient90	FOLFOX-4	0	47.67	0	78.26	MSS	CMS4	65 - 70	0.6	0	FEMALE	STAGE III N1	WT	WT
Patient91	FOLFOX-4	0	58.78	0	84.57	MSS	CMS2	<= 50	0.95	0	MALE	STAGE III N1	WT	WT
Patient92	XELOX+Bevacizumab	1	60.22	0	84.34	MSS	CMS2	65 - 70	0.4	0	MALE	STAGE III N2	MUT	WT
Patient93	FOLFOX-4+Bevacizumab	0	54.31	0	82.92	MSI-L	CMS1	51 - 64	0.9	0	MALE	HIGH-RISK STAGE II	NA	WT
Patient94	FOLFOX-4+Bevacizumab	1	27.63	0	67.88	MSS	CMS4	51 - 64	1	>0	MALE	STAGE III N2	MUT	WT
Patient95	FOLFOX-4	0	42.25	0	67.35	MSS	CMS4	51 - 64	0.8	0	FEMALE	STAGE III N1	MUT	WT
Patient96	FOLFOX-4	0	48	0	72.02	MSI-H	CMS1	51 - 64	0.4	0	FEMALE	HIGH-RISK STAGE II	MUT	WT
Patient97	FOLFOX-4+Bevacizumab	0	47.7	0	80.3	MSS	CMS3	65 - 70	2.7	>0	MALE	STAGE III N1	WT	WT
Patient98	XELOX+Bevacizumab	0	49.64	0	59.73	MSS	CMS2	<= 50	0.59	0	MALE	STAGE III N1	WT	WT
Patient99	FOLFOX-4+Bevacizumab	0	60.02	0	84.4	MSS	unclassified	65 - 70	1.6	0	FEMALE	HIGH-RISK STAGE II	NA	WT
Patient100	FOLFOX-4+Bevacizumab	1	20.9	0	78.78	MSS	CMS3	71 - 80	4	0	FEMALE	STAGE III N1	WT	WT
Patient101	FOLFOX-4	1	31.54	0	79.57	MSS	CMS4	65 - 70	2	>0	MALE	STAGE III N2	MUT	WT
Patient102	XELOX+Bevacizumab	0	36.53	0	59.6	MSS	CMS2	<= 50	0.5	0	FEMALE	STAGE III N1	NA	WT
Patient103	FOLFOX-4+Bevacizumab	1	17.48	1	30.03	MSS	CMS4	<= 50	0.3	>0	FEMALE	HIGH-RISK STAGE II	NA	WT
Patient104	FOLFOX-4	0	60.45	0	84.4	MSS	CMS2	65 - 70	3.2	>0	MALE	STAGE III N2	NA	WT
Patient105	XELOX+Bevacizumab	0	42.12	0	67.22	MSI-H	CMS1	51 - 64	2.5	0	FEMALE	STAGE III N2	WT	MUT
Patient106	FOLFOX-4+Bevacizumab	1	27.17	1	50.63	MSI-H	CMS1	51 - 64	1.8	0	MALE	STAGE III N1	NA	WT
Patient107	XELOX+Bevacizumab	0	60.75	0	84.63	MSS	CMS2	51 - 64	1.2	0	FEMALE	HIGH-RISK STAGE II	NA	WT
Patient108	FOLFOX-4+Bevacizumab	0	41.63	0	67.12	MSS	CMS3	65 - 70	1.4	0	MALE	STAGE III N1	WT	WT
Patient109	FOLFOX-4	0	59.6	0	85.55	MSS	CMS2	65 - 70	1.3	0	FEMALE	STAGE III N2	WT	WT
Patient110	FOLFOX-4+Bevacizumab	0	53.36	0	77.31	MSS	CMS1	65 - 70	4.5	0	MALE	HIGH-RISK STAGE II	WT	WT
Patient111	FOLFOX-4	0	35.88	0	64.59	MSI-H	CMS1	51 - 64	1.8	0	MALE	STAGE III N2	NA	MUT
Patient112	FOLFOX-4	0	48.1	0	82.96	MSI-H	CMS1	65 - 70	3.6	>0	MALE	STAGE III N2	WT	WT
Patient113	FOLFOX-4	0	54.37	0	85.65	MSS	unclassified	65 - 70	1.4	0	FEMALE	HIGH-RISK STAGE II	MUT	WT
Patient114	XELOX+Bevacizumab	0	61.21	0	70.47	MSS	CMS2	71 - 80	2.1	>0	MALE	STAGE III N1	MUT	WT
Patient115	FOLFOX-4	0	48.36	0	79.61	MSS	CMS2	65 - 70	0.2	0	MALE	STAGE III N1	NA	WT
Patient116	FOLFOX-4+Bevacizumab	0	42.28	0	68.04	MSS	CMS3	<= 50	1	0	FEMALE	STAGE III N1	MUT	WT
Patient117	FOLFOX-4+Bevacizumab	0	58.71	0	84.11	MSS	CMS2	51 - 64	2	0	MALE	STAGE III N1	MUT	WT
Patient118	FOLFOX-4	0	48	0	79.05	MSS	CMS4	65 - 70	2.08	0	FEMALE	HIGH-RISK STAGE II	MUT	WT
Patient119	XELOX+Bevacizumab	0	47.67	0	77.7	MSS	CMS4	65 - 70	2.15	0	MALE	HIGH-RISK STAGE II	NA	WT
Patient120	XELOX+Bevacizumab	0	47.84	0	82.1	MSS	unclassified	51 - 64	1.1	0	FEMALE	STAGE III N1	MUT	WT
Patient121	FOLFOX-4	0	48.46	0	79.28	MSS	CMS1	51 - 64	1	>0	FEMALE	STAGE III N1	MUT	WT
Patient122	FOLFOX-4+Bevacizumab	0	41.95	0	66.23	MSS	CMS4	51 - 64	0.8	0	MALE	STAGE III N2	WT	WT
Patient123	FOLFOX-4	0	59.63	0	83.78	MSS	CMS2	<= 50	1	0	MALE	STAGE III N2	WT	WT
Patient124	FOLFOX-4	0	48.26	0	79.84	MSS	CMS4	<= 50	1.1	0	MALE	STAGE III N2	WT	WT
Patient125	FOLFOX-4	0	36.34	0	62.13	MSI-L	CMS1	<= 50	4	0	MALE	STAGE III N1	WT	WT
Patient126	FOLFOX-4+Bevacizumab	0	48.16	0	78.39	MSS	CMS1	51 - 64	2.41	0	FEMALE	HIGH-RISK STAGE II	MUT	WT
Patient127	FOLFOX-4+Bevacizumab	0	56.11	0	81.64	MSS	CMS2	51 - 64	0.8	0	FEMALE	STAGE III N1	WT	WT
Patient128	XELOX+Bevacizumab	0	50.69	0	84.04	MSS	CMS4	51 - 64	2.69	0	FEMALE	STAGE III N2	MUT	WT
Patient129	FOLFOX-4+Bevacizumab	0	60.25	0	85.32	MSS	CMS2	51 - 64	1.8	0	FEMALE	STAGE III N1	MUT	WT
Patient130	FOLFOX-4+Bevacizumab	0	47.9	0	80.69	MSS	CMS2	<= 50	1.88	0	FEMALE	STAGE III N1	MUT	WT
Patient131	FOLFOX-4	0	48	0	79.05	MSS	CMS2	51 - 64	2.6	0	MALE	HIGH-RISK STAGE II	NA	WT
Patient132	FOLFOX-4+Bevacizumab	1	48.89	1	69.03	MSS	CMS1	51 - 64	2.93	0	MALE	STAGE III N2	NA	WT
Patient133	FOLFOX-4+Bevacizumab	0	59.93	0	87.92	MSS	CMS2	65 - 70	4.8	0	FEMALE	STAGE III N1	MUT	WT
Patient134	FOLFOX-4	0	49.31	0	49.31	MSS	CMS2	<= 50	0.7	0	FEMALE	HIGH-RISK STAGE II	NA	WT
Patient135	XELOX+Bevacizumab	0	47.87	0	79.74	MSS	CMS4	51 - 64	1.7	0	FEMALE	STAGE III N1	WT	WT
Patient136	FOLFOX-4	0	59.07	0	83.48	MSS	CMS3	51 - 64	3.11	0	MALE	STAGE III N2	MUT	WT
Patient137	XELOX+Bevacizumab	0	36.24	0	63.8	MSI-L	CMS1	<= 50	0.9	0	FEMALE	STAGE III N1	NA	WT
Patient138	FOLFOX-4	0	42.12	0	67.94	MSS	CMS1	71 - 80	1.5	0	FEMALE	STAGE III N1	MUT	WT
Patient139	FOLFOX-4+Bevacizumab	1	49.12	0	80.59	MSS	CMS2	51 - 64	1.1	0	MALE	STAGE III N1	MUT	WT
Patient140	FOLFOX-4+Bevacizumab	0	47.28	0	77.34	MSI-H	CMS1	51 - 64	0.9	>0	MALE	STAGE III N1	MUT	WT
Patient141	XELOX+Bevacizumab	0	60.02	0	84.6	MSI-L	CMS2	51 - 64	1.4	>0	MALE	STAGE III N2	WT	WT
Patient142	FOLFOX-4+Bevacizumab	1	17.58	0	80.16	MSS	CMS2	65 - 70	1.6	0	FEMALE	STAGE III N2	WT	WT
Patient143	XELOX+Bevacizumab	0	57.4	0	82.79	MSS	CMS3	51 - 64	0.6	0	FEMALE	STAGE III N1	MUT	WT
Patient144	XELOX+Bevacizumab	0	48.03	0	79.15	MSS	CMS1	51 - 64	4.3	0	FEMALE	STAGE III N1	WT	WT
Patient145	XELOX+Bevacizumab	0	48.03	0	78.85	MSS	CMS4	51 - 64	4	0	FEMALE	STAGE III N1	MUT	WT
Patient146	FOLFOX-4	0	35.68	0	61.14	MSS	unclassified	<= 50	0.9	>0	MALE	STAGE III N1	NA	WT
Patient147	FOLFOX-4	0	47.93	0	78.46	MSS	CMS2	65 - 70	0.42	0	MALE	HIGH-RISK STAGE II	NA	WT
Patient148	FOLFOX-4+Bevacizumab	0	60.62	0	83.84	MSS	CMS1	65 - 70	1.6	0	MALE	STAGE III N1	MUT	WT
Patient149	FOLFOX-4	0	59.96	0	85.19	MSS	CMS1	<= 50	0.5	0	MALE	HIGH-RISK STAGE II	WT	WT
Patient150	XELOX+Bevacizumab	0	47.67	0	71.79	MSS	CMS4	65 - 70	1.3	0	MALE	STAGE III N2	MUT	WT
Patient151	FOLFOX-4	0	42.05	0	66.63	MSS	CMS2	51 - 64	1	0	MALE	STAGE III N2	NA	WT
Patient152	FOLFOX-4	0	46.82	0	83.35	MSS	unclassified	65 - 70	0.5	0	FEMALE	STAGE III N1	NA	WT
Patient153	FOLFOX-4	0	42.18	0	66.79	MSS	CMS2	51 - 64	0.3	>0	MALE	STAGE III N2	NA	WT
Patient154	FOLFOX-4+Bevacizumab	0	58.81	0	83.02	MSI-H	CMS1	51 - 64	1	0	FEMALE	STAGE III N1	WT	WT
Patient155	FOLFOX-4	0	48.13	0	76.09	MSS	CMS3	<= 50	1.22	0	MALE	HIGH-RISK STAGE II	WT	WT
Patient156	FOLFOX-4	0	41.36	0	65.05	MSS	CMS1	71 - 80	0.8	0	FEMALE	STAGE III N1	MUT	WT
Patient157	XELOX+Bevacizumab	1	35.91	0	77.77	MSS	CMS2	65 - 70	1.7	>0	MALE	STAGE III N2	NA	WT
Patient158	FOLFOX-4+Bevacizumab	0	48.13	0	75.63	MSS	CMS2	51 - 64	1.23	0	MALE	STAGE III N1	WT	WT
Patient159	FOLFOX-4+Bevacizumab	0	47.87	0	79.31	MSS	CMS2	51 - 64	1.01	>0	MALE	STAGE III N1	NA	WT
Patient160	FOLFOX-4+Bevacizumab	0	48.2	0	78.55	MSS	CMS1	51 - 64	2.12	0	FEMALE	STAGE III N2	NA	WT
Patient161	FOLFOX-4	0	38.44	0	62.32	MSS	unclassified	51 - 64	1.8	0	MALE	STAGE III N1	NA	WT
Patient162	FOLFOX-4+Bevacizumab	0	47.38	0	71.92	MSS	CMS2	51 - 64	2	>0	MALE	STAGE III N2	WT	WT
Patient163	FOLFOX-4+Bevacizumab	1	15.41	1	75.96	MSS	CMS2	51 - 64	1.8	0	MALE	STAGE III N2	NA	WT
Patient164	FOLFOX-4	1	18.43	1	52.01	MSS	CMS4	51 - 64	2.8	0	MALE	STAGE III N1	MUT	WT
Patient165	FOLFOX-4	0	47.38	0	80.03	MSI-L	CMS2	51 - 64	0.5	0	FEMALE	HIGH-RISK STAGE II	WT	WT
Patient166	XELOX+Bevacizumab	0	59.96	0	83.42	MSS	CMS4	51 - 64	3.3	0	FEMALE	STAGE III N1	MUT	WT
Patient167	FOLFOX-4+Bevacizumab	0	42.09	0	67.02	MSS	CMS3	71 - 80	0.6	0	MALE	HIGH-RISK STAGE II	MUT	WT
Patient168	FOLFOX-4+Bevacizumab	0	47.9	0	79.24	MSS	unclassified	<= 50	1.35	0	FEMALE	STAGE III N1	NA	WT
Patient169	FOLFOX-4	0	41.89	0	67.45	MSS	CMS2	51 - 64	0.5	0	FEMALE	STAGE III N1	WT	WT
Patient170	XELOX+Bevacizumab	0	47.8	0	76.42	MSS	CMS4	<= 50	1.4	0	FEMALE	STAGE III N1	NA	WT
Patient171	FOLFOX-4+Bevacizumab	0	36.14	0	59.07	MSS	CMS1	51 - 64	1.1	>0	MALE	STAGE III N1	NA	WT
Patient172	XELOX+Bevacizumab	0	47.7	0	80.79	MSS	CMS2	51 - 64	0.6	0	MALE	STAGE III N1	NA	WT
Patient173	FOLFOX-4	0	46.88	0	81.58	MSI-H	CMS1	<= 50	2.23	0	FEMALE	STAGE III N1	MUT	WT
Patient174	XELOX+Bevacizumab	0	35.91	0	60.88	MSS	CMS2	51 - 64	1.6	0	MALE	STAGE III N2	WT	WT
Patient175	XELOX+Bevacizumab	0	42.38	0	66.33	MSS	CMS4	51 - 64	0.3	0	MALE	STAGE III N2	WT	WT
Patient176	FOLFOX-4	0	35.38	0	58.97	MSS	CMS4	71 - 80	1	0	FEMALE	STAGE III N1	WT	WT
Patient177	XELOX+Bevacizumab	0	59.47	0	82.99	MSS	CMS1	71 - 80	0.6	>0	FEMALE	STAGE III N1	NA	NA
Patient178	FOLFOX-4+Bevacizumab	0	49.41	0	80.53	MSS	unclassified	<= 50	1.9	>0	MALE	STAGE III N2	NA	MUT
Patient179	FOLFOX-4+Bevacizumab	0	54.21	0	71.52	MSS	CMS2	51 - 64	1.3	0	FEMALE	STAGE III N2	WT	WT
Patient180	FOLFOX-4+Bevacizumab	0	35.06	0	60.68	MSI-H	CMS1	51 - 64	3.4	0	FEMALE	STAGE III N1	WT	WT
Patient181	FOLFOX-4+Bevacizumab	0	36.34	0	62.26	MSS	CMS2	71 - 80	1.7	0	MALE	STAGE III N1	WT	WT
Patient182	FOLFOX-4+Bevacizumab	0	54.54	0	82.66	MSI-H	CMS1	65 - 70	1.1	0	FEMALE	STAGE III N1	WT	MUT
Patient183	FOLFOX-4	0	37.42	0	58.84	MSS	CMS2	<= 50	2.1	0	FEMALE	STAGE III N1	WT	WT
Patient184	FOLFOX-4+Bevacizumab	0	59.3	0	85.06	MSS	CMS4	<= 50	0.8	>0	FEMALE	STAGE III N2	MUT	WT
Patient185	FOLFOX-4	0	54.08	0	81.58	MSS	CMS2	51 - 64	2.3	0	MALE	STAGE III N1	MUT	WT
Patient186	FOLFOX-4	0	54.51	0	82.92	MSI-H	CMS4	<= 50	3	0	MALE	STAGE III N1	MUT	WT
Patient187	XELOX+Bevacizumab	0	37.06	0	60.75	MSS	CMS4	51 - 64	0.7	0	FEMALE	STAGE III N1	MUT	WT
Patient188	FOLFOX-4+Bevacizumab	1	22.6	1	65.28	MSS	CMS2	<= 50	4	0	MALE	STAGE III N2	WT	WT
Patient189	FOLFOX-4+Bevacizumab	0	35.65	0	64.2	MSS	CMS2	<= 50	1.4	0	MALE	STAGE III N2	MUT	WT
Patient190	XELOX+Bevacizumab	0	59.47	0	83.32	MSI-H	CMS1	<= 50	0.8	0	MALE	HIGH-RISK STAGE II	NA	WT
Patient191	XELOX+Bevacizumab	0	55.89	0	79.11	MSS	CMS1	51 - 64	1.1	0	FEMALE	STAGE III N1	WT	WT
Patient192	XELOX+Bevacizumab	1	16.53	1	26.81	MSS	CMS4	<= 50	0.5	0	MALE	STAGE III N2	WT	MUT
Patient193	XELOX+Bevacizumab	0	41.99	0	69.26	MSS	CMS1	<= 50	1.2	0	FEMALE	STAGE III N2	MUT	WT
Patient194	FOLFOX-4	0	36.3	0	60.16	MSS	CMS2	<= 50	0.3	0	FEMALE	STAGE III N1	WT	WT
Patient195	XELOX+Bevacizumab	0	46.72	0	73.26	MSS	CMS2	51 - 64	3	0	MALE	HIGH-RISK STAGE II	MUT	WT
Patient196	FOLFOX-4	0	59.79	0	85.42	MSS	CMS2	65 - 70	1.1	0	FEMALE	STAGE III N1	WT	WT
Patient197	FOLFOX-4	0	31.24	0	59.83	MSI-L	CMS1	65 - 70	1.5	0	MALE	STAGE III N2	WT	MUT
Patient198	XELOX+Bevacizumab	0	53.88	0	81.28	MSS	unclassified	51 - 64	0.8	0	MALE	STAGE III N1	NA	WT
Patient199	FOLFOX-4	1	36.14	0	72.44	MSS	CMS4	51 - 64	1.85	0	MALE	STAGE III N2	NA	WT
Patient200	FOLFOX-4+Bevacizumab	0	36.37	0	61.57	MSS	CMS1	51 - 64	6.4	0	FEMALE	STAGE III N1	NA	WT
Patient201	XELOX+Bevacizumab	0	54.54	0	78.13	MSS	CMS2	51 - 64	1.7	0	MALE	HIGH-RISK STAGE II	MUT	WT
Patient202	FOLFOX-4+Bevacizumab	0	48.13	0	82.86	MSS	CMS2	65 - 70	0.8	0	MALE	STAGE III N2	NA	WT
Patient203	FOLFOX-4	1	31.51	1	44.29	MSS	CMS1	51 - 64	3	0	FEMALE	STAGE III N2	NA	NA
Patient204	XELOX+Bevacizumab	0	48.46	0	83.22	MSS	CMS2	51 - 64	2	0	MALE	STAGE III N1	MUT	WT
Patient205	XELOX+Bevacizumab	0	53.98	0	81.08	MSS	CMS2	51 - 64	1.9	0	MALE	STAGE III N1	WT	WT
Patient206	FOLFOX-4	0	47.8	0	78.49	MSS	CMS3	<= 50	1.1	0	FEMALE	STAGE III N2	NA	WT
Patient207	FOLFOX-4	0	36.27	0	59.7	MSS	CMS2	65 - 70	1.5	0	MALE	STAGE III N1	NA	WT
Patient208	XELOX+Bevacizumab	0	47.87	0	79.28	MSS	CMS2	51 - 64	2.4	0	FEMALE	STAGE III N1	WT	WT
Patient209	XELOX+Bevacizumab	0	48.79	0	60.02	MSS	CMS4	65 - 70	1	0	FEMALE	HIGH-RISK STAGE II	MUT	WT
Patient210	XELOX+Bevacizumab	0	41.1	0	62.82	MSS	CMS2	51 - 64	1.1	0	MALE	STAGE III N1	WT	WT
Patient211	FOLFOX-4+Bevacizumab	0	47.97	0	72.21	MSS	CMS2	51 - 64	2	>0	MALE	HIGH-RISK STAGE II	WT	WT
Patient212	XELOX+Bevacizumab	0	41.76	0	68.57	MSS	CMS1	51 - 64	1.7	0	FEMALE	STAGE III N1	MUT	WT
Patient213	FOLFOX-4+Bevacizumab	0	41.2	0	69.55	MSS	CMS2	71 - 80	1	0	FEMALE	STAGE III N1	NA	WT
Patient214	FOLFOX-4+Bevacizumab	1	18.1	1	34.73	MSS	CMS4	65 - 70	2.8	>0	MALE	STAGE III N1	WT	WT
Patient215	FOLFOX-4	0	49.68	0	73.69	MSS	CMS2	51 - 64	3.8	>0	MALE	HIGH-RISK STAGE II	WT	WT
Patient216	XELOX+Bevacizumab	1	17.91	0	67.84	MSS	CMS4	51 - 64	1.1	0	FEMALE	STAGE III N2	WT	WT
Patient217	XELOX+Bevacizumab	0	48.07	0	78.78	MSI-H	CMS1	71 - 80	1.1	0	FEMALE	STAGE III N1	NA	MUT
Patient218	XELOX+Bevacizumab	0	47.9	0	81.05	MSS	unclassified	65 - 70	1.1	0	MALE	STAGE III N2	MUT	WT
Patient219	FOLFOX-4+Bevacizumab	0	36.14	0	60.98	MSS	CMS1	51 - 64	2.2	0	MALE	STAGE III N1	NA	WT
Patient220	FOLFOX-4	0	58.51	0	85.36	MSS	unclassified	71 - 80	1	>0	MALE	HIGH-RISK STAGE II	MUT	WT
Patient221	FOLFOX-4+Bevacizumab	0	49.81	0	74.02	MSS	CMS2	<= 50	0.7	0	MALE	STAGE III N1	WT	WT
Patient222	XELOX+Bevacizumab	0	36.07	0	65.05	MSS	CMS2	<= 50	2.6	0	MALE	STAGE III N1	MUT	WT
Patient223	XELOX+Bevacizumab	0	41.82	0	66.5	MSS	CMS1	<= 50	2.4	>0	FEMALE	STAGE III N1	MUT	WT
Patient224	XELOX+Bevacizumab	0	35.91	0	63.21	MSS	CMS1	51 - 64	2	0	MALE	STAGE III N2	WT	NA
Patient225	FOLFOX-4+Bevacizumab	0	35.81	0	61.04	MSS	CMS2	<= 50	0.6	0	MALE	STAGE III N1	MUT	WT
Patient226	FOLFOX-4	0	41.92	0	51.58	MSI-L	CMS2	65 - 70	0.7	0	MALE	STAGE III N1	MUT	WT
Patient227	FOLFOX-4+Bevacizumab	0	35.91	0	39.66	MSS	CMS2	51 - 64	2	0	FEMALE	STAGE III N2	NA	WT
Patient228	XELOX+Bevacizumab	1	25.23	1	53.49	MSI-L	CMS4	<= 50	4	>0	MALE	STAGE III N2	WT	WT
Patient229	FOLFOX-4+Bevacizumab	0	48.07	0	72.02	MSS	CMS2	<= 50	1.07	0	FEMALE	STAGE III N1	WT	WT
Patient230	FOLFOX-4	0	47.9	0	72.38	MSS	CMS2	51 - 64	0.6	0	MALE	STAGE III N1	WT	WT
Patient231	XELOX+Bevacizumab	1	30.46	1	43.43	MSS	CMS2	<= 50	2.4	0	MALE	STAGE III N1	NA	WT
Patient232	FOLFOX-4	0	47.64	0	72.54	MSI-H	CMS1	51 - 64	2	0	MALE	STAGE III N1	NA	MUT
Patient233	FOLFOX-4+Bevacizumab	0	48.16	0	79.77	MSS	CMS4	51 - 64	2	0	FEMALE	STAGE III N1	NA	MUT
Patient234	XELOX+Bevacizumab	1	14.69	1	32.26	MSS	CMS4	<= 50	2.1	0	MALE	STAGE III N2	MUT	WT
Patient235	XELOX+Bevacizumab	0	36.24	0	62.39	MSS	unclassified	51 - 64	1.6	0	FEMALE	STAGE III N2	WT	WT
Patient236	FOLFOX-4	0	48.03	0	76.25	MSS	CMS2	51 - 64	3.37	0	MALE	STAGE III N1	NA	WT
Patient237	XELOX+Bevacizumab	0	42.58	0	66.2	MSS	CMS3	51 - 64	0.7	0	MALE	STAGE III N1	MUT	WT
Patient238	FOLFOX-4	0	36.11	1	61.11	MSS	CMS4	<= 50	3.8	0	MALE	STAGE III N2	WT	WT
Patient239	FOLFOX-4+Bevacizumab	0	42.12	0	68.4	MSS	CMS3	<= 50	1.6	0	MALE	STAGE III N1	WT	WT
Patient240	FOLFOX-4+Bevacizumab	0	47.9	0	81.08	MSS	CMS3	51 - 64	1.2	0	MALE	HIGH-RISK STAGE II	WT	MUT
Patient241	FOLFOX-4	0	35.65	0	58.84	MSS	CMS1	<= 50	1.6	0	FEMALE	STAGE III N1	MUT	WT
Patient242	FOLFOX-4	0	36.34	1	58.87	MSS	CMS4	51 - 64	1.7	0	MALE	STAGE III N2	WT	WT
Patient243	FOLFOX-4+Bevacizumab	0	52.6	0	76.75	MSS	CMS4	65 - 70	1.8	>0	FEMALE	HIGH-RISK STAGE II	WT	WT
Patient244	FOLFOX-4+Bevacizumab	0	35.68	0	62.32	MSS	CMS1	51 - 64	1.2	0	MALE	STAGE III N2	MUT	WT
Patient245	FOLFOX-4	0	35.25	0	60.78	MSI-L	CMS2	51 - 64	1	0	MALE	STAGE III N1	WT	WT
Patient246	FOLFOX-4+Bevacizumab	0	35.81	0	60.58	MSS	CMS3	51 - 64	1.4	0	FEMALE	STAGE III N1	MUT	WT
Patient247	XELOX+Bevacizumab	1	15.61	1	63.41	MSS	CMS4	51 - 64	2.01	0	MALE	STAGE III N2	MUT	WT
Patient248	XELOX+Bevacizumab	0	59.04	0	85.62	MSS	CMS1	<= 50	2.1	0	MALE	STAGE III N1	NA	WT
Patient249	FOLFOX-4+Bevacizumab	0	59.89	0	84.3	MSS	CMS2	65 - 70	2	>0	MALE	STAGE III N2	MUT	WT
Patient250	FOLFOX-4+Bevacizumab	0	48.23	0	80.99	MSS	CMS4	51 - 64	3.3	0	FEMALE	STAGE III N1	MUT	WT
Patient251	XELOX+Bevacizumab	1	18.33	1	24.57	MSS	CMS2	71 - 80	1.7	0	MALE	STAGE III N2	NA	WT
Patient252	FOLFOX-4	0	35.88	0	48.13	MSS	CMS4	71 - 80	4.2	0	FEMALE	STAGE III N1	MUT	WT
Patient253	XELOX+Bevacizumab	0	54.01	0	74.81	MSS	CMS1	<= 50	0.5	0	FEMALE	STAGE III N1	NA	WT
Patient254	XELOX+Bevacizumab	0	53.52	0	77.54	MSS	CMS2	71 - 80	3.3	0	MALE	HIGH-RISK STAGE II	MUT	WT
Patient255	FOLFOX-4+Bevacizumab	0	47.93	0	81.77	MSI-L	unclassified	51 - 64	0.8	0	MALE	STAGE III N2	MUT	WT
Patient256	FOLFOX-4	1	36.11	1	56.34	MSS	CMS4	71 - 80	0.4	>0	MALE	STAGE III N1	NA	WT
Patient257	FOLFOX-4	0	35.91	0	66.23	MSS	CMS4	51 - 64	1.3	0	MALE	STAGE III N1	MUT	WT
Patient258	FOLFOX-4+Bevacizumab	0	35.68	0	60.32	MSS	CMS3	<= 50	1.1	0	FEMALE	STAGE III N1	MUT	WT
Patient259	FOLFOX-4	0	47.64	0	81.02	MSS	CMS2	51 - 64	0.8	0	FEMALE	STAGE III N1	MUT	WT
Patient260	XELOX+Bevacizumab	0	47.21	0	77.67	MSS	CMS2	<= 50	0.92	0	MALE	STAGE III N1	WT	WT
Patient261	FOLFOX-4+Bevacizumab	0	35.68	0	62.95	MSS	CMS2	65 - 70	0.8	>0	MALE	STAGE III N1	NA	WT
Patient262	FOLFOX-4	0	54.24	0	75.63	MSS	CMS2	65 - 70	2.7	0	MALE	STAGE III N1	WT	WT
Patient263	FOLFOX-4+Bevacizumab	0	62.59	0	87.39	MSS	CMS1	<= 50	0.5	>0	FEMALE	HIGH-RISK STAGE II	WT	WT
Patient264	FOLFOX-4	0	39.1	0	61.17	MSS	CMS2	65 - 70	3	0	MALE	STAGE III N1	MUT	WT
Patient265	XELOX+Bevacizumab	1	11.86	0	66.86	MSS	CMS4	51 - 64	0.5	>0	MALE	STAGE III N2	MUT	WT
Patient266	FOLFOX-4+Bevacizumab	0	35.52	0	43.73	MSS	CMS1	51 - 64	0.6	>0	MALE	STAGE III N2	MUT	WT
Patient267	XELOX+Bevacizumab	0	42.09	0	67.09	MSS	CMS2	65 - 70	1.4	0	MALE	STAGE III N2	WT	WT
Patient268	FOLFOX-4+Bevacizumab	0	48.1	0	49.05	MSS	CMS3	65 - 70	2.3	0	FEMALE	STAGE III N1	MUT	WT
Patient269	FOLFOX-4+Bevacizumab	0	47.87	0	76.91	MSS	CMS2	51 - 64	1.08	0	MALE	STAGE III N1	WT	WT
Patient270	XELOX+Bevacizumab	1	25.89	0	62.88	MSS	CMS1	<= 50	0.9	0	MALE	STAGE III N2	NA	MUT
Patient271	XELOX+Bevacizumab	0	53.75	1	74.35	MSS	CMS2	51 - 64	2.4	0	MALE	STAGE III N1	WT	WT
Patient272	XELOX+Bevacizumab	0	54.01	0	73.26	MSI-H	CMS1	51 - 64	1.3	0	FEMALE	STAGE III N1	WT	WT
Patient273	FOLFOX-4+Bevacizumab	0	53.65	0	73.2	MSS	CMS1	51 - 64	0.41	0	MALE	STAGE III N2	MUT	WT
Patient274	FOLFOX-4	0	47.9	0	76.62	MSS	CMS1	65 - 70	1.07	0	MALE	STAGE III N1	MUT	WT
Patient275	FOLFOX-4	0	36.01	0	68.9	MSS	CMS1	<= 50	2.6	0	MALE	HIGH-RISK STAGE II	NA	WT
Patient276	FOLFOX-4+Bevacizumab	0	42.25	0	67.45	MSS	CMS3	65 - 70	5	>0	FEMALE	STAGE III N1	WT	NA
Patient277	XELOX+Bevacizumab	1	40.67	1	79.18	MSS	CMS2	65 - 70	1.6	0	MALE	HIGH-RISK STAGE II	NA	WT
Patient278	FOLFOX-4+Bevacizumab	0	59.93	0	84.44	MSS	CMS4	65 - 70	1	0	FEMALE	HIGH-RISK STAGE II	NA	WT
Patient279	FOLFOX-4	0	58.78	1	79.34	MSS	CMS4	51 - 64	2.25	0	MALE	HIGH-RISK STAGE II	MUT	WT
Patient280	FOLFOX-4+Bevacizumab	0	47.9	0	65.15	MSI-H	CMS1	51 - 64	6.4	0	FEMALE	STAGE III N1	NA	WT
Patient281	FOLFOX-4+Bevacizumab	0	43.07	0	61.63	MSI-H	CMS1	71 - 80	0.97	0	FEMALE	STAGE III N1	NA	MUT
Patient282	FOLFOX-4	0	47.54	0	76.25	MSS	CMS1	51 - 64	2.3	0	FEMALE	STAGE III N1	MUT	WT
Patient283	FOLFOX-4	0	42.05	0	66.99	MSI-L	CMS2	65 - 70	2.3	0	FEMALE	STAGE III N2	WT	WT
Patient284	XELOX+Bevacizumab	0	59.93	0	86.51	MSS	CMS1	<= 50	2.2	0	FEMALE	STAGE III N2	MUT	WT
Patient285	XELOX+Bevacizumab	0	48	0	80.76	MSI-H	unclassified	71 - 80	2.2	0	MALE	STAGE III N1	NA	WT
Patient286	FOLFOX-4	1	37.49	0	78.49	MSS	CMS2	51 - 64	1.6	>0	MALE	STAGE III N1	MUT	WT
Patient287	FOLFOX-4	0	53.29	0	78.16	MSS	CMS4	65 - 70	2.4	>0	MALE	STAGE III N1	WT	WT
Patient288	FOLFOX-4+Bevacizumab	1	27.01	0	79.44	MSS	CMS4	<= 50	0.85	0	FEMALE	HIGH-RISK STAGE II	MUT	WT
Patient289	FOLFOX-4+Bevacizumab	0	43.56	0	66.79	MSI-H	CMS1	<= 50	0.6	0	FEMALE	HIGH-RISK STAGE II	MUT	WT
Patient290	FOLFOX-4+Bevacizumab	0	48.16	0	78.52	MSS	CMS2	51 - 64	1.4	0	MALE	STAGE III N1	MUT	WT
Patient291	FOLFOX-4+Bevacizumab	0	44.48	0	74.58	MSS	CMS4	51 - 64	5.29	0	MALE	STAGE III N1	MUT	WT
Patient292	XELOX+Bevacizumab	0	60.58	0	72.84	MSI-H	CMS1	<= 50	0.9	>0	MALE	STAGE III N2	NA	WT
Patient293	FOLFOX-4+Bevacizumab	0	48.2	0	77.93	MSS	CMS2	51 - 64	0.8	0	MALE	STAGE III N1	WT	WT
Patient294	FOLFOX-4	0	38.64	0	63.18	MSS	CMS2	51 - 64	0.91	0	MALE	STAGE III N1	NA	WT
Patient295	XELOX+Bevacizumab	0	39.13	0	64.69	MSS	CMS3	65 - 70	1	>0	MALE	STAGE III N1	MUT	WT
Patient296	FOLFOX-4+Bevacizumab	0	60.19	0	85.03	MSS	CMS1	51 - 64	1	0	MALE	STAGE III N2	MUT	WT
Patient297	FOLFOX-4	0	41.95	0	67.25	MSI-L	unclassified	51 - 64	1.6	>0	FEMALE	STAGE III N2	MUT	WT
Patient298	XELOX+Bevacizumab	0	36.21	0	59.79	MSS	CMS4	51 - 64	2.4	0	MALE	STAGE III N1	WT	WT
Patient299	FOLFOX-4	0	59.96	0	79.93	MSS	CMS1	<= 50	1	0	FEMALE	HIGH-RISK STAGE II	NA	WT
Patient300	FOLFOX-4	1	24.61	0	71.33	MSS	CMS2	<= 50	0.5	0	FEMALE	STAGE III N1	MUT	WT
Patient301	XELOX+Bevacizumab	0	35.94	0	64.69	MSS	CMS3	51 - 64	1	0	FEMALE	STAGE III N1	MUT	WT
Patient302	XELOX+Bevacizumab	0	48.1	0	82.99	MSS	CMS3	51 - 64	1.38	0	FEMALE	STAGE III N1	NA	WT
Patient303	FOLFOX-4+Bevacizumab	0	50.73	0	79.93	MSI-H	CMS1	<= 50	0.7	0	MALE	STAGE III N2	MUT	WT
Patient304	FOLFOX-4+Bevacizumab	0	59.93	0	84.24	MSS	unclassified	51 - 64	1	0	FEMALE	STAGE III N1	MUT	WT
Patient305	XELOX+Bevacizumab	0	51.65	0	79.24	MSS	CMS1	51 - 64	1.5	0	FEMALE	STAGE III N1	NA	WT
Patient306	FOLFOX-4	0	59.83	0	84.24	MSI-H	CMS1	71 - 80	3.7	0	FEMALE	STAGE III N1	NA	WT
Patient307	FOLFOX-4	0	47.21	0	79.01	MSS	CMS4	51 - 64	1.61	0	MALE	STAGE III N1	MUT	WT
Patient308	XELOX+Bevacizumab	0	48.3	0	77.77	MSS	CMS3	51 - 64	1.11	0	FEMALE	STAGE III N1	MUT	WT
Patient309	FOLFOX-4+Bevacizumab	0	45.73	0	80.72	MSS	CMS2	51 - 64	1	>0	FEMALE	HIGH-RISK STAGE II	NA	WT
Patient310	FOLFOX-4	0	49.22	0	81.35	MSS	CMS3	65 - 70	3.5	0	MALE	HIGH-RISK STAGE II	MUT	WT
Patient311	FOLFOX-4+Bevacizumab	0	42.09	0	67.15	MSS	CMS4	51 - 64	4.9	0	MALE	STAGE III N2	MUT	WT
Patient312	XELOX+Bevacizumab	0	35.81	0	60.06	MSI-H	CMS1	65 - 70	1.1	0	MALE	STAGE III N1	WT	MUT
Patient313	FOLFOX-4	1	41.86	1	62.88	MSS	CMS2	51 - 64	1	0	FEMALE	STAGE III N1	MUT	WT
Patient314	FOLFOX-4	1	14.75	1	55.59	MSS	CMS4	71 - 80	1	0	FEMALE	STAGE III N1	MUT	WT
Patient315	FOLFOX-4+Bevacizumab	0	52.21	0	77.63	MSS	CMS2	51 - 64	2.07	0	MALE	STAGE III N1	WT	WT
Patient316	FOLFOX-4	1	47.67	0	78.46	MSS	CMS3	65 - 70	2.87	0	MALE	STAGE III N1	MUT	WT
Patient317	FOLFOX-4+Bevacizumab	0	49.28	0	81.54	MSS	CMS3	51 - 64	1.92	0	FEMALE	STAGE III N2	MUT	WT
Patient318	FOLFOX-4+Bevacizumab	1	19.88	0	75.89	MSS	CMS2	<= 50	5.93	>0	FEMALE	HIGH-RISK STAGE II	NA	WT
Patient319	XELOX+Bevacizumab	0	46.88	0	79.34	MSS	CMS1	51 - 64	5.19	0	FEMALE	STAGE III N2	WT	WT
Patient320	FOLFOX-4	0	48.23	1	61.7	MSI-H	CMS4	71 - 80	3	>0	MALE	STAGE III N2	WT	MUT
Patient321	FOLFOX-4	0	0.03	0	0.03	MSI-H	CMS1	71 - 80	1.5	NA	FEMALE	STAGE III N2	NA	MUT
Patient322	XELOX+Bevacizumab	0	47.97	0	80.59	MSS	CMS4	65 - 70	2	0	MALE	STAGE III N2	MUT	WT
Patient323	FOLFOX-4+Bevacizumab	0	59.76	0	83.94	MSS	CMS2	<= 50	2	0	MALE	STAGE III N1	NA	WT
Patient324	FOLFOX-4+Bevacizumab	1	17.31	0	58.41	MSS	CMS2	51 - 64	0.8	0	MALE	STAGE III N2	MUT	WT
Patient325	XELOX+Bevacizumab	0	35.75	0	60.22	MSI-H	CMS1	<= 50	1.1	0	FEMALE	STAGE III N2	MUT	WT
Patient326	XELOX+Bevacizumab	0	59.14	0	79.21	MSS	CMS4	51 - 64	1.1	0	MALE	STAGE III N1	MUT	WT
Patient327	XELOX+Bevacizumab	0	53.98	0	78	MSI-H	CMS1	<= 50	0.7	0	MALE	STAGE III N2	WT	WT
Patient328	FOLFOX-4+Bevacizumab	0	47.97	0	80.49	MSS	CMS2	65 - 70	1	0	MALE	HIGH-RISK STAGE II	NA	WT
Patient329	XELOX+Bevacizumab	0	59.83	0	63.21	MSI-H	CMS1	51 - 64	0.4	0	MALE	HIGH-RISK STAGE II	NA	WT
Patient330	XELOX+Bevacizumab	0	53.95	0	78.75	MSS	CMS1	51 - 64	1.2	0	MALE	STAGE III N2	MUT	WT
Patient331	XELOX+Bevacizumab	0	48.07	0	71.98	MSS	CMS2	51 - 64	0.7	0	FEMALE	STAGE III N1	NA	WT
Patient332	FOLFOX-4+Bevacizumab	0	35.71	0	66.46	MSS	CMS4	<= 50	0.6	0	FEMALE	STAGE III N1	MUT	WT
Patient333	XELOX+Bevacizumab	1	47.01	0	79.31	MSS	CMS4	71 - 80	1.99	0	MALE	HIGH-RISK STAGE II	MUT	WT
Patient334	XELOX+Bevacizumab	0	47.84	0	77.5	MSS	CMS2	65 - 70	1	0	MALE	STAGE III N1	NA	WT
Patient335	XELOX+Bevacizumab	1	12.52	1	18.76	MSS	CMS3	65 - 70	1.09	>0	FEMALE	STAGE III N1	MUT	WT
Patient336	XELOX+Bevacizumab	0	34.2	0	60.98	MSI-H	CMS1	51 - 64	1	0	FEMALE	STAGE III N1	WT	WT
Patient337	FOLFOX-4+Bevacizumab	0	53.42	0	74.02	MSS	CMS1	51 - 64	1.2	0	FEMALE	STAGE III N1	MUT	WT
Patient338	FOLFOX-4	1	30.09	0	82.5	MSS	CMS1	51 - 64	0.5	0	MALE	STAGE III N1	WT	WT
Patient339	FOLFOX-4+Bevacizumab	0	48.2	0	81.91	MSS	CMS1	51 - 64	1.23	0	MALE	HIGH-RISK STAGE II	WT	WT
Patient340	XELOX+Bevacizumab	0	42.02	0	67.75	MSS	CMS1	51 - 64	0.5	0	FEMALE	HIGH-RISK STAGE II	WT	NA
Patient341	FOLFOX-4+Bevacizumab	0	54.31	0	78.52	MSI-H	CMS1	51 - 64	1.3	0	FEMALE	STAGE III N2	MUT	WT
Patient342	FOLFOX-4	1	46.92	0	76.58	MSS	unclassified	51 - 64	NA	0	MALE	STAGE III N2	MUT	WT
Patient343	FOLFOX-4	0	48.2	0	81.74	MSS	CMS2	<= 50	0.4	0	FEMALE	STAGE III N1	WT	WT
Patient344	FOLFOX-4+Bevacizumab	0	48.43	0	80.3	MSS	unclassified	<= 50	3.4	0	FEMALE	HIGH-RISK STAGE II	MUT	WT
Patient345	FOLFOX-4+Bevacizumab	0	59.83	0	88.15	MSS	unclassified	71 - 80	3	0	FEMALE	HIGH-RISK STAGE II	MUT	WT
Patient346	XELOX+Bevacizumab	0	41.89	0	65.68	MSS	CMS2	51 - 64	2.5	0	FEMALE	STAGE III N2	WT	WT
Patient347	FOLFOX-4+Bevacizumab	0	36.27	0	48.62	MSI-H	CMS1	51 - 64	0.4	0	MALE	STAGE III N2	NA	WT
Patient348	XELOX+Bevacizumab	0	53.39	0	78.85	MSS	unclassified	<= 50	1.1	0	FEMALE	STAGE III N2	MUT	WT
Patient349	FOLFOX-4+Bevacizumab	0	60.88	0	79.93	MSS	CMS4	<= 50	0.97	0	MALE	STAGE III N2	MUT	WT
Patient350	FOLFOX-4	1	35.35	0	59.37	MSS	CMS2	51 - 64	5	0	FEMALE	STAGE III N1	MUT	WT
Patient351	XELOX+Bevacizumab	0	49.91	0	81.87	MSS	CMS2	<= 50	5	0	FEMALE	HIGH-RISK STAGE II	WT	WT
Patient352	XELOX+Bevacizumab	1	18.43	1	44.45	MSS	CMS2	71 - 80	0.64	0	MALE	STAGE III N1	WT	WT
Patient353	XELOX+Bevacizumab	1	42.97	0	75.24	MSS	CMS4	65 - 70	1.64	0	FEMALE	STAGE III N2	WT	MUT
Patient354	XELOX+Bevacizumab	0	47.67	0	73.49	MSS	CMS2	65 - 70	0.7	0	MALE	STAGE III N1	NA	WT
Patient355	XELOX+Bevacizumab	0	35.88	0	60.22	MSS	CMS1	51 - 64	2	0	FEMALE	STAGE III N2	NA	MUT
Patient356	XELOX+Bevacizumab	0	48.03	0	78.06	MSS	unclassified	51 - 64	1.2	0	MALE	STAGE III N2	NA	WT
Patient357	XELOX+Bevacizumab	1	32.92	0	67.94	MSS	unclassified	51 - 64	4.4	0	FEMALE	STAGE III N1	MUT	WT
Patient358	XELOX+Bevacizumab	1	25.13	1	52.99	MSS	CMS3	65 - 70	2.5	0	MALE	HIGH-RISK STAGE II	MUT	WT
Patient359	FOLFOX-4+Bevacizumab	1	11.56	0	77.17	MSS	CMS2	51 - 64	6.2	0	MALE	STAGE III N2	NA	WT
Patient360	FOLFOX-4	0	35.68	0	65.05	MSS	unclassified	71 - 80	0.66	0	MALE	STAGE III N1	WT	WT
Patient361	FOLFOX-4	0	53.85	0	80.76	MSS	CMS4	51 - 64	0.9	0	MALE	HIGH-RISK STAGE II	NA	WT
Patient362	FOLFOX-4+Bevacizumab	0	36.44	0	61.54	MSS	CMS4	71 - 80	1.3	0	MALE	STAGE III N1	MUT	WT
Patient363	FOLFOX-4+Bevacizumab	0	54.05	0	79.9	MSS	CMS2	51 - 64	2.2	0	FEMALE	STAGE III N1	MUT	WT
Patient364	FOLFOX-4	0	54.21	0	80.79	MSS	CMS4	51 - 64	2.5	0	MALE	STAGE III N2	MUT	WT
Patient365	XELOX+Bevacizumab	0	52.21	0	80.99	MSS	CMS2	<= 50	0.9	0	FEMALE	STAGE III N1	NA	WT
Patient366	FOLFOX-4+Bevacizumab	0	36.37	0	48.82	MSS	CMS2	51 - 64	0.2	0	FEMALE	STAGE III N1	NA	WT
Patient367	FOLFOX-4	0	52.9	0	73.36	MSS	unclassified	51 - 64	2	0	FEMALE	STAGE III N1	MUT	WT
Patient368	FOLFOX-4+Bevacizumab	0	48.03	0	78.42	MSS	CMS2	65 - 70	3.6	0	MALE	STAGE III N1	NA	WT
Patient369	FOLFOX-4	0	41.53	0	68.8	MSS	CMS4	51 - 64	2.6	0	FEMALE	STAGE III N1	MUT	WT
Patient370	XELOX+Bevacizumab	0	47.87	0	81.45	MSS	CMS1	<= 50	2	0	FEMALE	HIGH-RISK STAGE II	MUT	WT
Patient371	XELOX+Bevacizumab	0	48.03	0	48.59	MSS	CMS4	51 - 64	5.8	0	MALE	STAGE III N1	MUT	WT
Patient372	FOLFOX-4	0	53.52	0	78	MSS	CMS3	71 - 80	2.6	0	MALE	STAGE III N1	WT	WT
Patient373	XELOX+Bevacizumab	0	35.65	0	60.02	MSS	CMS2	51 - 64	1.4	>0	MALE	STAGE III N1	NA	WT
Patient374	FOLFOX-4	0	59.99	0	84.11	MSS	CMS1	<= 50	2.8	0	MALE	STAGE III N1	WT	WT
Patient375	XELOX+Bevacizumab	0	48	0	81.48	MSS	unclassified	51 - 64	2	0	FEMALE	HIGH-RISK STAGE II	WT	WT
Patient376	FOLFOX-4	0	39.95	0	62.09	MSS	CMS2	<= 50	0.5	0	MALE	STAGE III N1	MUT	WT
Patient377	FOLFOX-4+Bevacizumab	0	57.2	0	82.17	MSS	CMS2	51 - 64	1.36	0	FEMALE	STAGE III N1	NA	WT
Patient378	FOLFOX-4	0	48.49	0	81.84	MSS	CMS2	51 - 64	1.5	0	FEMALE	STAGE III N1	WT	WT
Patient379	FOLFOX-4+Bevacizumab	1	34.79	0	66.53	MSS	CMS2	71 - 80	2.15	0	MALE	STAGE III N1	MUT	WT
Patient380	FOLFOX-4	1	18.73	1	56.8	MSS	CMS1	<= 50	1.8	0	MALE	STAGE III N1	NA	WT
Patient381	FOLFOX-4+Bevacizumab	0	47.67	0	82.2	MSS	CMS1	51 - 64	0.8	>0	FEMALE	STAGE III N1	NA	WT
Patient382	FOLFOX-4+Bevacizumab	1	52.96	1	80.62	MSS	CMS3	51 - 64	1.9	0	MALE	STAGE III N2	MUT	WT
Patient383	FOLFOX-4	0	42.12	0	72.57	MSS	unclassified	51 - 64	NA	0	FEMALE	HIGH-RISK STAGE II	NA	WT
Patient384	FOLFOX-4+Bevacizumab	0	35.91	0	64.95	MSS	CMS2	65 - 70	1	0	MALE	STAGE III N1	NA	WT
Patient385	FOLFOX-4	0	48.82	0	81.22	MSI-H	CMS1	51 - 64	1	0	MALE	STAGE III N1	NA	WT
Patient386	XELOX+Bevacizumab	0	40.31	0	64	MSI-H	CMS1	65 - 70	1.51	0	MALE	STAGE III N2	NA	MUT
Patient387	FOLFOX-4+Bevacizumab	0	59.47	1	68.76	MSS	CMS2	65 - 70	1	>0	MALE	STAGE III N2	NA	WT
Patient388	XELOX+Bevacizumab	1	14.32	0	81.48	MSI-L	unclassified	65 - 70	1.8	0	FEMALE	STAGE III N1	NA	WT
Patient389	FOLFOX-4+Bevacizumab	0	47.93	0	75.73	MSS	unclassified	51 - 64	1.4	0	MALE	STAGE III N1	NA	WT
Patient390	XELOX+Bevacizumab	0	47.97	0	72.44	MSS	CMS3	65 - 70	1.5	0	MALE	STAGE III N2	MUT	WT
Patient391	XELOX+Bevacizumab	0	36.34	0	61.73	MSS	CMS2	<= 50	1.2	0	FEMALE	STAGE III N1	NA	WT
Patient392	FOLFOX-4+Bevacizumab	0	41.86	0	68.99	MSS	CMS4	65 - 70	1.8	0	MALE	STAGE III N1	MUT	WT
Patient393	FOLFOX-4+Bevacizumab	0	41.59	0	68.37	MSS	CMS4	51 - 64	0.74	0	FEMALE	HIGH-RISK STAGE II	NA	WT
Patient394	XELOX+Bevacizumab	0	59.66	0	83.38	MSS	unclassified	<= 50	4	0	FEMALE	STAGE III N2	MUT	WT
Patient395	FOLFOX-4+Bevacizumab	0	56.74	0	79.93	MSS	CMS1	51 - 64	0.2	0	FEMALE	STAGE III N1	NA	WT
Patient396	FOLFOX-4	0	59.43	0	84.27	MSS	CMS2	51 - 64	2.2	0	MALE	STAGE III N1	WT	WT
Patient397	FOLFOX-4+Bevacizumab	0	60.88	0	87.13	MSS	CMS4	71 - 80	0.9	0	MALE	STAGE III N2	MUT	WT
Patient398	XELOX+Bevacizumab	1	43.89	1	72.67	MSS	CMS4	65 - 70	0.8	0	FEMALE	HIGH-RISK STAGE II	NA	WT
Patient399	XELOX+Bevacizumab	0	36.14	0	60.29	MSS	unclassified	<= 50	0.5	0	FEMALE	STAGE III N1	WT	WT
Patient400	FOLFOX-4	0	35.91	0	68.7	MSS	CMS2	65 - 70	4.1	0	MALE	STAGE III N1	WT	WT
Patient401	FOLFOX-4	0	59.66	0	84.01	MSS	CMS2	65 - 70	1	0	MALE	STAGE III N1	NA	WT
Patient402	XELOX+Bevacizumab	0	36.86	0	61.17	MSI-H	CMS1	71 - 80	3.23	>0	FEMALE	STAGE III N2	NA	MUT
Patient403	FOLFOX-4	0	42.58	0	65.31	MSS	CMS1	71 - 80	1.6	0	FEMALE	STAGE III N1	MUT	WT
Patient404	FOLFOX-4+Bevacizumab	0	47.64	0	73.3	MSS	CMS4	71 - 80	2.4	>0	FEMALE	STAGE III N1	NA	WT
Patient405	FOLFOX-4+Bevacizumab	0	44.88	0	72.8	MSS	CMS3	51 - 64	2	0	MALE	STAGE III N1	MUT	WT
Patient406	XELOX+Bevacizumab	0	47.41	0	75.01	MSS	CMS1	51 - 64	4.88	0	FEMALE	STAGE III N2	NA	NA
Patient407	XELOX+Bevacizumab	0	45.4	0	77.21	MSS	CMS2	71 - 80	3.8	0	MALE	STAGE III N2	WT	WT
Patient408	FOLFOX-4+Bevacizumab	0	36.11	0	63.87	MSS	CMS1	<= 50	0.3	0	MALE	STAGE III N2	WT	MUT
Patient409	FOLFOX-4+Bevacizumab	0	47.21	0	72.18	MSS	CMS2	71 - 80	3	0	MALE	STAGE III N1	WT	WT
Patient410	XELOX+Bevacizumab	0	50.86	0	82.63	MSS	CMS2	51 - 64	1.6	0	MALE	HIGH-RISK STAGE II	WT	WT
Patient411	FOLFOX-4	0	59.89	0	84.11	MSS	CMS4	71 - 80	0.9	>0	FEMALE	STAGE III N1	NA	WT
Patient412	FOLFOX-4	1	43.3	0	72.25	MSS	CMS2	<= 50	0.3	0	FEMALE	STAGE III N2	WT	WT
Patient413	FOLFOX-4	0	60.16	0	64.43	MSS	CMS2	65 - 70	2.6	0	MALE	HIGH-RISK STAGE II	WT	WT
Patient414	FOLFOX-4	0	60.88	0	86.28	MSS	CMS4	51 - 64	5.5	0	FEMALE	STAGE III N1	MUT	WT
Patient415	FOLFOX-4	0	59.7	0	84.37	MSS	CMS3	51 - 64	1.6	0	FEMALE	STAGE III N1	MUT	WT
Patient416	FOLFOX-4	0	37.62	0	63.41	MSS	CMS2	51 - 64	3.76	0	MALE	STAGE III N1	WT	WT
Patient417	FOLFOX-4	0	48.07	0	79.01	MSS	CMS2	71 - 80	1.16	0	MALE	STAGE III N2	NA	WT
Patient418	FOLFOX-4+Bevacizumab	0	42.35	0	54.54	MSS	CMS1	<= 50	NA	0	FEMALE	STAGE III N1	MUT	WT
Patient419	XELOX+Bevacizumab	0	60.16	0	85.59	MSS	CMS2	<= 50	2.49	0	MALE	HIGH-RISK STAGE II	MUT	WT
Patient420	FOLFOX-4+Bevacizumab	1	14.06	1	34.56	MSS	CMS2	51 - 64	2.03	0	MALE	STAGE III N1	MUT	WT
Patient421	XELOX+Bevacizumab	0	35.91	0	59.37	MSS	CMS2	65 - 70	1.1	0	MALE	STAGE III N2	WT	WT
Patient422	FOLFOX-4+Bevacizumab	0	58.64	0	84.21	MSS	CMS2	51 - 64	0.5	0	MALE	STAGE III N2	WT	WT
Patient423	FOLFOX-4	0	36.6	0	62.03	MSS	CMS4	71 - 80	3.7	0	MALE	STAGE III N1	WT	WT
Patient424	XELOX+Bevacizumab	1	19.32	0	68.5	MSS	unclassified	51 - 64	4.15	0	MALE	STAGE III N1	MUT	WT
Patient425	FOLFOX-4+Bevacizumab	0	47.87	0	72.25	MSS	CMS4	51 - 64	0.5	0	FEMALE	STAGE III N1	NA	WT
Patient426	FOLFOX-4	0	49.08	0	76.42	MSI-L	CMS2	65 - 70	2.2	0	MALE	HIGH-RISK STAGE II	MUT	WT
Patient427	FOLFOX-4	0	37.42	0	67.38	MSI-H	CMS1	65 - 70	0.8	0	MALE	HIGH-RISK STAGE II	WT	WT
Patient428	FOLFOX-4	0	41.2	0	63.15	MSS	CMS2	51 - 64	0.7	0	FEMALE	STAGE III N1	WT	WT
Patient429	XELOX+Bevacizumab	0	48.33	0	83.19	MSS	CMS2	51 - 64	0.62	0	MALE	STAGE III N1	NA	WT
Patient430	FOLFOX-4	0	49.28	0	82.83	MSS	CMS4	65 - 70	0.99	0	MALE	HIGH-RISK STAGE II	WT	WT
Patient431	FOLFOX-4+Bevacizumab	1	20.93	1	46.42	MSS	CMS2	51 - 64	2.3	0	FEMALE	STAGE III N1	MUT	WT
Patient432	FOLFOX-4	0	57.82	0	86.01	MSS	unclassified	71 - 80	1.5	0	MALE	STAGE III N1	MUT	WT
Patient433	FOLFOX-4	0	48.43	0	72.11	MSI-H	CMS1	71 - 80	2	>0	MALE	STAGE III N1	WT	WT
Patient434	FOLFOX-4+Bevacizumab	1	19.38	0	67.19	MSS	CMS2	51 - 64	1.4	>0	FEMALE	STAGE III N1	MUT	WT
Patient435	FOLFOX-4	0	59.4	0	84.63	MSS	CMS1	65 - 70	1	0	MALE	STAGE III N1	NA	MUT
Patient436	XELOX+Bevacizumab	0	59.07	0	84.93	MSS	CMS2	71 - 80	3.27	>0	MALE	STAGE III N2	MUT	WT
Patient437	XELOX+Bevacizumab	0	47.9	0	76.48	MSS	CMS2	51 - 64	0.701	0	MALE	HIGH-RISK STAGE II	NA	WT
Patient438	FOLFOX-4	0	42.38	0	76.65	MSS	unclassified	51 - 64	1.29	0	MALE	STAGE III N1	NA	WT
Patient439	FOLFOX-4+Bevacizumab	0	42.25	0	69.22	MSS	CMS4	<= 50	1	0	MALE	STAGE III N1	MUT	WT
Patient440	FOLFOX-4+Bevacizumab	0	61.9	0	85.75	MSS	CMS2	51 - 64	1.26	>0	MALE	STAGE III N1	NA	WT
Patient441	FOLFOX-4	0	35.94	0	61.7	MSS	CMS4	51 - 64	0.5	0	FEMALE	STAGE III N1	MUT	WT
Patient442	FOLFOX-4+Bevacizumab	1	34.3	0	78.88	MSS	CMS4	71 - 80	1.9	0	FEMALE	HIGH-RISK STAGE II	MUT	WT
Patient443	FOLFOX-4	0	59.66	1	75.04	MSS	CMS4	<= 50	5.5	0	MALE	HIGH-RISK STAGE II	WT	WT
Patient444	FOLFOX-4+Bevacizumab	0	59.73	0	86.57	MSS	CMS4	<= 50	1.5	0	FEMALE	STAGE III N2	MUT	WT
Patient445	XELOX+Bevacizumab	0	36.37	0	60.09	MSI-H	CMS1	65 - 70	1.1	0	MALE	STAGE III N2	WT	MUT
Patient446	FOLFOX-4	1	35.06	1	72.15	MSS	CMS4	51 - 64	2	0	MALE	STAGE III N1	MUT	WT
Patient447	XELOX+Bevacizumab	1	23.62	0	82.83	MSS	unclassified	65 - 70	1.3	>0	MALE	STAGE III N1	MUT	WT
Patient448	XELOX+Bevacizumab	1	29.44	0	73.2	MSS	CMS4	65 - 70	0.61	0	MALE	STAGE III N1	WT	WT
Patient449	FOLFOX-4	0	35.91	0	60.94	MSS	CMS1	<= 50	1.4	0	MALE	STAGE III N1	WT	WT
Patient450	FOLFOX-4+Bevacizumab	0	35.94	0	61.14	MSS	CMS4	<= 50	1.8	0	FEMALE	STAGE III N2	NA	WT
Patient451	FOLFOX-4+Bevacizumab	0	59.63	0	84.99	MSS	CMS4	<= 50	1.4	0	FEMALE	HIGH-RISK STAGE II	NA	WT
Patient452	FOLFOX-4+Bevacizumab	0	55	0	79.74	MSS	unclassified	51 - 64	1.9	0	MALE	HIGH-RISK STAGE II	MUT	WT
Patient453	XELOX+Bevacizumab	0	49.97	0	75.07	MSI-L	CMS1	<= 50	1	0	MALE	STAGE III N2	NA	WT
Patient454	XELOX+Bevacizumab	0	45.57	0	76.42	MSI-H	CMS1	71 - 80	2	0	MALE	STAGE III N1	NA	MUT
Patient455	FOLFOX-4	0	59.3	0	83.65	MSS	CMS2	51 - 64	1.4	0	FEMALE	HIGH-RISK STAGE II	WT	WT
Patient456	FOLFOX-4	0	59.14	0	83.29	MSS	CMS2	51 - 64	0.68	0	FEMALE	STAGE III N1	WT	WT
Patient457	XELOX+Bevacizumab	0	48.69	0	76.42	MSS	CMS3	<= 50	0.7	0	MALE	STAGE III N1	NA	WT
Patient458	FOLFOX-4	0	47.97	0	80.03	MSS	CMS2	51 - 64	1	0	FEMALE	STAGE III N1	NA	WT
Patient459	XELOX+Bevacizumab	0	36.14	0	65.74	MSS	CMS2	51 - 64	2	0	MALE	STAGE III N1	NA	WT
Patient460	FOLFOX-4	1	6.05	1	30.49	MSS	CMS1	51 - 64	3	0	MALE	STAGE III N2	MUT	WT
Patient461	FOLFOX-4+Bevacizumab	0	47.9	0	71.79	MSS	CMS4	51 - 64	2.28	0	MALE	STAGE III N1	WT	WT
Patient462	XELOX+Bevacizumab	0	47.05	0	71.89	MSS	CMS3	65 - 70	1	0	FEMALE	HIGH-RISK STAGE II	NA	WT
Patient463	XELOX+Bevacizumab	0	53.09	0	77.27	MSS	unclassified	65 - 70	2	0	MALE	STAGE III N1	MUT	WT
Patient464	FOLFOX-4+Bevacizumab	0	59.7	0	84.21	MSS	CMS4	51 - 64	2	0	MALE	STAGE III N1	MUT	WT
Patient465	FOLFOX-4	0	58.45	0	84.96	MSS	CMS2	65 - 70	1.1	0	MALE	STAGE III N1	NA	WT
Patient466	FOLFOX-4+Bevacizumab	0	50.3	0	78.52	MSS	CMS2	65 - 70	1.48	0	FEMALE	STAGE III N2	WT	WT
Patient467	XELOX+Bevacizumab	1	18.79	1	50.04	MSS	CMS4	65 - 70	1.9	0	MALE	STAGE III N1	NA	WT
Patient468	FOLFOX-4+Bevacizumab	0	48.03	0	72.15	MSS	CMS1	51 - 64	1.09	0	FEMALE	STAGE III N2	NA	WT
Patient469	FOLFOX-4	0	42.41	0	66.83	MSS	CMS1	<= 50	0.4	0	MALE	STAGE III N2	MUT	WT
Patient470	XELOX+Bevacizumab	0	41.17	0	61.93	MSI-H	CMS1	65 - 70	1.73	0	FEMALE	STAGE III N1	NA	MUT
Patient471	XELOX+Bevacizumab	0	50.46	0	75.1	MSI-H	CMS1	<= 50	2.5	0	MALE	STAGE III N1	MUT	WT
Patient472	FOLFOX-4	0	47.84	0	78.95	MSS	CMS1	51 - 64	3.5	0	FEMALE	STAGE III N1	NA	WT
Patient473	FOLFOX-4+Bevacizumab	0	42.09	0	62.32	MSS	CMS2	<= 50	1	0	FEMALE	STAGE III N1	WT	WT
Patient474	FOLFOX-4	0	48.36	0	78.39	MSS	CMS4	51 - 64	1.3	0	MALE	HIGH-RISK STAGE II	NA	WT
Patient475	FOLFOX-4+Bevacizumab	0	36.7	0	61.54	MSS	CMS2	51 - 64	1.12	0	MALE	STAGE III N2	MUT	WT
Patient476	XELOX+Bevacizumab	0	46.95	0	79.41	MSS	CMS3	<= 50	2.78	0	MALE	STAGE III N1	MUT	WT
Patient477	FOLFOX-4	0	47.74	0	83.12	MSS	CMS2	65 - 70	1.9	0	MALE	STAGE III N1	NA	MUT
Patient478	XELOX+Bevacizumab	0	52.7	0	78.26	MSS	CMS2	51 - 64	2.6	0	MALE	STAGE III N2	WT	MUT
Patient479	FOLFOX-4+Bevacizumab	0	47.47	0	82.04	MSS	unclassified	51 - 64	0.29	0	FEMALE	STAGE III N1	MUT	WT
Patient480	XELOX+Bevacizumab	0	47.93	0	80.33	MSI-H	CMS1	<= 50	1.15	0	MALE	HIGH-RISK STAGE II	NA	WT
Patient481	FOLFOX-4+Bevacizumab	0	13.83	0	66.89	MSS	unclassified	51 - 64	0.7	0	FEMALE	STAGE III N1	NA	WT
Patient482	XELOX+Bevacizumab	0	40.54	0	66.14	MSS	CMS2	51 - 64	1.8	0	MALE	STAGE III N1	NA	WT
Patient483	XELOX+Bevacizumab	0	51.19	0	77.96	MSS	CMS2	51 - 64	1.24	0	MALE	STAGE III N1	MUT	WT
Patient484	FOLFOX-4+Bevacizumab	1	18.3	1	42.64	MSS	CMS3	<= 50	1.9	0	MALE	STAGE III N1	MUT	WT
Patient485	XELOX+Bevacizumab	0	48.1	0	79.74	MSS	CMS1	51 - 64	2.3	0	MALE	STAGE III N1	MUT	WT
Patient486	FOLFOX-4+Bevacizumab	0	59.4	0	84.01	MSS	CMS1	71 - 80	0.95	0	MALE	STAGE III N1	WT	WT
Patient487	FOLFOX-4+Bevacizumab	0	47.51	0	72.21	MSS	CMS1	65 - 70	2.15	0	MALE	HIGH-RISK STAGE II	NA	WT
Patient488	FOLFOX-4+Bevacizumab	0	47.11	0	74.91	MSS	CMS2	65 - 70	0.42	0	MALE	STAGE III N1	MUT	WT
Patient489	XELOX+Bevacizumab	0	50.96	0	69.91	MSS	unclassified	65 - 70	3	0	FEMALE	HIGH-RISK STAGE II	NA	WT
Patient490	FOLFOX-4	1	22.74	0	30.09	MSS	CMS4	65 - 70	1.4	0	MALE	STAGE III N2	WT	WT
Patient491	FOLFOX-4	1	15.38	0	79.61	MSS	CMS3	71 - 80	1	0	MALE	STAGE III N2	MUT	WT
Patient492	FOLFOX-4+Bevacizumab	0	47.05	0	75.33	MSS	CMS2	51 - 64	3.75	0	MALE	HIGH-RISK STAGE II	NA	WT
Patient493	XELOX+Bevacizumab	1	22.6	0	83.81	MSS	CMS2	51 - 64	2.6	0	FEMALE	STAGE III N2	NA	WT
Patient494	XELOX+Bevacizumab	0	53.55	0	77.93	MSS	CMS2	<= 50	1	0	FEMALE	STAGE III N1	NA	WT
Patient495	FOLFOX-4+Bevacizumab	0	48.43	0	72.61	MSS	unclassified	<= 50	0.817	0	FEMALE	HIGH-RISK STAGE II	MUT	WT
Patient496	XELOX+Bevacizumab	0	41.89	0	69.03	MSS	unclassified	71 - 80	1.1	>0	MALE	STAGE III N1	MUT	WT
Patient497	FOLFOX-4	0	59.5	0	78	MSS	CMS2	65 - 70	0.5	0	MALE	STAGE III N2	MUT	WT
Patient498	FOLFOX-4+Bevacizumab	0	40.15	0	66.37	MSS	CMS2	<= 50	0.5	0	FEMALE	STAGE III N1	NA	WT
Patient499	FOLFOX-4	1	13.54	0	85.72	MSS	CMS4	65 - 70	0.85	0	FEMALE	STAGE III N2	NA	WT
Patient500	XELOX+Bevacizumab	0	45.83	0	78.16	MSS	unclassified	51 - 64	1	0	MALE	STAGE III N2	NA	WT
Patient501	XELOX+Bevacizumab	1	13.04	1	29.11	MSS	CMS1	65 - 70	2.7	0	MALE	STAGE III N1	MUT	WT
Patient502	FOLFOX-4+Bevacizumab	0	41.59	0	62.59	MSI-L	CMS4	51 - 64	0.9	0	FEMALE	STAGE III N1	NA	WT
Patient503	FOLFOX-4+Bevacizumab	0	35.91	0	60.25	MSI-L	CMS1	<= 50	2.8	0	MALE	STAGE III N1	MUT	WT
Patient504	XELOX+Bevacizumab	0	35.68	0	61.9	MSS	unclassified	51 - 64	1.8	0	FEMALE	STAGE III N1	NA	WT
Patient505	FOLFOX-4	1	17.68	0	71.85	MSS	CMS4	65 - 70	6.17	0	FEMALE	STAGE III N1	WT	WT
Patient506	XELOX+Bevacizumab	0	48.26	0	78.85	MSS	unclassified	51 - 64	5.2	0	MALE	HIGH-RISK STAGE II	MUT	WT
Patient507	XELOX+Bevacizumab	0	40.77	0	65.12	MSS	CMS1	65 - 70	2.7	0	MALE	STAGE III N1	MUT	WT
Patient508	XELOX+Bevacizumab	0	36.34	0	61.21	MSS	CMS4	51 - 64	0.5	0	MALE	STAGE III N1	NA	MUT
Patient509	FOLFOX-4	1	18.43	0	60.22	MSS	unclassified	51 - 64	4.26	0	MALE	STAGE III N1	MUT	WT
Patient510	FOLFOX-4+Bevacizumab	0	43.27	0	68.17	MSS	CMS2	65 - 70	2.6	0	FEMALE	STAGE III N2	NA	WT
Patient511	FOLFOX-4	0	49.12	0	84.53	MSS	CMS3	71 - 80	1.5	0	MALE	HIGH-RISK STAGE II	MUT	WT
Patient512	FOLFOX-4+Bevacizumab	0	47.11	0	72.02	MSS	unclassified	71 - 80	1.8	>0	FEMALE	STAGE III N1	MUT	WT
Patient513	XELOX+Bevacizumab	0	42.05	0	66.17	MSS	CMS2	<= 50	2	0	FEMALE	STAGE III N2	WT	WT
Patient514	XELOX+Bevacizumab	0	48.03	0	72.02	MSS	CMS2	65 - 70	2.1	>0	MALE	STAGE III N1	NA	WT
Patient515	FOLFOX-4	0	47.8	0	77.31	MSS	unclassified	65 - 70	4.79	0	FEMALE	STAGE III N1	NA	WT
Patient516	XELOX+Bevacizumab	0	47.28	0	53.72	MSS	CMS4	65 - 70	0.9	0	MALE	HIGH-RISK STAGE II	MUT	WT
Patient517	XELOX+Bevacizumab	0	48.59	0	76.22	MSS	CMS2	<= 50	0.5	0	FEMALE	STAGE III N2	WT	WT
Patient518	FOLFOX-4+Bevacizumab	0	53.42	0	74.55	MSS	CMS2	65 - 70	3	0	FEMALE	STAGE III N1	MUT	WT
Patient519	FOLFOX-4	0	41.95	0	65.91	MSI-H	CMS1	<= 50	1.1	0	MALE	STAGE III N1	WT	WT
Patient520	FOLFOX-4+Bevacizumab	0	46.52	0	76.75	MSS	CMS2	65 - 70	3.9	0	FEMALE	HIGH-RISK STAGE II	NA	WT
Patient521	FOLFOX-4+Bevacizumab	0	58.41	0	83.25	MSS	CMS2	<= 50	0.89	0	FEMALE	STAGE III N1	NA	WT
Patient522	XELOX+Bevacizumab	1	35.06	0	83.94	MSS	CMS2	51 - 64	6.1	0	MALE	HIGH-RISK STAGE II	WT	WT
Patient523	FOLFOX-4+Bevacizumab	0	47.8	0	78.19	MSS	CMS2	<= 50	1.4	0	FEMALE	STAGE III N1	NA	WT
Patient524	XELOX+Bevacizumab	0	48.13	0	69.75	MSI-H	CMS1	<= 50	3	0	MALE	HIGH-RISK STAGE II	WT	WT
Patient525	FOLFOX-4+Bevacizumab	0	48.16	0	78.55	MSI-H	CMS1	51 - 64	0.5	0	FEMALE	STAGE III N1	NA	NA
Patient526	FOLFOX-4	0	48.62	0	75.01	MSS	CMS1	65 - 70	0.8	0	FEMALE	STAGE III N1	WT	NA
Patient527	FOLFOX-4	0	48.03	0	79.15	MSS	CMS2	65 - 70	20.5	0	MALE	STAGE III N2	NA	WT
Patient528	XELOX+Bevacizumab	0	47.01	0	77.31	MSS	CMS2	<= 50	0.73	0	FEMALE	HIGH-RISK STAGE II	WT	WT
Patient529	XELOX+Bevacizumab	0	48.62	0	72.67	MSS	CMS2	65 - 70	1.14	0	FEMALE	HIGH-RISK STAGE II	MUT	WT
Patient530	XELOX+Bevacizumab	0	40.57	0	64.53	MSS	CMS2	<= 50	1	>0	FEMALE	STAGE III N1	WT	WT
Patient531	FOLFOX-4	0	42.09	0	67.19	MSS	unclassified	51 - 64	1	0	MALE	HIGH-RISK STAGE II	NA	WT
Patient532	XELOX+Bevacizumab	0	36.14	0	61.14	MSS	unclassified	51 - 64	1.1	0	MALE	STAGE III N1	NA	WT
Patient533	XELOX+Bevacizumab	0	48.36	0	80.89	MSS	CMS2	51 - 64	0.6	0	FEMALE	STAGE III N2	NA	WT
Patient534	XELOX+Bevacizumab	1	12.02	0	75.4	MSI-H	CMS1	65 - 70	2.7	0	FEMALE	STAGE III N2	NA	WT
Patient535	FOLFOX-4+Bevacizumab	0	41.82	0	67.38	MSS	CMS1	51 - 64	1	0	MALE	STAGE III N1	NA	WT
Patient536	FOLFOX-4+Bevacizumab	0	43.43	0	69.26	MSI-H	unclassified	<= 50	2.1	0	FEMALE	STAGE III N1	NA	WT
Patient537	XELOX+Bevacizumab	1	38.41	0	59.93	MSS	CMS4	71 - 80	1.1	0	MALE	STAGE III N1	MUT	WT
Patient538	FOLFOX-4+Bevacizumab	0	47.84	0	81.12	MSS	CMS2	65 - 70	1.07	0	MALE	STAGE III N1	WT	WT
Patient539	XELOX+Bevacizumab	0	53.62	0	77.9	MSS	unclassified	71 - 80	2.09	0	MALE	STAGE III N1	NA	WT
Patient540	XELOX+Bevacizumab	0	35.61	0	61.17	MSS	CMS2	51 - 64	1.5	0	MALE	STAGE III N2	MUT	WT
Patient541	XELOX+Bevacizumab	0	35.58	0	60.25	MSS	CMS1	<= 50	0.4	0	MALE	STAGE III N1	WT	WT
Patient542	FOLFOX-4	0	41.72	0	66.76	MSS	unclassified	<= 50	1.9	>0	MALE	STAGE III N2	MUT	WT
Patient543	FOLFOX-4	0	47.93	0	74.51	MSS	CMS2	65 - 70	1.3	0	FEMALE	STAGE III N1	MUT	WT
Patient544	XELOX+Bevacizumab	0	48.16	0	73	MSS	unclassified	51 - 64	1.57	>0	FEMALE	HIGH-RISK STAGE II	MUT	WT
Patient545	XELOX+Bevacizumab	0	48.56	0	83.55	MSS	CMS4	51 - 64	1.1	0	MALE	HIGH-RISK STAGE II	NA	WT
Patient546	FOLFOX-4	0	47.84	0	72.21	MSS	CMS4	51 - 64	0.5	0	MALE	STAGE III N2	MUT	WT
Patient547	FOLFOX-4+Bevacizumab	0	41.43	0	68.76	MSS	CMS2	51 - 64	1.2	0	FEMALE	HIGH-RISK STAGE II	MUT	WT
Patient548	XELOX+Bevacizumab	0	48.07	0	79.64	MSS	unclassified	51 - 64	1.7	0	FEMALE	HIGH-RISK STAGE II	MUT	WT
Patient549	FOLFOX-4+Bevacizumab	0	48.49	0	80	MSS	unclassified	51 - 64	3.7	0	MALE	HIGH-RISK STAGE II	NA	WT
Patient550	XELOX+Bevacizumab	0	48.3	0	76.65	MSS	CMS2	51 - 64	NA	0	MALE	STAGE III N2	MUT	WT
Patient551	XELOX+Bevacizumab	0	59.4	0	84.44	MSS	CMS2	51 - 64	0.5	0	MALE	STAGE III N2	WT	WT
Patient552	XELOX+Bevacizumab	0	41.89	0	68.14	MSS	unclassified	51 - 64	5.8	0	MALE	STAGE III N1	NA	WT
Patient553	XELOX+Bevacizumab	0	46.09	0	73.63	MSS	CMS2	51 - 64	0.65	0	FEMALE	HIGH-RISK STAGE II	MUT	WT
Patient554	FOLFOX-4	0	50.66	0	78.19	MSI-H	CMS1	<= 50	1.2	0	MALE	STAGE III N1	NA	WT
Patient555	XELOX+Bevacizumab	0	36.6	0	64.66	MSS	CMS3	65 - 70	0	>0	MALE	STAGE III N1	MUT	WT
Patient556	XELOX+Bevacizumab	0	60.06	0	85.78	MSI-H	CMS1	<= 50	0.8	0	MALE	HIGH-RISK STAGE II	MUT	WT
Patient557	FOLFOX-4	0	47.77	0	78.19	MSS	CMS2	51 - 64	1	0	FEMALE	STAGE III N1	WT	WT
Patient558	FOLFOX-4+Bevacizumab	0	58.51	0	79.87	MSS	CMS2	<= 50	0.7	0	FEMALE	HIGH-RISK STAGE II	MUT	WT
Patient559	XELOX+Bevacizumab	0	35.58	0	60.55	MSS	CMS3	65 - 70	0.5	0	MALE	STAGE III N1	MUT	WT
Patient560	FOLFOX-4+Bevacizumab	0	48.23	0	78.16	MSS	unclassified	51 - 64	1.4	0	MALE	HIGH-RISK STAGE II	MUT	WT
Patient561	XELOX+Bevacizumab	0	35.61	0	59.99	MSS	CMS2	<= 50	0.5	0	FEMALE	STAGE III N1	WT	WT
Patient562	FOLFOX-4+Bevacizumab	1	22.57	0	65.97	MSS	unclassified	<= 50	0.6	0	MALE	STAGE III N1	NA	WT
Patient563	FOLFOX-4	0	55.95	0	84.63	MSS	CMS1	51 - 64	0.3	0	MALE	STAGE III N2	NA	WT
Patient564	XELOX+Bevacizumab	0	47.84	0	80.16	MSS	CMS1	<= 50	0.4	0	MALE	STAGE III N1	WT	WT
Patient565	FOLFOX-4+Bevacizumab	0	53.75	0	79.74	MSS	CMS4	51 - 64	0.7	0	MALE	STAGE III N2	NA	MUT
Patient566	XELOX+Bevacizumab	0	48.13	0	73.03	MSS	CMS2	51 - 64	0.6	0	FEMALE	STAGE III N2	MUT	WT
Patient567	FOLFOX-4+Bevacizumab	1	21.29	1	23.72	MSS	CMS3	71 - 80	1.5	0	MALE	STAGE III N1	WT	WT
Patient568	FOLFOX-4+Bevacizumab	0	54.7	0	77.24	MSS	CMS2	51 - 64	2	0	MALE	STAGE III N2	WT	WT
Patient569	XELOX+Bevacizumab	0	48.85	0	77.6	MSS	CMS2	51 - 64	0.8	0	FEMALE	STAGE III N1	MUT	WT
Patient570	FOLFOX-4	0	41.89	0	66.73	MSI-H	CMS1	<= 50	0.5	0	FEMALE	HIGH-RISK STAGE II	MUT	WT
Patient571	FOLFOX-4	1	24.54	0	49.51	MSS	unclassified	51 - 64	0.9	0	MALE	STAGE III N1	NA	WT
Patient572	XELOX+Bevacizumab	0	54.01	0	73.4	MSI-H	unclassified	51 - 64	0.7	0	FEMALE	STAGE III N1	MUT	WT
Patient573	FOLFOX-4	0	47.74	0	78.92	MSS	CMS2	51 - 64	0.1	0	MALE	STAGE III N1	WT	WT
Patient574	XELOX+Bevacizumab	0	47.9	0	78.29	MSS	CMS3	51 - 64	0.6	>0	MALE	STAGE III N1	MUT	WT
Patient575	FOLFOX-4+Bevacizumab	0	59.24	0	65.61	MSS	CMS2	51 - 64	0.5	0	MALE	STAGE III N1	MUT	WT
Patient576	XELOX+Bevacizumab	0	47.8	0	82.56	MSS	CMS4	51 - 64	1.11	0	FEMALE	STAGE III N2	WT	WT
Patient577	XELOX+Bevacizumab	0	35.94	0	60.25	MSS	CMS4	<= 50	1.7	0	MALE	STAGE III N1	WT	WT
Patient578	FOLFOX-4	0	59.6	0	84.11	MSI-H	CMS4	<= 50	0.9	0	MALE	HIGH-RISK STAGE II	NA	WT
Patient579	FOLFOX-4+Bevacizumab	0	47.64	0	72.05	MSS	CMS2	<= 50	0.1	0	FEMALE	STAGE III N1	WT	WT
Patient580	FOLFOX-4	0	37.09	0	60.06	MSS	CMS4	51 - 64	2.4	0	FEMALE	STAGE III N1	NA	WT
Patient581	XELOX+Bevacizumab	0	55.06	0	83.42	MSS	unclassified	71 - 80	2.6	0	FEMALE	STAGE III N1	NA	WT
Patient582	XELOX+Bevacizumab	0	47.93	0	77.7	MSS	CMS2	65 - 70	3.2	>0	MALE	STAGE III N1	NA	WT
Patient583	FOLFOX-4+Bevacizumab	0	41.66	0	65.45	MSS	CMS4	<= 50	1.3	0	FEMALE	STAGE III N1	NA	WT
Patient584	FOLFOX-4	0	48.13	0	82.2	MSS	unclassified	51 - 64	1.1	>0	FEMALE	HIGH-RISK STAGE II	MUT	WT
Patient585	FOLFOX-4	0	48.16	0	72.21	MSS	CMS4	65 - 70	1.2	0	FEMALE	STAGE III N2	MUT	WT
Patient586	FOLFOX-4+Bevacizumab	0	48.1	0	81.25	MSI-H	CMS1	51 - 64	2	>0	FEMALE	STAGE III N1	WT	MUT
Patient587	XELOX+Bevacizumab	0	53.82	0	79.08	MSI-H	CMS1	71 - 80	3.9	0	MALE	HIGH-RISK STAGE II	NA	MUT
Patient588	FOLFOX-4	0	36.37	0	60.12	MSS	CMS2	51 - 64	1.2	0	MALE	STAGE III N1	WT	WT
Patient589	FOLFOX-4	0	48.56	0	73.66	MSS	CMS4	51 - 64	0.9	0	MALE	STAGE III N1	NA	WT
Patient590	XELOX+Bevacizumab	0	57.49	0	83.42	MSS	CMS1	51 - 64	1.6	0	MALE	STAGE III N2	NA	MUT
Patient591	FOLFOX-4+Bevacizumab	0	51.84	0	79.84	MSS	CMS3	51 - 64	1.4	0	FEMALE	STAGE III N1	MUT	WT
Patient592	XELOX+Bevacizumab	0	54.24	0	83.19	MSI-L	CMS2	<= 50	2	0	FEMALE	HIGH-RISK STAGE II	NA	NA
Patient593	FOLFOX-4	0	35.75	0	66.27	MSS	CMS2	65 - 70	0.5	0	MALE	STAGE III N1	MUT	WT
Patient594	XELOX+Bevacizumab	0	60.09	0	84.4	MSS	unclassified	51 - 64	1	>0	MALE	HIGH-RISK STAGE II	WT	WT
Patient595	FOLFOX-4	0	37.32	0	65.61	MSS	CMS3	51 - 64	1	0	MALE	STAGE III N2	WT	MUT
Patient596	XELOX+Bevacizumab	1	2.2	1	2.2	MSS	CMS2	65 - 70	3.1	0	MALE	STAGE III N1	MUT	WT
Patient597	FOLFOX-4+Bevacizumab	0	48.95	0	84.47	MSS	CMS1	65 - 70	2.2	0	FEMALE	HIGH-RISK STAGE II	NA	NA
Patient598	FOLFOX-4	0	48.36	0	72.74	MSS	CMS1	<= 50	1.4	0	FEMALE	STAGE III N2	NA	WT
Patient599	XELOX+Bevacizumab	0	34.89	0	60.32	MSI-L	CMS1	<= 50	0.7	0	FEMALE	STAGE III N2	MUT	WT
Patient600	FOLFOX-4	0	41.89	0	67.78	MSI-H	CMS1	<= 50	0.8	0	MALE	HIGH-RISK STAGE II	WT	WT
Patient601	FOLFOX-4	0	59.93	0	86.01	MSS	unclassified	<= 50	1.48	0	FEMALE	STAGE III N2	MUT	WT
Patient602	FOLFOX-4+Bevacizumab	0	35.81	0	59.99	MSI-H	CMS1	65 - 70	2	0	MALE	STAGE III N1	WT	WT
Patient603	FOLFOX-4+Bevacizumab	0	41.56	0	66.69	MSS	CMS3	51 - 64	0.5	0	FEMALE	STAGE III N1	NA	WT
Patient604	XELOX+Bevacizumab	0	35.88	0	59.86	MSS	CMS2	<= 50	0.7	0	FEMALE	STAGE III N2	NA	WT
Patient605	FOLFOX-4+Bevacizumab	0	41.2	0	66.1	MSS	CMS1	71 - 80	4.45	0	FEMALE	HIGH-RISK STAGE II	MUT	WT
Patient606	XELOX+Bevacizumab	0	36.44	0	57.03	MSS	CMS4	51 - 64	0.7	0	MALE	STAGE III N1	NA	WT
Patient607	XELOX+Bevacizumab	1	12.45	0	61.31	MSI-H	unclassified	<= 50	1.7	0	MALE	STAGE III N2	MUT	WT
Patient608	FOLFOX-4+Bevacizumab	0	41.86	0	62.26	MSS	CMS4	51 - 64	1.1	0	FEMALE	STAGE III N1	MUT	WT
Patient609	FOLFOX-4	1	12.06	1	16.2	MSS	CMS1	51 - 64	3	0	MALE	STAGE III N2	NA	WT
Patient610	FOLFOX-4+Bevacizumab	0	47.84	0	80.33	MSS	CMS2	51 - 64	1.2	>0	FEMALE	STAGE III N1	WT	WT
Patient611	FOLFOX-4	0	48.03	0	83.88	MSS	CMS4	51 - 64	2.7	0	MALE	STAGE III N1	WT	WT
Patient612	XELOX+Bevacizumab	0	35.81	0	60.48	MSS	CMS2	71 - 80	0.8	0	MALE	STAGE III N1	MUT	WT
Patient613	XELOX+Bevacizumab	0	49.77	0	80.23	MSS	CMS1	<= 50	0.9	0	MALE	HIGH-RISK STAGE II	MUT	WT
Patient614	FOLFOX-4	0	48.82	0	78.69	MSS	CMS2	51 - 64	0.4	0	MALE	STAGE III N1	WT	WT
Patient615	XELOX+Bevacizumab	0	47.57	0	76.75	MSS	CMS1	51 - 64	2.1	0	FEMALE	STAGE III N1	NA	WT
Patient616	FOLFOX-4+Bevacizumab	0	59.14	0	83.98	MSI-H	CMS1	65 - 70	14	>0	FEMALE	STAGE III N1	WT	WT
Patient617	FOLFOX-4+Bevacizumab	0	35.81	0	60.42	MSS	CMS1	51 - 64	0.9	0	MALE	STAGE III N2	NA	WT
Patient618	FOLFOX-4+Bevacizumab	0	48.13	0	54.08	MSS	CMS4	<= 50	0.8	0	FEMALE	STAGE III N2	WT	WT
Patient619	FOLFOX-4	0	5.09	0	48	MSS	CMS4	65 - 70	1	0	MALE	STAGE III N1	WT	WT
Patient620	FOLFOX-4+Bevacizumab	1	11.66	1	22.11	MSS	CMS1	65 - 70	1.5	0	FEMALE	STAGE III N1	WT	NA
Patient621	FOLFOX-4+Bevacizumab	0	55.85	0	78.69	MSS	CMS2	65 - 70	0.3	0	FEMALE	HIGH-RISK STAGE II	NA	WT
Patient622	XELOX+Bevacizumab	0	36.17	0	61.4	MSS	CMS4	65 - 70	3	0	FEMALE	STAGE III N1	WT	WT
Patient623	XELOX+Bevacizumab	1	21.26	1	36.7	MSS	CMS4	51 - 64	0.8	0	MALE	STAGE III N1	NA	WT
Patient624	FOLFOX-4+Bevacizumab	0	53.65	0	82.4	MSI-L	CMS1	<= 50	0.4	>0	MALE	STAGE III N1	NA	WT
Patient625	FOLFOX-4+Bevacizumab	0	41.49	0	59.7	MSS	CMS4	65 - 70	1.7	0	MALE	STAGE III N2	MUT	WT
Patient626	FOLFOX-4+Bevacizumab	1	20.5	0	74.78	MSS	unclassified	51 - 64	0.8	0	FEMALE	STAGE III N2	NA	WT
Patient627	XELOX+Bevacizumab	0	59.7	0	84.17	MSI-H	CMS4	65 - 70	1.1	0	MALE	STAGE III N2	WT	WT
Patient628	XELOX+Bevacizumab	1	14.26	1	20.6	MSS	CMS2	51 - 64	1	0	MALE	STAGE III N1	WT	WT
Patient629	FOLFOX-4+Bevacizumab	1	23.49	1	34.23	MSS	CMS4	65 - 70	3.5	0	MALE	STAGE III N2	WT	NA
Patient630	FOLFOX-4+Bevacizumab	0	36.83	0	64.16	MSS	CMS4	71 - 80	2.36	>0	MALE	STAGE III N1	NA	WT
Patient631	XELOX+Bevacizumab	0	41.86	0	61.83	MSS	CMS2	<= 50	0.9	0	FEMALE	STAGE III N1	NA	WT
Patient632	FOLFOX-4+Bevacizumab	1	40.87	1	67.38	MSS	CMS2	65 - 70	7.3	0	FEMALE	STAGE III N2	MUT	WT
Patient633	FOLFOX-4	1	11.96	1	43.2	MSS	unclassified	51 - 64	1.58	>0	FEMALE	STAGE III N1	MUT	WT
Patient634	FOLFOX-4	0	47.97	0	82	MSS	unclassified	65 - 70	1.1	>0	FEMALE	STAGE III N1	NA	WT
Patient635	FOLFOX-4+Bevacizumab	1	40.97	0	81.18	MSS	CMS4	71 - 80	1.6	0	MALE	STAGE III N2	MUT	WT
Patient636	XELOX+Bevacizumab	1	18.46	1	22.31	MSI-L	CMS1	65 - 70	3.2	>0	MALE	STAGE III N2	WT	MUT
Patient637	FOLFOX-4	0	47.84	0	79.64	MSS	CMS4	65 - 70	1.8	0	MALE	STAGE III N2	MUT	WT
Patient638	FOLFOX-4	0	47.54	0	83.58	MSS	CMS4	71 - 80	1.4	0	MALE	STAGE III N2	WT	WT
Patient639	XELOX+Bevacizumab	0	58.74	0	84.86	MSS	CMS2	51 - 64	1.31	0	MALE	STAGE III N2	NA	WT
Patient640	FOLFOX-4	0	60.19	0	85.68	MSS	CMS4	65 - 70	0.4	0	FEMALE	HIGH-RISK STAGE II	NA	WT
Patient641	XELOX+Bevacizumab	0	57.76	0	82.04	MSS	CMS2	51 - 64	2.81	0	FEMALE	HIGH-RISK STAGE II	MUT	WT
Patient642	FOLFOX-4+Bevacizumab	0	41.56	0	61.57	MSS	CMS1	<= 50	0.5	0	FEMALE	STAGE III N2	NA	WT
Patient643	FOLFOX-4	0	60.62	0	83.84	MSS	CMS4	51 - 64	1.1	0	FEMALE	STAGE III N2	NA	WT
Patient644	FOLFOX-4	0	48.07	0	79.11	MSS	CMS2	51 - 64	2	0	FEMALE	STAGE III N1	MUT	WT
Patient645	FOLFOX-4	0	47.87	0	79.93	MSS	unclassified	51 - 64	1	>0	FEMALE	STAGE III N1	NA	WT
Patient646	XELOX+Bevacizumab	0	59.96	0	84.8	MSI-L	CMS2	51 - 64	2	0	FEMALE	STAGE III N1	NA	WT
Patient647	XELOX+Bevacizumab	0	54.8	0	86.31	MSI-H	CMS1	65 - 70	1.2	0	FEMALE	STAGE III N1	WT	MUT
Patient648	FOLFOX-4+Bevacizumab	0	45.4	0	76.88	MSS	unclassified	51 - 64	3.98	0	FEMALE	STAGE III N1	NA	WT
Patient649	XELOX+Bevacizumab	0	0.03	0	79.9	MSS	CMS2	65 - 70	1.7	0	MALE	STAGE III N1	NA	WT
Patient650	FOLFOX-4+Bevacizumab	0	54.31	0	80.3	MSS	unclassified	51 - 64	1.2	0	MALE	STAGE III N2	MUT	WT
Patient651	FOLFOX-4	0	48.53	0	81.05	MSS	CMS2	51 - 64	0.7	0	MALE	STAGE III N1	MUT	WT
Patient652	FOLFOX-4+Bevacizumab	0	35.61	0	60.94	MSI-H	CMS1	65 - 70	1	0	FEMALE	STAGE III N1	WT	MUT
Patient653	FOLFOX-4+Bevacizumab	0	42.84	0	70.21	MSS	CMS4	<= 50	3	0	MALE	STAGE III N2	WT	WT
Patient654	FOLFOX-4+Bevacizumab	0	48.59	0	85.26	MSS	CMS4	51 - 64	1	0	FEMALE	STAGE III N1	NA	WT
Patient655	FOLFOX-4	1	9.46	1	30.13	MSS	CMS4	65 - 70	1.1	>0	MALE	STAGE III N1	MUT	WT
Patient656	FOLFOX-4	0	47.67	0	75.07	MSS	CMS4	51 - 64	1.26	0	MALE	STAGE III N2	NA	WT
Patient657	FOLFOX-4+Bevacizumab	0	54.11	0	77.11	MSS	unclassified	51 - 64	1.16	0	FEMALE	HIGH-RISK STAGE II	MUT	WT
Patient658	FOLFOX-4	0	43.96	0	67.38	MSS	CMS1	51 - 64	2	>0	MALE	HIGH-RISK STAGE II	WT	WT
Patient659	FOLFOX-4	0	54.6	0	79.7	MSS	CMS4	51 - 64	3.16	0	FEMALE	STAGE III N2	MUT	WT
Patient660	FOLFOX-4	0	54.24	0	76.42	MSS	unclassified	51 - 64	1.5	0	MALE	HIGH-RISK STAGE II	NA	WT
Patient661	FOLFOX-4	0	48.53	0	84.01	MSS	CMS1	65 - 70	0.6	0	FEMALE	STAGE III N1	MUT	WT
Patient662	FOLFOX-4	1	6.11	0	74.74	MSI-H	CMS1	51 - 64	2	0	MALE	STAGE III N2	MUT	WT
Patient663	FOLFOX-4	0	47.67	0	73	MSS	CMS2	65 - 70	1.57	0	MALE	HIGH-RISK STAGE II	NA	WT
Patient664	FOLFOX-4	0	59.7	0	85.03	MSI-H	CMS1	65 - 70	1.3	0	FEMALE	STAGE III N1	NA	MUT
Patient665	FOLFOX-4	1	18.07	1	74.84	MSS	unclassified	51 - 64	0.5	0	MALE	STAGE III N1	WT	WT
Patient666	FOLFOX-4	0	47.24	0	78.19	MSS	CMS1	51 - 64	0	0	FEMALE	HIGH-RISK STAGE II	NA	WT
Patient667	FOLFOX-4+Bevacizumab	0	42.09	0	65.81	MSS	CMS4	<= 50	1	0	FEMALE	STAGE III N2	MUT	WT
Patient668	FOLFOX-4	0	48.03	0	77.83	MSS	CMS2	51 - 64	2	>0	FEMALE	STAGE III N1	WT	WT
Patient669	FOLFOX-4+Bevacizumab	0	55.23	0	79.21	MSS	CMS1	51 - 64	1.9	0	MALE	STAGE III N1	NA	MUT
Patient670	FOLFOX-4	1	36.5	0	60.68	MSS	CMS2	65 - 70	0.2	0	MALE	STAGE III N2	NA	WT
Patient671	FOLFOX-4+Bevacizumab	0	36.27	0	60.71	MSS	unclassified	<= 50	2.1	0	MALE	STAGE III N1	NA	WT
Patient672	FOLFOX-4+Bevacizumab	0	47.38	0	78	MSS	CMS2	<= 50	1.5	0	FEMALE	STAGE III N2	MUT	WT
Patient673	XELOX+Bevacizumab	0	57.49	0	81.97	MSS	CMS4	51 - 64	0.2	0	FEMALE	HIGH-RISK STAGE II	MUT	WT
Patient674	XELOX+Bevacizumab	0	46.85	0	76.62	MSS	CMS4	<= 50	3.9	0	FEMALE	STAGE III N1	NA	WT
Patient675	XELOX+Bevacizumab	0	60.42	0	79.08	MSS	unclassified	51 - 64	2.3	0	FEMALE	HIGH-RISK STAGE II	NA	WT
Patient676	FOLFOX-4	0	47.67	0	78.59	MSS	CMS1	<= 50	1	0	MALE	STAGE III N2	MUT	WT
Patient677	XELOX+Bevacizumab	1	18.3	1	43.01	MSI-H	CMS4	<= 50	2.27	0	MALE	STAGE III N2	MUT	WT
Patient678	FOLFOX-4	0	37.55	0	61.77	MSS	CMS2	51 - 64	1.4	0	MALE	STAGE III N1	NA	WT
Patient679	FOLFOX-4	1	12.39	0	82.5	MSS	unclassified	51 - 64	1.9	0	MALE	STAGE III N2	NA	WT
Patient680	XELOX+Bevacizumab	0	34.66	0	59.7	MSS	unclassified	51 - 64	0.5	0	MALE	STAGE III N1	NA	WT
Patient681	FOLFOX-4+Bevacizumab	0	54.11	0	79.77	MSS	CMS4	51 - 64	4.1	0	MALE	STAGE III N2	MUT	WT
Patient682	FOLFOX-4+Bevacizumab	0	49.02	0	76.19	MSS	CMS2	65 - 70	0.46	0	MALE	STAGE III N1	MUT	WT
Patient683	FOLFOX-4+Bevacizumab	0	47.74	0	80.03	MSS	unclassified	65 - 70	2.2	0	MALE	STAGE III N2	MUT	WT
Patient684	FOLFOX-4	0	48.13	0	80.72	MSS	unclassified	65 - 70	1.1	0	FEMALE	STAGE III N1	MUT	WT
Patient685	XELOX+Bevacizumab	0	47.87	0	61.44	MSI-H	CMS1	<= 50	0.5	0	MALE	STAGE III N1	NA	WT
Patient686	XELOX+Bevacizumab	0	54.97	0	80.03	MSS	CMS1	<= 50	3.82	0	MALE	HIGH-RISK STAGE II	WT	WT
Patient687	FOLFOX-4+Bevacizumab	0	54.11	0	79.38	MSS	CMS2	51 - 64	1.99	0	MALE	HIGH-RISK STAGE II	WT	WT
Patient688	FOLFOX-4	0	48.2	0	83.06	MSS	CMS4	51 - 64	1.5	0	MALE	HIGH-RISK STAGE II	WT	WT
Patient689	FOLFOX-4+Bevacizumab	0	47.67	0	76.39	MSS	CMS3	71 - 80	1.1	0	FEMALE	STAGE III N1	MUT	WT
Patient690	FOLFOX-4+Bevacizumab	0	44.48	0	74.38	MSS	unclassified	71 - 80	2.53	0	MALE	STAGE III N2	MUT	WT
Patient691	XELOX+Bevacizumab	1	14	0	84.24	MSS	CMS1	<= 50	4	0	FEMALE	STAGE III N1	MUT	WT
Patient692	FOLFOX-4+Bevacizumab	0	59.96	0	83.61	MSS	unclassified	51 - 64	0.5	0	FEMALE	STAGE III N1	WT	WT
Patient693	XELOX+Bevacizumab	0	47.7	0	79.24	MSS	CMS2	51 - 64	0.7	0	MALE	STAGE III N1	NA	WT
Patient694	XELOX+Bevacizumab	0	35.91	0	59.83	MSS	CMS1	51 - 64	4	>0	MALE	STAGE III N1	NA	MUT
Patient695	FOLFOX-4+Bevacizumab	0	36.17	0	46.16	MSS	CMS2	65 - 70	0.44	0	FEMALE	STAGE III N1	MUT	WT
Patient696	FOLFOX-4	0	47.57	0	77.34	MSI-H	CMS1	<= 50	0.9	0	FEMALE	STAGE III N1	WT	WT
Patient697	FOLFOX-4	0	42.61	0	68.76	MSS	CMS2	51 - 64	0.9	0	MALE	STAGE III N1	MUT	WT
Patient698	FOLFOX-4	1	8.31	0	83.61	MSS	CMS2	51 - 64	1.3	0	MALE	HIGH-RISK STAGE II	WT	WT
Patient699	FOLFOX-4+Bevacizumab	1	16.49	1	65.18	MSS	CMS4	71 - 80	3	>0	MALE	STAGE III N1	WT	MUT
Patient700	FOLFOX-4	0	49.64	0	72.57	MSI-L	CMS2	51 - 64	1.3	0	MALE	STAGE III N1	NA	WT
Patient701	FOLFOX-4	0	59.53	0	83.98	MSS	CMS4	51 - 64	2.17	0	MALE	STAGE III N2	WT	WT
Patient702	FOLFOX-4	0	48.33	0	74.28	MSI-L	CMS1	65 - 70	1.3	0	FEMALE	HIGH-RISK STAGE II	NA	MUT
Patient703	XELOX+Bevacizumab	0	53.03	0	79.9	MSS	unclassified	51 - 64	3.7	0	MALE	HIGH-RISK STAGE II	MUT	WT
Patient704	FOLFOX-4	0	47.51	0	82.23	MSS	CMS1	51 - 64	2.5	>0	FEMALE	STAGE III N2	WT	MUT
Patient705	FOLFOX-4+Bevacizumab	0	58.68	0	84.5	MSI-H	CMS1	65 - 70	2.1	0	MALE	STAGE III N1	MUT	WT
Patient706	FOLFOX-4+Bevacizumab	0	47.84	0	78.39	MSI-H	CMS1	<= 50	0.7	0	MALE	STAGE III N2	MUT	WT
Patient707	FOLFOX-4+Bevacizumab	0	48.13	0	79.18	MSS	CMS2	<= 50	1	0	FEMALE	HIGH-RISK STAGE II	MUT	WT
Patient708	FOLFOX-4	0	48.23	0	73.17	MSS	CMS4	65 - 70	1.79	0	MALE	HIGH-RISK STAGE II	WT	WT
Patient709	FOLFOX-4+Bevacizumab	0	56.54	0	82.4	MSS	CMS2	65 - 70	1.3	0	MALE	HIGH-RISK STAGE II	MUT	WT
Patient710	FOLFOX-4	0	42.78	0	66.04	MSI-H	CMS1	51 - 64	1.4	0	FEMALE	STAGE III N2	MUT	WT
Patient711	FOLFOX-4	0	47.67	0	47.74	MSS	CMS4	65 - 70	3	>0	MALE	STAGE III N1	MUT	WT
Patient712	XELOX+Bevacizumab	0	44.42	0	76.12	MSS	unclassified	51 - 64	1.4	0	MALE	STAGE III N1	MUT	WT
Patient713	FOLFOX-4	0	5.49	0	80.62	MSS	CMS4	71 - 80	0.9	0	MALE	STAGE III N1	MUT	WT
Patient714	FOLFOX-4+Bevacizumab	0	52.27	0	77.6	MSS	unclassified	51 - 64	0.6	0	MALE	STAGE III N1	MUT	WT
Patient715	XELOX+Bevacizumab	0	47.8	0	82.99	MSS	CMS1	51 - 64	2.2	0	FEMALE	STAGE III N2	MUT	WT
Patient716	XELOX+Bevacizumab	0	47.8	0	80.13	MSS	unclassified	51 - 64	1.28	0	MALE	HIGH-RISK STAGE II	NA	WT
Patient717	XELOX+Bevacizumab	0	50.17	0	81.61	MSS	unclassified	51 - 64	0.64	0	FEMALE	STAGE III N1	MUT	WT
Patient718	XELOX+Bevacizumab	0	47.87	0	81.35	MSS	CMS2	65 - 70	2.55	0	MALE	HIGH-RISK STAGE II	MUT	WT
Patient719	FOLFOX-4	0	35.15	0	60.52	MSS	unclassified	<= 50	0.7	0	FEMALE	STAGE III N2	MUT	WT
Patient720	XELOX+Bevacizumab	0	54.21	0	84.6	MSS	CMS4	<= 50	1	0	FEMALE	STAGE III N2	WT	WT
Patient721	FOLFOX-4+Bevacizumab	0	53.78	0	82.07	MSS	unclassified	51 - 64	1.3	0	MALE	STAGE III N2	MUT	WT
Patient722	FOLFOX-4	0	49.28	0	76.16	MSS	unclassified	65 - 70	1.55	0	FEMALE	STAGE III N1	MUT	WT
Patient723	XELOX+Bevacizumab	0	47.67	0	81.41	MSI-H	CMS1	51 - 64	2	0	MALE	STAGE III N1	NA	MUT
Patient724	FOLFOX-4+Bevacizumab	0	35.91	0	62.59	MSS	CMS2	<= 50	3.1	0	FEMALE	STAGE III N2	NA	WT
Patient725	FOLFOX-4+Bevacizumab	0	61.17	0	82.17	MSS	CMS2	<= 50	0.4	0	FEMALE	HIGH-RISK STAGE II	NA	WT
Patient726	FOLFOX-4+Bevacizumab	0	47.21	0	77.11	MSI-L	CMS1	<= 50	1.2	0	MALE	HIGH-RISK STAGE II	MUT	WT
Patient727	FOLFOX-4	0	58.71	0	70.28	MSS	CMS2	51 - 64	1.53	0	FEMALE	HIGH-RISK STAGE II	WT	WT
Patient728	XELOX+Bevacizumab	0	41.89	0	69.13	MSS	CMS2	51 - 64	1.2	0	MALE	STAGE III N1	MUT	WT
Patient729	XELOX+Bevacizumab	0	59.7	0	84.21	MSS	CMS2	51 - 64	0.4	0	MALE	HIGH-RISK STAGE II	MUT	WT
Patient730	XELOX+Bevacizumab	0	41.36	0	68.01	MSS	unclassified	<= 50	0.6	0	MALE	HIGH-RISK STAGE II	MUT	WT
Patient731	XELOX+Bevacizumab	1	42.64	0	83.65	MSS	CMS2	51 - 64	1	0	MALE	HIGH-RISK STAGE II	NA	WT
Patient732	XELOX+Bevacizumab	0	48.56	0	75.53	MSS	CMS2	51 - 64	2.4	0	MALE	STAGE III N1	MUT	WT
Patient733	FOLFOX-4+Bevacizumab	0	36.11	0	66.1	MSS	CMS4	<= 50	1.7	0	MALE	STAGE III N2	WT	WT
Patient734	XELOX+Bevacizumab	0	41.33	0	65.12	MSI-H	CMS1	65 - 70	0.8	0	MALE	STAGE III N2	WT	MUT
Patient735	FOLFOX-4	0	59.96	0	84.37	MSS	unclassified	71 - 80	1.9	0	FEMALE	STAGE III N2	WT	WT
Patient736	FOLFOX-4+Bevacizumab	0	0.03	0	67.42	MSI-L	CMS1	65 - 70	1.1	0	MALE	STAGE III N2	NA	MUT
Patient737	FOLFOX-4+Bevacizumab	0	54.18	0	77.86	MSS	CMS1	51 - 64	1.83	0	MALE	STAGE III N1	NA	WT
Patient738	FOLFOX-4	0	36.04	0	62	MSI-L	CMS4	51 - 64	1.29	0	FEMALE	STAGE III N2	WT	WT
Patient739	XELOX+Bevacizumab	0	48.56	0	72.25	MSS	unclassified	51 - 64	0.81	0	FEMALE	STAGE III N1	WT	WT
Patient740	FOLFOX-4	0	42.32	0	68.73	MSS	CMS4	65 - 70	2	0	FEMALE	STAGE III N2	NA	WT
Patient741	FOLFOX-4+Bevacizumab	0	37.68	0	60.55	MSS	CMS1	51 - 64	3.2	0	MALE	STAGE III N1	MUT	WT
Patient742	FOLFOX-4	1	4.99	1	4.99	MSS	CMS1	<= 50	2.72	0	FEMALE	STAGE III N1	NA	WT
Patient743	XELOX+Bevacizumab	0	36.44	0	60.71	MSI-H	CMS1	71 - 80	0.79	0	MALE	STAGE III N1	WT	MUT
Patient744	FOLFOX-4+Bevacizumab	0	47.24	0	71.89	MSS	CMS2	51 - 64	1	0	MALE	STAGE III N2	MUT	WT
Patient745	FOLFOX-4+Bevacizumab	0	47.84	0	77.47	MSI-H	CMS1	65 - 70	0.6	0	FEMALE	STAGE III N2	NA	WT
Patient746	FOLFOX-4+Bevacizumab	0	50.37	0	77.9	MSS	unclassified	65 - 70	2.8	0	MALE	STAGE III N2	MUT	WT
Patient747	FOLFOX-4	1	7.2	1	12.85	MSI-H	unclassified	<= 50	3.2	>0	FEMALE	STAGE III N2	NA	WT
Patient748	FOLFOX-4	0	58.48	0	87	MSS	unclassified	51 - 64	0.95	0	FEMALE	STAGE III N1	NA	WT
Patient749	FOLFOX-4	0	35.52	0	60.58	MSS	CMS2	51 - 64	1	0	MALE	STAGE III N1	NA	WT
Patient750	FOLFOX-4	0	58.94	0	82.66	MSS	unclassified	71 - 80	0.5	0	FEMALE	STAGE III N1	WT	WT
Patient751	FOLFOX-4+Bevacizumab	0	59.83	0	84.44	MSI-L	CMS1	<= 50	0.5	0	MALE	STAGE III N1	NA	WT
Patient752	FOLFOX-4	0	51.55	0	76.16	MSS	CMS4	<= 50	1.1	0	FEMALE	HIGH-RISK STAGE II	MUT	WT
Patient753	FOLFOX-4+Bevacizumab	0	53.59	0	80.33	MSS	CMS4	<= 50	1.7	0	MALE	STAGE III N2	MUT	WT
Patient754	FOLFOX-4+Bevacizumab	0	52.83	0	71.43	MSS	CMS4	<= 50	0.4	0	FEMALE	STAGE III N2	MUT	WT
Patient755	XELOX+Bevacizumab	0	59.99	0	86.01	MSS	CMS2	51 - 64	0.5	0	MALE	STAGE III N1	NA	WT
Patient756	FOLFOX-4+Bevacizumab	0	59.96	0	85.52	MSS	CMS4	51 - 64	1.2	0	FEMALE	STAGE III N2	WT	WT
Patient757	FOLFOX-4	0	47.87	0	78.85	MSS	CMS4	51 - 64	0.5	0	FEMALE	STAGE III N1	MUT	WT
Patient758	FOLFOX-4	0	43.7	0	68.76	MSS	CMS3	51 - 64	NA	0	MALE	STAGE III N2	MUT	WT
Patient759	XELOX+Bevacizumab	0	60.42	0	84.14	MSI-H	CMS1	51 - 64	0.5	0	MALE	STAGE III N1	WT	WT
Patient760	FOLFOX-4	0	60.29	0	84.83	MSS	CMS1	51 - 64	0.8	0	MALE	STAGE III N1	NA	WT
Patient761	FOLFOX-4	0	37.32	0	57.1	MSS	CMS2	51 - 64	1.2	>0	MALE	STAGE III N1	MUT	WT
Patient762	FOLFOX-4	1	17.97	1	21.95	MSS	CMS2	51 - 64	3.6	0	MALE	STAGE III N2	NA	WT
Patient763	FOLFOX-4+Bevacizumab	0	35.94	0	61.96	MSS	CMS2	<= 50	0.9	0	FEMALE	STAGE III N1	MUT	WT
Patient764	FOLFOX-4	0	36.4	0	59.63	MSS	CMS2	51 - 64	0.9	0	FEMALE	STAGE III N1	MUT	WT
Patient765	FOLFOX-4+Bevacizumab	0	47.87	0	72.54	MSS	CMS2	51 - 64	1.8	0	FEMALE	STAGE III N2	MUT	WT
Patient766	FOLFOX-4	0	41.2	1	49.74	MSI-L	unclassified	<= 50	2.3	0	MALE	STAGE III N2	MUT	WT
Patient767	XELOX+Bevacizumab	0	48.13	0	83.78	MSS	CMS2	<= 50	0.2	0	FEMALE	HIGH-RISK STAGE II	MUT	WT
Patient768	FOLFOX-4+Bevacizumab	0	59.3	0	83.38	MSI-L	CMS1	71 - 80	3.9	0	FEMALE	STAGE III N2	WT	MUT
Patient769	XELOX+Bevacizumab	0	5.75	0	68.8	MSS	CMS4	51 - 64	1.1	0	FEMALE	STAGE III N1	MUT	WT
Patient770	FOLFOX-4+Bevacizumab	1	50.43	0	68.34	MSS	CMS2	51 - 64	1.62	0	FEMALE	STAGE III N2	NA	WT
Patient771	FOLFOX-4+Bevacizumab	1	11.73	1	50.3	MSI-H	CMS1	51 - 64	1.9	0	FEMALE	STAGE III N2	WT	MUT
Patient772	XELOX+Bevacizumab	0	42.28	0	68.24	MSS	CMS2	51 - 64	0.4	0	FEMALE	STAGE III N1	WT	WT
Patient773	XELOX+Bevacizumab	0	48.03	0	80.07	MSS	CMS2	51 - 64	4.2	0	MALE	STAGE III N1	NA	WT
Patient774	XELOX+Bevacizumab	0	47.84	0	77.34	MSS	CMS4	> 80	1.5	0	FEMALE	STAGE III N1	MUT	WT
Patient775	FOLFOX-4	0	17.97	0	73.53	MSS	CMS1	65 - 70	1.4	0	MALE	STAGE III N2	MUT	WT
Patient776	FOLFOX-4	0	51.22	0	82.66	MSI-L	unclassified	51 - 64	1.3	0	MALE	STAGE III N1	MUT	WT
Patient777	FOLFOX-4	0	41.59	0	63.64	MSI-H	CMS3	51 - 64	8.8	0	FEMALE	STAGE III N2	NA	MUT
Patient778	FOLFOX-4+Bevacizumab	0	50.3	0	74.81	MSS	CMS2	<= 50	0.3	0	MALE	HIGH-RISK STAGE II	NA	WT
Patient779	FOLFOX-4	0	47.87	0	76.75	MSS	CMS2	51 - 64	1	0	MALE	STAGE III N1	MUT	WT
Patient780	FOLFOX-4	1	23.92	0	81.25	MSS	CMS4	51 - 64	1	0	MALE	STAGE III N1	MUT	WT
Patient781	XELOX+Bevacizumab	1	11.79	1	26.64	MSS	unclassified	51 - 64	1.5	>0	MALE	STAGE III N2	MUT	WT
Patient782	XELOX+Bevacizumab	0	52.3	0	75.76	MSS	CMS4	71 - 80	2.2	0	FEMALE	HIGH-RISK STAGE II	MUT	WT
Patient783	XELOX+Bevacizumab	0	48.07	0	77.11	MSI-H	CMS1	51 - 64	3.7	0	MALE	STAGE III N2	MUT	WT
Patient784	FOLFOX-4+Bevacizumab	1	32.53	1	45.86	MSS	CMS4	51 - 64	6.6	0	MALE	STAGE III N1	MUT	WT
Patient785	FOLFOX-4+Bevacizumab	1	23.16	0	82.37	MSS	CMS2	51 - 64	1.4	0	MALE	STAGE III N1	NA	WT
Patient786	FOLFOX-4+Bevacizumab	0	48.79	0	78.49	MSI-H	CMS1	51 - 64	1.59	0	FEMALE	STAGE III N1	NA	MUT
Patient787	FOLFOX-4	0	48.92	0	77.9	MSS	CMS1	<= 50	0.5	0	FEMALE	HIGH-RISK STAGE II	WT	WT
Patient788	FOLFOX-4	0	33.74	0	72.57	MSI-H	CMS1	51 - 64	5.8	0	FEMALE	STAGE III N1	WT	MUT
Patient789	FOLFOX-4+Bevacizumab	0	35.58	0	60.71	MSS	CMS2	51 - 64	1.5	0	FEMALE	STAGE III N2	WT	WT
Patient790	XELOX+Bevacizumab	0	53.98	0	78.42	MSS	CMS4	51 - 64	0.8	0	FEMALE	STAGE III N2	NA	WT
Patient791	FOLFOX-4+Bevacizumab	0	59.89	0	84.21	MSS	CMS2	51 - 64	0.4	0	MALE	STAGE III N1	NA	WT
Patient792	XELOX+Bevacizumab	0	47.67	0	72.28	MSS	CMS4	<= 50	4.9	0	MALE	HIGH-RISK STAGE II	MUT	WT
Patient793	XELOX+Bevacizumab	0	47.93	0	78.62	MSS	CMS2	71 - 80	1.5	0	FEMALE	STAGE III N2	NA	WT
Patient794	FOLFOX-4	1	28.32	1	47.28	MSS	CMS4	51 - 64	NA	0	FEMALE	STAGE III N2	MUT	WT
Patient795	FOLFOX-4+Bevacizumab	0	48.1	0	72.94	MSS	CMS2	65 - 70	0.6	0	FEMALE	STAGE III N1	MUT	WT
Patient796	FOLFOX-4	0	35.38	0	59.3	MSI-H	CMS1	<= 50	1.2	0	FEMALE	STAGE III N2	WT	WT
Patient797	XELOX+Bevacizumab	0	59.93	0	84.96	MSS	CMS4	51 - 64	3.6	0	FEMALE	STAGE III N2	WT	WT
Patient798	FOLFOX-4+Bevacizumab	0	41.89	0	69.49	MSS	CMS2	71 - 80	6.1	0	MALE	STAGE III N2	WT	WT
Patient799	FOLFOX-4+Bevacizumab	0	33.31	0	70.37	MSI-H	CMS1	65 - 70	1.4	>0	MALE	HIGH-RISK STAGE II	MUT	WT
Patient800	FOLFOX-4	0	41.66	0	54.31	MSS	CMS4	71 - 80	2.6	0	MALE	STAGE III N1	WT	WT
Patient801	FOLFOX-4+Bevacizumab	0	37.85	0	64.89	MSI-L	CMS1	<= 50	1.5	>0	FEMALE	STAGE III N2	WT	WT
Patient802	XELOX+Bevacizumab	0	37.68	0	60.65	MSS	CMS4	<= 50	1.1	0	MALE	STAGE III N2	WT	WT
Patient803	XELOX+Bevacizumab	0	35.68	0	59.99	MSS	CMS4	<= 50	2.4	>0	FEMALE	STAGE III N2	WT	WT
Patient804	FOLFOX-4+Bevacizumab	0	47.93	0	82.43	MSS	CMS4	51 - 64	3.89	0	FEMALE	STAGE III N1	MUT	WT
Patient805	XELOX+Bevacizumab	0	48.03	0	76.58	MSS	CMS2	51 - 64	2	0	MALE	STAGE III N1	WT	WT
Patient806	FOLFOX-4	0	47.15	0	77.14	MSS	unclassified	51 - 64	1.95	0	MALE	STAGE III N1	MUT	WT
Patient807	FOLFOX-4	0	36.4	0	60.98	MSS	CMS1	51 - 64	0.5	>0	FEMALE	STAGE III N1	MUT	WT
Patient808	XELOX+Bevacizumab	0	35.84	0	54.24	MSI-L	CMS1	65 - 70	0.5	0	MALE	STAGE III N2	NA	NA
Patient809	FOLFOX-4	1	47.9	1	52.07	MSS	CMS4	71 - 80	1.1	>0	MALE	STAGE III N1	NA	WT
Patient810	XELOX+Bevacizumab	0	41.3	0	61.08	MSS	CMS3	<= 50	1.3	0	FEMALE	STAGE III N1	MUT	WT
Patient811	XELOX+Bevacizumab	0	53.22	0	78.52	MSS	unclassified	71 - 80	2.3	0	FEMALE	STAGE III N2	NA	WT
Patient812	XELOX+Bevacizumab	0	58.97	0	84.93	MSI-H	CMS1	65 - 70	1.3	0	FEMALE	STAGE III N1	NA	MUT
Patient813	FOLFOX-4+Bevacizumab	0	59.63	0	85.82	MSS	CMS1	65 - 70	2.92	0	MALE	STAGE III N2	WT	WT
Patient814	FOLFOX-4+Bevacizumab	0	52.7	0	77.8	MSS	CMS4	71 - 80	1.6	0	MALE	STAGE III N1	MUT	WT
Patient815	FOLFOX-4	0	47.7	0	76.48	MSI-H	CMS1	<= 50	2.2	0	MALE	STAGE III N1	NA	WT
Patient816	FOLFOX-4	0	30.82	0	59.63	MSS	CMS1	51 - 64	1.1	>0	FEMALE	STAGE III N1	WT	MUT
Patient817	FOLFOX-4+Bevacizumab	1	16.26	1	27.43	MSS	CMS2	51 - 64	1.4	0	FEMALE	STAGE III N2	MUT	WT
Patient818	XELOX+Bevacizumab	0	36.96	0	62.55	MSS	CMS4	51 - 64	1.2	0	MALE	STAGE III N1	WT	WT
Patient819	FOLFOX-4+Bevacizumab	0	35.22	0	60.98	MSS	CMS4	65 - 70	4	0	MALE	STAGE III N2	NA	WT
Patient820	XELOX+Bevacizumab	0	59.99	0	83.15	MSI-L	CMS1	65 - 70	0.5	0	FEMALE	HIGH-RISK STAGE II	NA	MUT
Patient821	XELOX+Bevacizumab	0	42.64	1	64.23	MSI-L	unclassified	65 - 70	1	0	MALE	STAGE III N2	NA	WT
Patient822	FOLFOX-4+Bevacizumab	1	30.19	0	68.53	MSS	CMS4	51 - 64	2.8	0	FEMALE	STAGE III N1	WT	WT
Patient823	XELOX+Bevacizumab	0	35.06	0	60.16	MSI-H	CMS1	<= 50	0.3	0	FEMALE	STAGE III N1	NA	WT
Patient824	FOLFOX-4	1	30.19	0	57.3	MSS	CMS2	<= 50	3.1	>0	FEMALE	STAGE III N2	NA	WT
Patient825	XELOX+Bevacizumab	0	60.09	0	84.17	MSI-H	CMS1	<= 50	0.8	>0	MALE	HIGH-RISK STAGE II	MUT	MUT
Patient826	XELOX+Bevacizumab	0	36.17	0	60.19	MSS	CMS4	<= 50	2.4	0	MALE	STAGE III N2	WT	WT
Patient827	FOLFOX-4+Bevacizumab	0	35.94	0	63.74	MSI-L	CMS1	51 - 64	1.08	>0	MALE	STAGE III N1	NA	WT
Patient828	FOLFOX-4	0	36.14	1	60.94	MSS	CMS4	65 - 70	2.1	0	MALE	STAGE III N2	MUT	WT
Patient829	FOLFOX-4+Bevacizumab	0	48	0	71.56	MSS	CMS4	<= 50	0.9	>0	MALE	STAGE III N1	MUT	WT
Patient830	FOLFOX-4	0	35.29	0	60.29	MSS	CMS4	65 - 70	0.8	0	FEMALE	STAGE III N1	WT	WT
Patient831	FOLFOX-4	0	0.03	0	59.99	MSS	CMS2	51 - 64	4.1	0	MALE	STAGE III N1	WT	WT
Patient832	FOLFOX-4+Bevacizumab	1	34.99	1	76.19	MSI-H	CMS1	51 - 64	1	0	FEMALE	STAGE III N1	MUT	WT
Patient833	FOLFOX-4+Bevacizumab	0	57.56	0	82.73	MSS	CMS4	51 - 64	1.3	0	FEMALE	STAGE III N2	NA	WT
Patient834	XELOX+Bevacizumab	0	53.72	0	79.44	MSS	CMS1	71 - 80	2.6	0	MALE	STAGE III N1	MUT	WT
Patient835	XELOX+Bevacizumab	1	39.82	0	78.46	MSS	CMS4	51 - 64	1.9	0	MALE	STAGE III N2	MUT	WT
Patient836	FOLFOX-4	1	23.72	1	40.25	MSS	CMS4	51 - 64	1.3	0	MALE	HIGH-RISK STAGE II	MUT	WT
Patient837	XELOX+Bevacizumab	0	47.8	0	82.56	MSS	CMS1	51 - 64	0.8	0	FEMALE	STAGE III N2	MUT	WT
Patient838	FOLFOX-4+Bevacizumab	0	35.65	0	60.16	MSI-H	CMS2	51 - 64	2	>0	MALE	STAGE III N1	MUT	WT
Patient839	XELOX+Bevacizumab	0	59.4	0	84.01	MSI-H	CMS1	51 - 64	1.3	0	MALE	HIGH-RISK STAGE II	NA	WT
Patient840	FOLFOX-4	0	35.55	0	63.61	MSI-H	CMS1	<= 50	0.8	0	FEMALE	STAGE III N1	MUT	WT
Patient841	FOLFOX-4	0	48.07	0	73.79	MSS	CMS2	51 - 64	0.9	>0	FEMALE	STAGE III N1	WT	WT
Patient842	FOLFOX-4+Bevacizumab	1	40.08	1	80.76	MSS	CMS2	71 - 80	3.9	>0	MALE	STAGE III N2	NA	WT
Patient843	FOLFOX-4	0	48.3	0	75.04	MSS	CMS2	51 - 64	2.6	0	FEMALE	STAGE III N1	WT	WT
Patient844	XELOX+Bevacizumab	0	59.17	0	86.93	MSS	CMS2	<= 50	0.5	0	FEMALE	HIGH-RISK STAGE II	NA	WT
Patient845	FOLFOX-4+Bevacizumab	1	15.7	1	30.09	MSS	CMS1	<= 50	5.8	>0	FEMALE	STAGE III N1	MUT	WT
Patient846	FOLFOX-4+Bevacizumab	0	43.27	0	67.32	MSI-L	CMS1	65 - 70	1.2	0	MALE	STAGE III N2	WT	NA
Patient847	XELOX+Bevacizumab	0	42.12	0	62.72	MSS	CMS1	51 - 64	2.1	0	MALE	STAGE III N1	WT	MUT
Patient848	FOLFOX-4	0	34.86	0	66.27	MSS	CMS4	<= 50	1.9	0	MALE	STAGE III N2	MUT	WT
Patient849	XELOX+Bevacizumab	0	35.65	0	60.81	MSS	CMS3	71 - 80	2.1	0	MALE	STAGE III N1	WT	WT
Patient850	FOLFOX-4+Bevacizumab	0	54.37	0	75.07	MSS	CMS2	51 - 64	0.7	0	FEMALE	STAGE III N1	WT	WT
Patient851	FOLFOX-4	0	51.32	0	75.37	MSS	CMS2	71 - 80	0.9	0	FEMALE	STAGE III N1	MUT	WT
Patient852	XELOX+Bevacizumab	0	43.3	0	68.67	MSS	CMS4	65 - 70	1.6	>0	FEMALE	STAGE III N2	WT	WT
Patient853	XELOX+Bevacizumab	0	34.5	0	59.14	MSS	CMS1	51 - 64	1	0	MALE	STAGE III N1	NA	WT
Patient854	FOLFOX-4+Bevacizumab	0	35.84	0	59.66	MSS	unclassified	65 - 70	1	0	MALE	STAGE III N1	MUT	WT
Patient855	FOLFOX-4+Bevacizumab	0	34.99	0	63.11	MSI-H	CMS1	71 - 80	2.4	0	MALE	STAGE III N1	MUT	WT
Patient856	FOLFOX-4	0	35.25	0	59.93	MSS	CMS2	51 - 64	1.6	>0	MALE	STAGE III N2	MUT	WT
Patient857	XELOX+Bevacizumab	0	51.32	0	78.23	MSS	CMS4	<= 50	0.5	0	MALE	STAGE III N1	WT	MUT
Patient858	FOLFOX-4	0	48.07	0	77.77	MSS	unclassified	51 - 64	0.1	0	FEMALE	STAGE III N2	NA	WT
Patient859	FOLFOX-4	0	36.76	0	65.15	MSS	CMS1	51 - 64	0.9	0	FEMALE	STAGE III N1	NA	WT
Patient860	FOLFOX-4	0	38.9	0	63.44	MSS	CMS4	51 - 64	2.2	0	MALE	STAGE III N1	NA	WT
Patient861	XELOX+Bevacizumab	0	40.54	0	62.36	MSI-H	CMS1	<= 50	1.37	0	MALE	STAGE III N1	NA	WT
Patient862	FOLFOX-4+Bevacizumab	1	10.58	1	12.45	MSS	CMS4	51 - 64	2	0	MALE	STAGE III N2	WT	WT
Patient863	FOLFOX-4	0	47.93	0	81.15	MSS	CMS2	<= 50	1.7	0	FEMALE	STAGE III N1	NA	WT
Patient864	XELOX+Bevacizumab	0	36.37	0	65.87	MSS	unclassified	51 - 64	2.2	0	MALE	STAGE III N2	NA	WT
Patient865	FOLFOX-4	1	11.14	0	60.81	MSI-H	CMS1	71 - 80	1.5	0	FEMALE	STAGE III N2	WT	NA
Patient866	FOLFOX-4+Bevacizumab	1	50.66	1	75.47	MSS	CMS4	51 - 64	0.7	>0	FEMALE	STAGE III N1	WT	MUT
Patient867	XELOX+Bevacizumab	1	30.85	0	60.91	MSS	CMS2	<= 50	0.8	0	FEMALE	STAGE III N1	NA	WT
Patient868	XELOX+Bevacizumab	0	33.38	0	58.97	MSS	CMS2	<= 50	1.4	0	FEMALE	STAGE III N2	MUT	WT
Patient869	XELOX+Bevacizumab	0	22.54	0	64.95	MSS	CMS4	51 - 64	3.2	0	MALE	STAGE III N1	NA	WT
Patient870	FOLFOX-4+Bevacizumab	0	58.74	0	84.67	MSS	CMS1	<= 50	0.6	0	MALE	STAGE III N1	NA	WT
Patient871	FOLFOX-4+Bevacizumab	0	35.91	0	60.19	MSS	CMS4	51 - 64	0.6	0	FEMALE	STAGE III N1	NA	MUT
Patient872	FOLFOX-4	1	28.42	1	35.65	MSS	CMS1	51 - 64	2.8	>0	MALE	STAGE III N2	NA	MUT
Patient873	FOLFOX-4+Bevacizumab	0	34.4	0	60.91	MSS	CMS3	51 - 64	0.2	0	FEMALE	STAGE III N1	NA	WT
Patient874	FOLFOX-4+Bevacizumab	0	9.59	0	29.34	MSS	CMS4	<= 50	0.4	0	FEMALE	STAGE III N1	NA	WT
Patient875	FOLFOX-4+Bevacizumab	0	41.99	0	66.04	MSS	CMS1	<= 50	2.3	0	MALE	STAGE III N2	MUT	WT
Patient876	FOLFOX-4+Bevacizumab	0	35.78	0	60.25	MSS	CMS4	71 - 80	2.2	0	MALE	STAGE III N1	WT	WT
Patient877	XELOX+Bevacizumab	1	15.24	1	27.5	MSS	CMS4	<= 50	2.8	0	FEMALE	STAGE III N1	WT	MUT
Patient878	XELOX+Bevacizumab	0	53.49	0	79.87	MSS	CMS1	51 - 64	NA	0	MALE	STAGE III N2	NA	NA
Patient879	FOLFOX-4+Bevacizumab	0	34.3	0	63.57	MSS	unclassified	71 - 80	2.2	0	MALE	STAGE III N1	WT	WT
Patient880	FOLFOX-4+Bevacizumab	0	0.03	0	2.79	MSS	CMS2	51 - 64	1.4	0	FEMALE	STAGE III N1	MUT	WT
Patient881	XELOX+Bevacizumab	1	13.37	1	52.53	MSS	CMS2	51 - 64	1.6	0	MALE	STAGE III N1	NA	MUT
Patient882	FOLFOX-4	0	48.82	0	77.8	MSS	unclassified	51 - 64	1.48	>0	MALE	STAGE III N1	MUT	WT
Patient883	FOLFOX-4+Bevacizumab	1	38.24	1	83.12	MSS	unclassified	65 - 70	2	0	FEMALE	STAGE III N1	MUT	WT
Patient884	XELOX+Bevacizumab	0	36.93	0	60.52	MSS	CMS2	51 - 64	0.5	0	FEMALE	STAGE III N1	NA	WT
Patient885	XELOX+Bevacizumab	0	41.59	0	69.52	MSI-H	CMS1	51 - 64	1.7	0	MALE	STAGE III N1	WT	NA
Patient886	FOLFOX-4+Bevacizumab	1	1.15	1	1.15	MSI-H	CMS4	<= 50	0.7	0	FEMALE	STAGE III N1	NA	WT
Patient887	FOLFOX-4	0	54.37	0	81.08	MSS	CMS4	51 - 64	0.9	0	MALE	HIGH-RISK STAGE II	WT	WT
Patient888	FOLFOX-4	0	42.58	0	67.88	MSS	CMS2	71 - 80	1.45	0	FEMALE	STAGE III N1	MUT	WT
Patient889	FOLFOX-4+Bevacizumab	0	47.15	0	77.54	MSS	CMS2	51 - 64	0.7	0	FEMALE	STAGE III N1	MUT	WT
Patient890	FOLFOX-4	0	42.15	0	71.33	MSI-L	CMS4	51 - 64	0.8	0	FEMALE	STAGE III N1	NA	WT
Patient891	FOLFOX-4	1	35.88	1	66.6	MSS	CMS4	<= 50	1.7	0	MALE	STAGE III N2	WT	WT
Patient892	FOLFOX-4	0	36.67	0	59.66	MSS	CMS2	51 - 64	1	0	FEMALE	STAGE III N1	WT	WT
Patient893	FOLFOX-4	1	9.69	0	59.66	MSS	CMS4	<= 50	1.4	0	FEMALE	STAGE III N1	WT	WT
Patient894	FOLFOX-4+Bevacizumab	1	30.16	1	42.81	MSI-H	CMS1	51 - 64	2.75	0	FEMALE	STAGE III N1	NA	MUT
Patient895	XELOX+Bevacizumab	0	47.67	0	79.08	MSS	CMS1	65 - 70	1.6	0	MALE	STAGE III N2	WT	MUT
Patient896	FOLFOX-4+Bevacizumab	1	6.24	0	60.52	MSS	CMS1	65 - 70	1.3	0	MALE	STAGE III N2	NA	WT
Patient897	XELOX+Bevacizumab	0	47.57	0	74.94	MSS	CMS2	51 - 64	3	0	FEMALE	STAGE III N1	NA	WT
Patient898	FOLFOX-4	0	52.93	0	77.37	MSS	CMS2	65 - 70	1	0	MALE	HIGH-RISK STAGE II	NA	WT
Patient899	XELOX+Bevacizumab	0	59.6	0	84.14	MSS	CMS2	<= 50	0.79	0	FEMALE	STAGE III N1	NA	WT
Patient900	FOLFOX-4+Bevacizumab	0	36.67	0	59.79	MSI-H	CMS1	65 - 70	2	0	MALE	STAGE III N1	NA	MUT
Patient901	FOLFOX-4	0	47.93	0	82.17	MSI-H	CMS1	51 - 64	1.3	0	FEMALE	STAGE III N1	NA	MUT
Patient902	FOLFOX-4+Bevacizumab	1	35.61	0	63.44	MSS	CMS2	<= 50	2.1	0	FEMALE	STAGE III N2	WT	WT
Patient903	XELOX+Bevacizumab	0	53.59	0	82.83	MSS	CMS3	51 - 64	1.5	>0	FEMALE	STAGE III N1	NA	WT
Patient904	FOLFOX-4+Bevacizumab	0	35.65	0	59.7	MSS	CMS2	65 - 70	0.4	0	MALE	STAGE III N2	MUT	WT
Patient905	FOLFOX-4+Bevacizumab	0	54.34	0	72.54	MSS	CMS2	51 - 64	1.2	>0	FEMALE	STAGE III N1	WT	WT
Patient906	FOLFOX-4+Bevacizumab	1	29.73	0	77.54	MSS	CMS2	51 - 64	1.1	0	MALE	STAGE III N2	NA	WT
Patient907	XELOX+Bevacizumab	0	37.55	0	67.98	MSS	CMS2	51 - 64	0.5	0	MALE	STAGE III N1	MUT	WT
Patient908	FOLFOX-4	0	42.18	0	66.66	MSS	CMS4	51 - 64	1.3	0	MALE	STAGE III N1	MUT	WT
Patient909	FOLFOX-4	0	58.71	0	84.63	MSS	CMS2	51 - 64	0.3	0	FEMALE	STAGE III N1	MUT	WT
Patient910	FOLFOX-4+Bevacizumab	0	36.27	0	60.94	MSS	CMS4	51 - 64	0.7	0	MALE	STAGE III N1	MUT	WT
Patient911	FOLFOX-4	0	47.87	0	77.96	MSS	CMS1	<= 50	0.1	0	FEMALE	STAGE III N1	NA	WT
Patient912	XELOX+Bevacizumab	1	17.54	1	38.67	MSS	CMS2	71 - 80	0.6	0	MALE	STAGE III N1	WT	WT
Patient913	FOLFOX-4	0	36.14	0	60.02	MSS	CMS2	65 - 70	1	0	MALE	STAGE III N1	MUT	WT
Patient914	FOLFOX-4	0	57.89	0	88.38	MSS	CMS4	71 - 80	0.5	0	FEMALE	STAGE III N1	NA	WT
Patient915	FOLFOX-4+Bevacizumab	0	48.36	0	80.95	MSS	CMS2	51 - 64	2.2	0	FEMALE	STAGE III N1	WT	WT
Patient916	FOLFOX-4+Bevacizumab	1	12.09	1	23.1	MSS	CMS2	51 - 64	1.42	>0	FEMALE	STAGE III N1	MUT	WT
Patient917	XELOX+Bevacizumab	0	35.68	0	60.45	MSS	CMS2	65 - 70	0.8	>0	MALE	STAGE III N1	NA	WT
Patient918	FOLFOX-4	0	51.58	0	71.89	MSS	CMS4	<= 50	1	0	FEMALE	STAGE III N2	MUT	WT
Patient919	FOLFOX-4+Bevacizumab	0	42.22	0	65.94	MSS	CMS1	51 - 64	1.3	0	FEMALE	STAGE III N1	NA	WT
Patient920	FOLFOX-4+Bevacizumab	0	36.01	0	60.85	MSS	CMS4	65 - 70	2.03	0	MALE	STAGE III N1	WT	WT
Patient921	XELOX+Bevacizumab	0	60.09	0	83.38	MSI-H	CMS1	<= 50	0.3	>0	MALE	STAGE III N1	NA	WT
Patient922	FOLFOX-4	0	50.5	0	81.25	MSI-L	unclassified	71 - 80	1.3	>0	FEMALE	HIGH-RISK STAGE II	NA	WT
Patient923	FOLFOX-4+Bevacizumab	0	42.02	0	66.07	MSS	CMS2	<= 50	1.2	0	MALE	STAGE III N1	WT	WT
Patient924	FOLFOX-4+Bevacizumab	1	30.42	0	66.53	MSS	CMS4	65 - 70	1.5	0	FEMALE	STAGE III N2	MUT	WT
Patient925	FOLFOX-4+Bevacizumab	1	18.17	1	51.02	MSS	CMS4	51 - 64	1.8	0	FEMALE	STAGE III N2	MUT	WT
Patient926	FOLFOX-4+Bevacizumab	0	58.45	0	82.63	MSS	CMS2	71 - 80	0.91	0	FEMALE	STAGE III N2	NA	WT
Patient927	FOLFOX-4	0	48.33	0	78.75	MSS	CMS3	65 - 70	1	0	MALE	STAGE III N2	WT	WT
Patient928	XELOX+Bevacizumab	1	28.19	0	75.79	MSS	CMS2	51 - 64	0.5	0	MALE	HIGH-RISK STAGE II	NA	WT
Patient929	FOLFOX-4	0	60.45	0	79.31	MSS	unclassified	<= 50	0.2	0	MALE	STAGE III N2	NA	WT
Patient930	XELOX+Bevacizumab	0	36.21	0	60.58	MSS	CMS4	51 - 64	1.9	0	MALE	STAGE III N1	WT	WT
Patient931	XELOX+Bevacizumab	0	52.17	0	68.7	MSS	CMS4	71 - 80	1	>0	FEMALE	HIGH-RISK STAGE II	WT	NA
Patient932	XELOX+Bevacizumab	0	42.51	0	65.97	MSS	CMS3	71 - 80	2.5	0	FEMALE	STAGE III N1	MUT	WT
Patient933	FOLFOX-4	0	53.82	0	80.26	MSI-H	CMS1	<= 50	5.7	0	FEMALE	HIGH-RISK STAGE II	MUT	WT
Patient934	XELOX+Bevacizumab	1	30.62	0	78.19	MSS	CMS4	65 - 70	1.26	0	FEMALE	STAGE III N1	MUT	WT
Patient935	XELOX+Bevacizumab	1	8.87	1	8.87	MSI-H	CMS1	65 - 70	2	0	MALE	STAGE III N2	WT	WT
Patient936	XELOX+Bevacizumab	0	36.17	0	59.63	MSI-H	CMS1	<= 50	0.9	0	MALE	STAGE III N1	MUT	WT
Patient937	FOLFOX-4+Bevacizumab	0	63.87	0	87.92	MSI-L	unclassified	<= 50	1.28	0	MALE	STAGE III N1	NA	WT
Patient938	FOLFOX-4+Bevacizumab	0	49.28	0	79.18	MSS	CMS2	<= 50	1.1	0	FEMALE	STAGE III N1	WT	WT
Patient939	XELOX+Bevacizumab	0	47.77	0	77.4	MSS	CMS2	51 - 64	0.9	0	MALE	HIGH-RISK STAGE II	MUT	WT
Patient940	FOLFOX-4+Bevacizumab	0	54.24	0	83.91	MSS	CMS2	<= 50	1.8	>0	FEMALE	HIGH-RISK STAGE II	WT	WT
Patient941	XELOX+Bevacizumab	0	41.17	0	65.84	MSS	CMS2	65 - 70	0.8	0	MALE	STAGE III N1	NA	WT
Patient942	FOLFOX-4	0	53.82	0	81.87	MSS	CMS2	51 - 64	0.1	>0	FEMALE	STAGE III N1	NA	WT
Patient943	FOLFOX-4+Bevacizumab	0	53.22	0	59.2	MSI-L	CMS4	65 - 70	1.29	0	FEMALE	HIGH-RISK STAGE II	MUT	WT
Patient944	FOLFOX-4	1	17.97	0	47.61	MSS	CMS2	51 - 64	0.8	>0	MALE	STAGE III N2	MUT	WT
Patient945	FOLFOX-4+Bevacizumab	0	42.05	0	68.3	MSS	CMS1	71 - 80	1.8	0	FEMALE	HIGH-RISK STAGE II	WT	WT
Patient946	FOLFOX-4	1	18.07	0	80.72	MSS	CMS4	51 - 64	0.8	0	MALE	HIGH-RISK STAGE II	MUT	WT
Patient947	FOLFOX-4	1	13.5	1	32.59	MSS	CMS4	51 - 64	0.8	0	FEMALE	STAGE III N1	MUT	WT
Patient948	FOLFOX-4	0	48.59	0	81.58	MSS	CMS2	65 - 70	1.47	0	MALE	STAGE III N1	MUT	WT
Patient949	FOLFOX-4+Bevacizumab	0	47.57	0	78.85	MSS	CMS4	51 - 64	1.1	0	MALE	STAGE III N1	MUT	WT
Patient950	FOLFOX-4+Bevacizumab	0	53.98	0	77.9	MSS	CMS2	51 - 64	2.3	0	FEMALE	STAGE III N1	NA	WT
Patient951	XELOX+Bevacizumab	0	53.72	0	77.7	MSS	CMS1	71 - 80	0.7	0	MALE	STAGE III N2	NA	WT
Patient952	XELOX+Bevacizumab	1	19.38	0	61.9	MSS	unclassified	51 - 64	NA	0	FEMALE	STAGE III N1	WT	WT
Patient953	XELOX+Bevacizumab	0	48.2	0	82.4	MSS	unclassified	<= 50	1.4	0	FEMALE	HIGH-RISK STAGE II	MUT	WT
Patient954	FOLFOX-4	0	41.36	0	67.84	MSS	CMS4	<= 50	1	0	FEMALE	STAGE III N1	WT	MUT
Patient955	FOLFOX-4	0	47.9	0	76.22	MSS	unclassified	<= 50	0.2	>0	FEMALE	HIGH-RISK STAGE II	NA	WT
Patient956	FOLFOX-4+Bevacizumab	1	17.81	1	41.53	MSS	CMS4	51 - 64	1.4	0	FEMALE	STAGE III N1	MUT	WT
Patient957	XELOX+Bevacizumab	0	48.1	0	79.9	MSS	CMS4	51 - 64	0.7	0	MALE	STAGE III N2	MUT	WT
Patient958	FOLFOX-4+Bevacizumab	0	35.65	0	64.62	MSS	CMS2	51 - 64	1.1	0	MALE	STAGE III N2	WT	WT
Patient959	FOLFOX-4	0	49.97	0	72.71	MSS	CMS2	71 - 80	0.9	0	MALE	HIGH-RISK STAGE II	WT	WT
Patient960	FOLFOX-4	0	47.34	0	79.18	MSS	CMS2	65 - 70	0.9	0	MALE	STAGE III N1	MUT	WT
Patient961	FOLFOX-4+Bevacizumab	1	6.67	1	10.45	MSI-H	CMS1	> 80	7.02	>0	FEMALE	STAGE III N2	NA	WT
Patient962	XELOX+Bevacizumab	0	63.54	0	87.89	MSI-H	CMS1	<= 50	0.5	0	MALE	HIGH-RISK STAGE II	NA	WT
Patient963	FOLFOX-4+Bevacizumab	1	11.99	1	19.25	MSS	CMS4	51 - 64	4.2	0	MALE	HIGH-RISK STAGE II	WT	MUT
Patient964	FOLFOX-4	0	47.54	0	75.17	MSS	CMS2	65 - 70	2.6	0	FEMALE	HIGH-RISK STAGE II	NA	WT
Patient965	XELOX+Bevacizumab	0	34.14	0	63.51	MSI-L	CMS3	51 - 64	2.7	0	MALE	STAGE III N2	MUT	WT
Patient966	FOLFOX-4+Bevacizumab	0	47.87	0	78.13	MSS	CMS1	65 - 70	1.37	0	FEMALE	HIGH-RISK STAGE II	MUT	WT
Patient967	FOLFOX-4	0	61.01	0	86.24	MSS	CMS2	71 - 80	0.7	0	MALE	HIGH-RISK STAGE II	MUT	WT
Patient968	XELOX+Bevacizumab	0	47.87	0	78.46	MSS	CMS3	<= 50	6.2	>0	MALE	STAGE III N1	MUT	WT
Patient969	XELOX+Bevacizumab	0	53.39	0	78.03	MSS	CMS1	<= 50	1.4	0	MALE	STAGE III N2	NA	WT
Patient970	XELOX+Bevacizumab	0	58.78	0	84.96	MSS	unclassified	51 - 64	1.9	0	MALE	STAGE III N1	NA	WT
Patient971	XELOX+Bevacizumab	0	49.28	0	79.7	MSI-H	CMS2	<= 50	0.7	0	MALE	HIGH-RISK STAGE II	MUT	WT
Patient972	FOLFOX-4	0	18.37	0	18.6	MSS	CMS2	<= 50	3.2	0	MALE	STAGE III N2	WT	WT
Patient973	FOLFOX-4+Bevacizumab	1	28.55	0	83.15	MSS	CMS4	51 - 64	1.8	0	MALE	STAGE III N2	NA	MUT
Patient974	FOLFOX-4+Bevacizumab	0	48.1	0	72.11	MSS	unclassified	51 - 64	1	0	MALE	STAGE III N2	WT	WT
Patient975	FOLFOX-4	0	52.67	0	76.62	MSI-H	CMS4	71 - 80	1.1	0	MALE	STAGE III N1	NA	WT
Patient976	FOLFOX-4	1	11.83	1	45.86	MSS	unclassified	51 - 64	1.3	0	MALE	STAGE III N2	NA	WT
Patient977	FOLFOX-4+Bevacizumab	1	29.63	0	78.19	MSS	CMS4	51 - 64	1.9	0	MALE	STAGE III N1	WT	WT
Patient978	FOLFOX-4+Bevacizumab	0	47.51	0	72.34	MSS	CMS1	51 - 64	1	>0	MALE	STAGE III N1	WT	WT
Patient979	FOLFOX-4+Bevacizumab	0	0.03	0	2.79	MSS	CMS3	65 - 70	3.07	>0	FEMALE	STAGE III N1	MUT	WT
Patient980	FOLFOX-4	0	37.52	0	62.16	MSS	CMS2	71 - 80	2.5	>0	MALE	STAGE III N2	NA	WT
Patient981	FOLFOX-4+Bevacizumab	0	36.63	0	58.58	MSI-L	CMS4	65 - 70	3.2	0	MALE	STAGE III N2	WT	WT
Patient982	FOLFOX-4	1	17.71	1	53.06	MSS	CMS4	65 - 70	3.8	0	FEMALE	STAGE III N2	WT	WT
Patient983	FOLFOX-4	1	21.68	0	77.6	MSS	CMS2	65 - 70	1.17	>0	MALE	STAGE III N1	WT	WT
Patient984	FOLFOX-4	0	35.58	0	60.91	MSI-H	CMS1	<= 50	0.63	>0	FEMALE	STAGE III N1	MUT	WT
Patient985	FOLFOX-4+Bevacizumab	0	34.17	0	60.39	MSI-H	CMS3	71 - 80	1.18	0	FEMALE	STAGE III N1	NA	MUT
Patient986	XELOX+Bevacizumab	0	33.97	0	58.22	MSS	CMS3	51 - 64	4.9	0	MALE	STAGE III N1	MUT	WT
Patient987	FOLFOX-4+Bevacizumab	0	30.62	0	42.71	MSS	CMS4	51 - 64	1.2	0	MALE	HIGH-RISK STAGE II	WT	WT
Patient988	XELOX+Bevacizumab	0	48.16	0	73	MSS	CMS3	51 - 64	2.3	0	MALE	STAGE III N2	MUT	WT
Patient989	XELOX+Bevacizumab	0	48.16	0	82.56	MSS	unclassified	51 - 64	1.7	0	MALE	STAGE III N1	MUT	WT
Patient990	FOLFOX-4	1	19.81	0	48.16	MSS	CMS4	51 - 64	1.6	0	FEMALE	STAGE III N1	WT	WT
Patient991	FOLFOX-4	0	46.55	0	75.93	MSI-H	CMS1	71 - 80	0.5	0	FEMALE	STAGE III N1	MUT	WT
Patient992	XELOX+Bevacizumab	1	10.91	1	31.84	MSI-L	CMS1	<= 50	0.5	0	FEMALE	STAGE III N2	MUT	WT
Patient993	FOLFOX-4	0	48.26	0	79.34	MSS	CMS2	51 - 64	0.5	0	FEMALE	STAGE III N2	MUT	WT
Patient994	FOLFOX-4+Bevacizumab	1	24.11	1	68.73	MSS	CMS2	51 - 64	2.1	>0	MALE	HIGH-RISK STAGE II	NA	WT
Patient995	FOLFOX-4+Bevacizumab	1	19.94	0	60.06	MSS	CMS2	65 - 70	0.5	0	MALE	STAGE III N1	NA	WT
Patient996	FOLFOX-4+Bevacizumab	1	20.47	0	60.06	MSS	CMS2	51 - 64	0.7	0	FEMALE	STAGE III N2	NA	WT
Patient997	FOLFOX-4	0	41.1	0	66.53	MSS	CMS2	51 - 64	0.6	0	MALE	STAGE III N1	WT	MUT
Patient998	FOLFOX-4+Bevacizumab	0	35.91	0	61.01	MSS	CMS1	71 - 80	0.8	0	MALE	STAGE III N1	MUT	WT
Patient999	FOLFOX-4+Bevacizumab	0	36.47	0	60.62	MSS	CMS4	51 - 64	0.8	0	FEMALE	STAGE III N1	NA	WT
Patient1000	FOLFOX-4	1	30.16	1	40.25	MSS	CMS4	51 - 64	0.8	>0	MALE	STAGE III N1	WT	WT
Patient1001	XELOX+Bevacizumab	0	54.31	0	85.78	MSS	unclassified	71 - 80	0.83	0	MALE	STAGE III N1	NA	WT
Patient1002	FOLFOX-4	0	41.53	0	66.33	MSS	CMS4	65 - 70	0.6	0	MALE	STAGE III N1	NA	WT
Patient1003	XELOX+Bevacizumab	0	41.59	0	66.53	MSS	CMS2	51 - 64	1.3	0	MALE	STAGE III N1	WT	WT
Patient1004	FOLFOX-4+Bevacizumab	1	33.91	0	60.98	MSS	CMS2	71 - 80	2.6	0	MALE	STAGE III N1	MUT	WT
Patient1005	XELOX+Bevacizumab	0	60.19	0	83.55	MSS	unclassified	51 - 64	1.76	0	MALE	HIGH-RISK STAGE II	MUT	WT
Patient1006	FOLFOX-4+Bevacizumab	1	17.97	1	33.97	MSS	CMS1	51 - 64	0.7	0	FEMALE	STAGE III N2	MUT	WT
Patient1007	FOLFOX-4+Bevacizumab	0	35.71	0	60.94	MSS	CMS4	51 - 64	0.7	0	MALE	STAGE III N2	MUT	WT
Patient1008	FOLFOX-4+Bevacizumab	1	12.62	0	74.02	MSS	CMS4	<= 50	0.3	0	MALE	STAGE III N1	MUT	WT
Patient1009	FOLFOX-4	0	60.22	0	83.22	MSS	CMS4	51 - 64	0.2	0	MALE	STAGE III N1	MUT	WT
Patient1010	XELOX+Bevacizumab	0	48.26	0	73.66	MSS	CMS2	51 - 64	1.2	0	MALE	STAGE III N1	MUT	WT
Patient1011	XELOX+Bevacizumab	0	41.95	0	63.05	MSS	CMS1	<= 50	1.5	0	FEMALE	STAGE III N1	NA	WT
Patient1012	FOLFOX-4	0	48.1	0	73.33	MSS	CMS2	<= 50	2.5	0	MALE	HIGH-RISK STAGE II	NA	WT
Patient1013	FOLFOX-4+Bevacizumab	1	18.2	0	63.7	MSS	CMS4	51 - 64	2.6	>0	FEMALE	STAGE III N1	MUT	WT
Patient1014	FOLFOX-4+Bevacizumab	0	48.1	0	77.31	MSI-H	CMS1	<= 50	0.7	0	MALE	HIGH-RISK STAGE II	NA	WT
Patient1015	FOLFOX-4+Bevacizumab	1	11.89	1	34.23	MSS	CMS2	51 - 64	1.4	0	FEMALE	HIGH-RISK STAGE II	MUT	WT
Patient1016	FOLFOX-4	0	61.7	0	85.55	MSS	CMS2	51 - 64	0.7	0	MALE	HIGH-RISK STAGE II	NA	WT
Patient1017	FOLFOX-4	0	41.86	0	67.38	MSS	CMS4	71 - 80	0.4	0	FEMALE	STAGE III N1	MUT	WT
Patient1018	FOLFOX-4	0	59.79	0	85.06	MSS	CMS2	65 - 70	2.3	0	MALE	HIGH-RISK STAGE II	MUT	WT
Patient1019	XELOX+Bevacizumab	0	48.26	0	78.69	MSS	CMS2	51 - 64	0.9	0	MALE	HIGH-RISK STAGE II	WT	WT
Patient1020	XELOX+Bevacizumab	0	47.97	0	71.92	MSS	CMS1	51 - 64	2	0	MALE	STAGE III N1	WT	WT
Patient1021	FOLFOX-4+Bevacizumab	0	49.15	0	74.78	MSS	CMS1	51 - 64	2.6	0	MALE	STAGE III N1	MUT	WT
Patient1022	FOLFOX-4	1	36.96	0	59.86	MSI-H	CMS1	71 - 80	2	0	MALE	STAGE III N2	WT	WT
Patient1023	FOLFOX-4	0	42.02	0	65.81	MSS	CMS4	<= 50	0.5	0	MALE	STAGE III N1	MUT	WT
Patient1024	FOLFOX-4+Bevacizumab	0	36.34	0	61.96	MSS	CMS2	<= 50	2	0	FEMALE	STAGE III N1	WT	WT
Patient1025	XELOX+Bevacizumab	0	46.98	0	78.92	MSS	CMS2	51 - 64	NA	0	FEMALE	STAGE III N2	MUT	WT
Patient1026	FOLFOX-4	0	35.91	1	49.68	MSS	CMS3	65 - 70	0.9	0	MALE	STAGE III N1	MUT	WT
Patient1027	FOLFOX-4+Bevacizumab	0	36.21	0	60.52	MSS	CMS4	65 - 70	NA	0	FEMALE	STAGE III N1	WT	WT
Patient1028	FOLFOX-4	0	42.35	0	67.48	MSS	CMS4	51 - 64	4	>0	MALE	STAGE III N1	NA	WT
Patient1029	XELOX+Bevacizumab	0	48	0	76.19	MSI-H	CMS1	<= 50	1	0	FEMALE	STAGE III N1	NA	MUT
Patient1030	FOLFOX-4	0	48.1	0	76.78	MSS	CMS4	<= 50	0.9	0	FEMALE	STAGE III N2	NA	WT
Patient1031	FOLFOX-4	0	47.61	0	80.39	MSS	unclassified	65 - 70	1.6	0	MALE	STAGE III N1	NA	WT
Patient1032	XELOX+Bevacizumab	0	36.14	0	59.86	MSS	CMS3	51 - 64	1	0	FEMALE	STAGE III N1	MUT	WT
Patient1033	XELOX+Bevacizumab	0	35.61	0	60.78	MSS	CMS1	<= 50	2.3	0	MALE	STAGE III N1	WT	WT
Patient1034	XELOX+Bevacizumab	0	47.18	0	81.87	MSS	CMS4	51 - 64	1.3	0	MALE	STAGE III N1	NA	WT
Patient1035	FOLFOX-4	1	23.95	0	83.78	MSI-H	CMS1	51 - 64	0.9	0	MALE	STAGE III N2	WT	WT
Patient1036	XELOX+Bevacizumab	0	53.95	0	78.85	MSS	CMS4	71 - 80	1.4	0	FEMALE	STAGE III N1	NA	MUT
Patient1037	FOLFOX-4	0	60.09	0	84.14	MSS	CMS4	71 - 80	1.8	0	FEMALE	STAGE III N1	NA	WT
Patient1038	FOLFOX-4	0	47.77	0	78.49	MSS	CMS1	51 - 64	1.11	0	FEMALE	STAGE III N1	WT	MUT
Patient1039	XELOX+Bevacizumab	0	61.67	0	85.42	MSS	CMS2	51 - 64	1.8	0	FEMALE	STAGE III N2	NA	WT
Patient1040	FOLFOX-4	0	44.22	0	68.47	MSS	CMS1	51 - 64	1.71	0	FEMALE	HIGH-RISK STAGE II	MUT	WT
Patient1041	FOLFOX-4+Bevacizumab	0	38.18	0	59.6	MSS	CMS2	71 - 80	1.6	0	FEMALE	STAGE III N1	NA	WT
Patient1042	FOLFOX-4	1	23.95	0	60.16	MSS	CMS1	51 - 64	0.21	0	MALE	STAGE III N1	NA	WT
Patient1043	XELOX+Bevacizumab	0	47.67	0	80.59	MSS	CMS1	51 - 64	1	0	MALE	HIGH-RISK STAGE II	WT	WT
Patient1044	FOLFOX-4+Bevacizumab	0	46.16	0	77.67	MSS	CMS2	51 - 64	1.53	0	FEMALE	STAGE III N2	WT	WT
Patient1045	FOLFOX-4+Bevacizumab	0	59.83	0	84.67	MSS	CMS1	51 - 64	0.4	0	MALE	STAGE III N2	NA	WT
Patient1046	XELOX+Bevacizumab	1	37.72	1	83.15	MSS	CMS2	<= 50	1.4	0	MALE	STAGE III N1	MUT	WT
Patient1047	FOLFOX-4+Bevacizumab	0	47.61	0	78.88	MSI-H	CMS1	<= 50	2.49	0	FEMALE	STAGE III N1	WT	WT
Patient1048	XELOX+Bevacizumab	1	5.16	0	64.23	MSS	CMS1	65 - 70	0.8	0	MALE	STAGE III N2	NA	MUT
Patient1049	XELOX+Bevacizumab	0	59.93	0	83.71	MSS	CMS2	71 - 80	1	0	MALE	STAGE III N1	WT	WT
Patient1050	FOLFOX-4	0	35.61	0	59.96	MSS	CMS3	51 - 64	1.3	0	MALE	STAGE III N2	MUT	WT
Patient1051	FOLFOX-4	0	48.53	0	78.16	MSS	CMS3	71 - 80	1.8	0	MALE	STAGE III N2	NA	WT
Patient1052	FOLFOX-4	0	46.36	0	83.22	MSI-L	CMS2	<= 50	0.3	0	FEMALE	STAGE III N1	NA	WT
Patient1053	FOLFOX-4	0	35.52	0	61.7	MSS	CMS2	65 - 70	1	0	MALE	STAGE III N1	MUT	WT
Patient1054	XELOX+Bevacizumab	1	28.78	0	67.81	MSS	CMS3	<= 50	3.2	0	MALE	STAGE III N2	MUT	WT
Patient1055	FOLFOX-4+Bevacizumab	0	47.84	0	79.93	MSS	CMS3	51 - 64	0.1	0	FEMALE	STAGE III N1	MUT	WT
Patient1056	FOLFOX-4+Bevacizumab	0	47.9	0	72.9	MSI-H	CMS1	<= 50	1.62	0	FEMALE	STAGE III N1	MUT	WT
Patient1057	XELOX+Bevacizumab	0	47.64	0	82.99	MSS	unclassified	65 - 70	3.3	0	MALE	STAGE III N1	MUT	WT
Patient1058	FOLFOX-4	1	18.69	1	52.9	MSS	CMS4	<= 50	0.4	>0	FEMALE	HIGH-RISK STAGE II	MUT	WT
Patient1059	FOLFOX-4+Bevacizumab	0	36.17	0	59.63	MSS	unclassified	51 - 64	0.5	0	MALE	STAGE III N1	WT	NA
Patient1060	FOLFOX-4	0	48.3	0	83.42	MSS	CMS1	51 - 64	1	0	MALE	STAGE III N1	WT	WT
Patient1061	FOLFOX-4	0	39.03	0	56.34	MSS	unclassified	71 - 80	1.1	0	FEMALE	STAGE III N1	NA	WT
Patient1062	FOLFOX-4	1	23.72	0	79.84	MSS	CMS2	<= 50	1.3	0	MALE	STAGE III N2	NA	WT
