# Supplementary material for: Transcriptomic profiling of adjuvant colorectal cancer identifies three key prognostic biological processes and a disease specific role for granzyme B
Source: PLoS One. 2021 Dec 31;16(12):e0262198. doi: 10.1371/journal.pone.0262198 (PMC8719661; doi:10.1371/journal.pone.0262198)
Supplement: S2 Table — (XLSX) [file pone.0262198.s017.xlsx]

## Sheet: Table S2
Supplemental Table 2: Overview of the customized NanoString panel with 829 CRC-associated genes, 7 negative controls, and 6 positive controls.
Gene category	Gene symbol	NCBI Reference Sequence ID
Endogenous	ABCA1	NM_005502.2
Endogenous	ABCA11P	NR_002451.2
Endogenous	ABCA2	NM_001606.4
Endogenous	ABCA3	NM_001089.2
Endogenous	ABCA5	NM_172232.2
Endogenous	ABCA7	NM_033308.1
Endogenous	ABCB1	NM_000927.3
Endogenous	ABCB10	NM_012089.2
Endogenous	ABCB6	NM_005689.2
Endogenous	ABCB7	NM_004299.3
Endogenous	ABCB8	NM_007188.3
Endogenous	ABCC1	NM_004996.3
Endogenous	ABCC10	NM_001198934.1
Endogenous	ABCC12	NM_033226.2
Endogenous	ABCC2	NM_000392.3
Endogenous	ABCC3	NM_001144070.1
Endogenous	ABCC4	NM_005845.3
Endogenous	ABCC5	NM_001023587.1
Endogenous	ABCC6	NM_001171.5
Endogenous	ABCC9	NM_020298.2
Endogenous	ABCD1	NM_000033.3
Endogenous	ABCD3	NM_001122674.1
Endogenous	ABCD4	NM_005050.3
Endogenous	ABCE1	NM_001040876.1
Endogenous	ABCF1	NM_001090.2
Endogenous	ABCF2	NM_007189.1
Endogenous	ABCF3	NM_018358.2
Endogenous	ABCG1	NM_207174.1
Endogenous	ABCG2	NM_004827.2
Endogenous	ACSL6	NM_001009185.1
Endogenous	ACVR1	NM_001105.2
Endogenous	ACVR1B	NM_004302.3
Endogenous	ACVR1C	NM_145259.2
Endogenous	ACVR2A	NM_001616.3
Endogenous	ACVR2B	NM_001106.2
Endogenous	ACVRL1	NM_000020.1
Endogenous	ADAM17	NM_003183.4
Endogenous	AHNAK	NM_001620.1
Endogenous	AIFM3	NM_144704.1
Endogenous	AKT1	NM_001014432.1
Endogenous	AKT1S1	NM_032375.3
Endogenous	AKT2	NM_001626.2
Endogenous	AKT3	NM_181690.1
Endogenous	ALK	NM_004304.4
Endogenous	ANGPT1	NM_001146.3
Endogenous	ANGPT2	NM_001147.2
Endogenous	APAF1	NM_181869.1
Endogenous	APC	NM_000038.3
Endogenous	APCDD1	NM_153000.4
Endogenous	APH1A	NM_001077628.1
Endogenous	APLN	NM_017413.4
Endogenous	APLNR	NR_027991.1
Endogenous	APOL6	NM_030641.3
Endogenous	APPBP2	NM_006380.2
Endogenous	AREG	NM_001657.2
Endogenous	ARHGAP8	NM_001017526.1
Endogenous	ARHGDIB	NM_001175.4
Endogenous	ARHGEF10	NM_014629.2
Endogenous	ARID1A	NM_006015.4
Endogenous	ARID3A	NM_005224.2
Endogenous	ASCL2	NM_005170.2
Endogenous	ASNS	NM_183356.2
Endogenous	ATAD2	NM_014109.3
Endogenous	ATM	NM_138292.3
Endogenous	ATR	NM_001184.2
Endogenous	AXIN1	NM_181050.1
Endogenous	AXIN2	NM_004655.3
Endogenous	B3GNT2	NM_006577.5
Endogenous	BAG2	NM_004282.3
Endogenous	BAI1	NM_001702.1
Endogenous	BAX	NM_138761.3
Endogenous	BCL2	NM_000657.2
Endogenous	BCL2A1	NM_004049.2
Endogenous	BCL2L11	NM_138621.4
Endogenous	BGN	NM_001711.3
Endogenous	BHLHE41	NM_030762.2
Endogenous	BID	NM_197966.1
Endogenous	BIRC5	NM_001168.2
Endogenous	BLM	NM_000057.2
Endogenous	BMP2	NM_001200.2
Endogenous	BMP4	NM_001202.2
Endogenous	BMPR1A	NM_004329.2
Endogenous	BMPR1B	NM_001203.1
Endogenous	BMPR2	NM_001204.5
Endogenous	BNC2	NM_017637.5
Endogenous	BRAF	NM_004333.3
Endogenous	BRD1	NM_014577.1
Endogenous	BRPF3	NM_015695.2
Endogenous	BTC	NM_001729.2
Endogenous	BTG3	NM_006806.3
Endogenous	BTK	NM_000061.1
Endogenous	BTLA	NM_181780.2
Endogenous	BTRC	NM_033637.2
Endogenous	C11orf2	NR_073519.1
Endogenous	C11orf41	NM_012194.2
Endogenous	C6orf170	NM_152730.4
Endogenous	C6orf48	NM_001040437.1
Endogenous	CA1	NM_001738.2
Endogenous	CA4	NM_000717.2
Endogenous	CALD1	NM_004342.6
Endogenous	CAPN2	NM_001748.4
Endogenous	CASP3	NM_032991.2
Endogenous	CASP8	NM_001228.4
Endogenous	CASP8AP2	NM_012115.2
Endogenous	CASP9	NM_001229.2
Endogenous	CAV2	NM_198212.1
Endogenous	CBL	NM_005188.2
Endogenous	CBLC	NM_012116.3
Endogenous	CCL2	NM_002982.3
Endogenous	CCL22	NM_002990.3
Endogenous	CCL28	NM_148672.2
Endogenous	CCL5	NM_002985.2
Endogenous	CCNB1	NM_031966.2
Endogenous	CCNB2	NM_004701.2
Endogenous	CCNB3	NM_033671.1
Endogenous	CCND1	NM_053056.2
Endogenous	CCND2	NM_001759.2
Endogenous	CCND3	NM_001760.2
Endogenous	CCNE1	NM_001238.1
Endogenous	CCNE2	NM_057735.1
Endogenous	CCNG2	NM_004354.1
Endogenous	CCR5	NM_000579.1
Endogenous	CCR7	NM_001838.2
Endogenous	CD163	NM_004244.4
Endogenous	CD19	NM_001770.4
Endogenous	CD1c	NM_001765.2
Endogenous	CD226	NM_006566.2
Endogenous	CD247	NM_000734.3
Endogenous	CD274	NM_014143.3
Endogenous	CD276	NM_001024736.1
Endogenous	CD28	NM_001243078.1
Endogenous	CD34	NM_001025109.1
Endogenous	CD36	NM_000072.3
Endogenous	CD3E	NM_000733.2
Endogenous	CD4	NM_000616.4
Endogenous	CD40	NM_001250.4
Endogenous	CD40LG	NM_000074.2
Endogenous	CD44	NM_001001392.1
Endogenous	CD45	NM_080921.2
Endogenous	CD45RO	NM_080921.3
Endogenous	CD70	NM_001252.2
Endogenous	CD79b	NM_021602.2
Endogenous	CD82	NM_002231.3
Endogenous	CD8A	NM_001768.5
Endogenous	CD8B	NM_172099.2
Endogenous	CD93	NM_012072.3
Endogenous	CDC25A	NM_001789.2
Endogenous	CDC45	NM_003504.3
Endogenous	CDC6	NM_001254.3
Endogenous	CDCA5	NM_080668.3
Endogenous	CDCA7	NM_031942.4
Endogenous	CDCA7L	NM_001127371.2
Endogenous	CDCP1	NM_022842.3
Endogenous	CDH1	NM_004360.2
Endogenous	CDH13	NM_001220488.1
Endogenous	CDH3	NM_001793.4
Endogenous	CDH5	NM_001795.3
Endogenous	CDHR1	NM_001171971.1
Endogenous	CDK1	NM_001786.4
Endogenous	CDK2	NM_001798.2
Endogenous	CDK4	NM_000075.2
Endogenous	CDK5	NM_004935.2
Endogenous	CDK6	NM_001259.6
Endogenous	CDK8	NM_001260.1
Endogenous	CDKN1A	NM_000389.2
Endogenous	CDKN1B	NM_004064.2
Endogenous	CDKN2A	NM_000077.3
Endogenous	CDKN2B	NM_004936.3
Endogenous	CDx2	NM_001265.2
Endogenous	CEL	NM_001807.3
Endogenous	CENPM	NM_001002876.1
Endogenous	CFB	NM_001710.5
Endogenous	CFTR	NM_000492.3
Endogenous	CHEK1	NM_001114121.1
Endogenous	CHEK2	NM_007194.3
Endogenous	CIR1	NM_004882.3
Endogenous	CK20	NM_019010.1
Endogenous	CKS2	NM_001827.1
Endogenous	CLCA4	NM_012128.3
Endogenous	CLTC	NM_004859.2
Endogenous	COL10A1	NM_000493.3
Endogenous	COL18A1	NM_030582.3
Endogenous	COL4A1	NM_001845.4
Endogenous	COL4A2	NM_001846.2
Endogenous	COL5A2	NM_000393.3
Endogenous	COL6A3	NM_057164.4
Endogenous	CRAT	NM_000755.2
Endogenous	CRMP2	NM_001386.4
Endogenous	CRYAB	NM_001885.1
Endogenous	CSF3R	NM_156038.2
Endogenous	CSNK1A1	NM_001892.4
Endogenous	CSNK1D	NM_001893.3
Endogenous	CSNK1E	NM_152221.2
Endogenous	CSNK1G1	NM_022048.3
Endogenous	CSNK1G2	NM_001319.5
Endogenous	CSNK1G3	NM_001031812.1
Endogenous	CTBP1	NM_001328.2
Endogenous	CTBP2	NM_001329.2
Endogenous	CTLA4	NM_005214.3
Endogenous	CTNNB1	NM_001904.3
Endogenous	CTNNBIP1	NM_020248.2
Endogenous	CTPS2	NM_175859.1
Endogenous	CX3CL1	NM_002996.3
Endogenous	CXCL1	NM_001511.1
Endogenous	CXCL10	NM_001565.1
Endogenous	CXCL12	NM_199168.3
Endogenous	CXCL13	NM_006419.2
Endogenous	CXCL9	NM_002416.1
Endogenous	CXCR3	NM_001504.1
Endogenous	CXCR4	NM_003467.2
Endogenous	CYCS	NM_018947.4
Endogenous	CYP1B1	NM_000104.3
Endogenous	DCLK1	NM_004734.4
Endogenous	DDB2	NM_000107.1
Endogenous	DDX21	NM_004728.2
Endogenous	DDX55	NM_020936.1
Endogenous	DEPTOR	NM_022783.3
Endogenous	DHX40	NM_001166301.1
Endogenous	DIDO1	NM_001193369.1
Endogenous	DKK1	NM_012242.2
Endogenous	DKK2	NM_014421.2
Endogenous	DKK4	NM_014420.2
Endogenous	DLC1	NM_006094.3
Endogenous	DLL1	NM_005618.3
Endogenous	DLL4	NM_019074.2
Endogenous	DMD	NM_004016.2
Endogenous	DNMT1	NM_001379.2
Endogenous	DOT1L	NM_032482.2
Endogenous	DSP	NM_001008844.1
Endogenous	DTL	NM_016448.2
Endogenous	DTX1	NM_004416.2
Endogenous	DTX2	NM_020892.2
Endogenous	DTX3	NM_178502.2
Endogenous	DTX3L	NM_138287.2
Endogenous	DTX4	XM_166213.6
Endogenous	DUSP1	NM_004417.2
Endogenous	DUSP18	NM_152511.3
Endogenous	DUSP6	NM_001946.2
Endogenous	DVL1	NM_004421.2
Endogenous	DVL2	NM_004422.2
Endogenous	DVL3	NM_004423.3
Endogenous	E2F1	NM_005225.1
Endogenous	E2F4	NM_001950.3
Endogenous	E2F5	NM_001951.3
Endogenous	ECT2	NM_018098.4
Endogenous	EDNRB	NM_003991.2
Endogenous	EFNA1	NM_004428.2
Endogenous	EFNB2	NM_004093.2
Endogenous	EGF	NM_001963.3
Endogenous	EGFL7	NM_016215.4
Endogenous	EGFR	NM_201282.1
Endogenous	EHF	NM_012153.3
Endogenous	EI24	NM_004879.3
Endogenous	ELK1	NM_005229.3
Endogenous	ELP2	NM_018255.2
Endogenous	ELTD1	NM_022159.3
Endogenous	ENG	NM_001114753.1
Endogenous	ENTPD1	NM_001098175.1
Endogenous	EP400	NM_015409.3
Endogenous	EPCAM	NM_002354.1
Endogenous	EPG5	NM_020964.2
Endogenous	EPHA4	NM_004438.3
Endogenous	EPHB4	NM_004444.4
Endogenous	EPPK1	NM_031308.1
Endogenous	EPS15	NM_001981.2
Endogenous	EPS8	NM_004447.5
Endogenous	ERBB2	NM_004448.2
Endogenous	ERBB2IP	NM_018695.2
Endogenous	ERBB3	NM_001005915.1
Endogenous	ERBB4	NM_001042599.1
Endogenous	ERCC1	NM_001983.3
Endogenous	ERCC2	NM_000400.3
Endogenous	EREG	NM_001432.2
Endogenous	ERN1	NM_001433.2
Endogenous	ERN2	NM_033266.2
Endogenous	ESM1	NM_007036.4
Endogenous	ETS1	NM_005238.3
Endogenous	ETV4	NM_001079675.1
Endogenous	ETV5	NM_004454.2
Endogenous	EVC2	NM_001166136.1
Endogenous	EZH2	NM_004456.3
Endogenous	FAM123B	NM_152424.3
Endogenous	FANCI	NM_001113378.1
Endogenous	FAS	NM_152876.1
Endogenous	FAT2	NM_001447.2
Endogenous	FAT3	NM_001008781.2
Endogenous	FAT4	NM_024582.4
Endogenous	FBXW11	NM_033645.2
Endogenous	FBXW7	NM_018315.4
Endogenous	FCGRT	NM_004107.4
Endogenous	FCRL5	NM_031281.2
Endogenous	FGFBP1	NM_005130.3
Endogenous	FGFR2	NM_000141.4
Endogenous	FLNA	NM_001456.3
Endogenous	FLT1	NM_002019.4
Endogenous	FN1	NM_212482.1
Endogenous	FOS	NM_005252.2
Endogenous	FOSL1	NM_005438.2
Endogenous	FOXO3	NM_001455.2
Endogenous	FOXP3	NM_014009.3
Endogenous	FOXP4	NM_001012426.1
Endogenous	FRAT1	NM_005479.3
Endogenous	FRAT2	NM_012083.2
Endogenous	FUBP1	NM_003902.3
Endogenous	FXYD5	NM_001164605.1
Endogenous	FZD1	NM_003505.1
Endogenous	FZD10	NM_007197.2
Endogenous	FZD2	NM_001466.2
Endogenous	FZD3	NM_017412.2
Endogenous	FZD4	NM_012193.2
Endogenous	FZD5	NM_003468.2
Endogenous	FZD6	NM_003506.2
Endogenous	FZD7	NM_003507.1
Endogenous	FZD8	NM_031866.1
Endogenous	GADD45A	NM_001924.2
Endogenous	GADD45B	NM_015675.2
Endogenous	GADD45G	NM_006705.3
Endogenous	GALNT10	NM_198321.2
Endogenous	GALNT14	NM_024572.2
Endogenous	GALNT2	NM_004481.3
Endogenous	GAPDH	NM_002046.3
Endogenous	GAS1	NM_002048.2
Endogenous	GATA3	NM_001002295.1
Endogenous	GCNT1	NM_001097633.1
Endogenous	GINS2	NM_016095.2
Endogenous	GLI1	NM_005269.1
Endogenous	GLI2	NM_005270.3
Endogenous	GLI3	NM_000168.5
Endogenous	GMNN	NM_015895.3
Endogenous	GNG11	NM_004126.3
Endogenous	GOLM1	NM_016548.3
Endogenous	GPC4	NM_001448.2
Endogenous	GPC6	NM_005708.3
Endogenous	GPR143	NM_000273.1
Endogenous	GRB2	NM_002086.4
Endogenous	GRB7	NM_005310.2
Endogenous	GREB1	NM_014668.3
Endogenous	GRM7	NM_000844.2
Endogenous	GSK3B	NM_002093.2
Endogenous	GTSE1	NM_016426.5
Endogenous	GUSB	NM_000181.1
Endogenous	GZMA	NM_006144.2
Endogenous	GZMB	NM_004131.3
Endogenous	GZMK	NM_002104.2
Endogenous	H19	NR_002196.1
Endogenous	HBEGF	NM_001945.1
Endogenous	HDAC1	NM_004964.2
Endogenous	HDAC2	NM_001527.1
Endogenous	HES1	NM_005524.2
Endogenous	HEY1	NM_012258.3
Endogenous	HEYL	NM_014571.3
Endogenous	HGF	NM_000601.4
Endogenous	HHEX	NM_002729.4
Endogenous	HHIP	NM_022475.1
Endogenous	HIF1A	NM_001530.2
Endogenous	HLA-E	NM_005516.4
Endogenous	HMGCS2	NM_005518.3
Endogenous	HOTAIR	NR_003716.2
Endogenous	HPCAL1	NM_002149.2
Endogenous	HPRT1	NM_000194.1
Endogenous	HRAS	NM_005343.2
Endogenous	HSPA4L	NM_014278.2
Endogenous	HSPD1	NM_002156.4
Endogenous	HSPH1	NM_006644.2
Endogenous	ICAM2	NM_000873.3
Endogenous	ID1	NM_002165.2
Endogenous	ID2	NM_002166.4
Endogenous	IDO1	NM_002164.3
Endogenous	IFI27	NM_005532.3
Endogenous	IFNG	NM_000619.2
Endogenous	IGF1	NM_001111283.1
Endogenous	IGF1R	NM_000875.2
Endogenous	IGF2	NM_000612.4
Endogenous	IGFBP1	NM_000596.2
Endogenous	IGFBP3	NM_000598.4
Endogenous	IHH	NM_002181.2
Endogenous	IKZF2	NM_016260.2
Endogenous	IL17A	NM_002190.2
Endogenous	IL17F	NM_052872.3
Endogenous	IL1B	NM_000576.2
Endogenous	IL1RN	NM_000577.3
Endogenous	IL2	NM_000586.2
Endogenous	IL21	NM_021803.2
Endogenous	IL22	NM_020525.4
Endogenous	IL2RA	NM_000417.1
Endogenous	IL6	NM_000600.1
Endogenous	IL7	NM_000880.2
Endogenous	IL8	NM_000584.2
Endogenous	IMPAD1	NM_017813.3
Endogenous	INPP4B	NM_001101669.1
Endogenous	IRS1	NM_005544.2
Endogenous	IRS2	NM_003749.2
Endogenous	ITGA5	NM_002205.2
Endogenous	ITGAM	NM_000632.3
Endogenous	JAG1	NM_000214.2
Endogenous	JAG2	NM_145159.1
Endogenous	JMJD1C	NM_004241.2
Endogenous	JMJD4	NM_001161465.1
Endogenous	JUN	NM_002228.3
Endogenous	KAT2A	NM_021078.2
Endogenous	KAT2B	NM_003884.3
Endogenous	KCNE3	NM_005472.4
Endogenous	KCNMA1	NM_001014797.2
Endogenous	KDM1A	NM_015013.3
Endogenous	KDM2A	NM_012308.1
Endogenous	KDM2B	NM_001005366.1
Endogenous	KDM3A	NM_018433.5
Endogenous	KDM3B	NM_016604.3
Endogenous	KDM4A	NM_014663.2
Endogenous	KDM4B	NM_015015.2
Endogenous	KDM4C	NM_015061.2
Endogenous	KDM5A	NM_001042603.1
Endogenous	KDM5B	NM_006618.3
Endogenous	KDM5C	NM_004187.2
Endogenous	KDM5D	NM_001146705.1
Endogenous	KDR	NM_002253.2
Endogenous	KIAA0146	NM_001080394.1
Endogenous	KIAA1102	NM_014988.2
Endogenous	KIAA1109	NM_015312.3
Endogenous	KIAA1199	NM_018689.1
Endogenous	KIAA1370	NM_019600.2
Endogenous	KIAA1804	NM_032435.1
Endogenous	KIF13B	NM_015254.3
Endogenous	KIR2DL4	NM_002255.5
Endogenous	KIT	NM_000222.1
Endogenous	KLF4	NM_004235.4
Endogenous	KLRK1	NM_007360.3
Endogenous	KRAS	NM_004985.3
Endogenous	KREMEN1	NM_001039570.1
Endogenous	KREMEN2	NM_024507.2
Endogenous	KRT19	NM_002276.4
Endogenous	KRT23	NM_015515.3
Endogenous	LAG3	NM_002286.5
Endogenous	LAMA4	NM_001105209.1
Endogenous	LAMP3	NM_014398.3
Endogenous	LDHB	NM_001174097.1
Endogenous	LEF1	NM_016269.3
Endogenous	LFNG	NM_001040168.1
Endogenous	LGALS1	NM_002305.3
Endogenous	LGALS10	NM_001828.4
Endogenous	LGALS12	NM_001142537.1
Endogenous	LGALS13	NM_013268.2
Endogenous	LGALS2	NM_006498.2
Endogenous	LGALS3	NM_001177388.1
Endogenous	LGALS4	NM_006149.3
Endogenous	LGALS7	NM_002307.3
Endogenous	LGALS8	NM_006499.4
Endogenous	LGALS9	NM_002308.3
Endogenous	LGR5	NM_003667.2
Endogenous	LIFR	NM_002310.3
Endogenous	LIMK2	NM_001031801.1
Endogenous	LMP2	NM_002800.4
Endogenous	LMP7	NM_004159.4
Endogenous	LOC100133957	NR_028119.1
Endogenous	LRP4	NM_002334.2
Endogenous	LRP5	NM_002335.1
Endogenous	LRP6	NM_002336.1
Endogenous	LRP8	NM_033300.2
Endogenous	LTF	NM_002343.2
Endogenous	LY6E	NM_002346.2
Endogenous	LY6G6D	NM_021246.2
Endogenous	MACC1	NM_182762.3
Endogenous	MAML1	NM_014757.4
Endogenous	MAML2	NM_032427.1
Endogenous	MAML3	NM_018717.4
Endogenous	MAP2K1	NM_002755.2
Endogenous	MAP4K1	NM_007181.3
Endogenous	MAPK1	NM_138957.2
Endogenous	MAPK3	NM_001040056.1
Endogenous	MCAM	NM_006500.2
Endogenous	MCL1	NM_021960.3
Endogenous	MCTS1	NM_014060.2
Endogenous	MDM2	NM_032739.1
Endogenous	MDM4	NM_002393.3
Endogenous	MEF2C	NM_002397.3
Endogenous	MEST	NM_177525.1
Endogenous	MET	NM_000245.2
Endogenous	MFNG	NM_002405.2
Endogenous	MGAT5	NM_002410.4
Endogenous	MGP	NM_000900.2
Endogenous	MICA	NM_000247.1
Endogenous	MICB	NM_005931.3
Endogenous	MITF	NM_000248.3
Endogenous	MLH1	NM_000249.2
Endogenous	MLH3	NM_001040108.1
Endogenous	MLL	NM_005933.2
Endogenous	MMP10	NM_002425.1
Endogenous	MMP17	NM_016155.4
Endogenous	MMP2	NM_004530.2
Endogenous	MMP3	NM_002422.3
Endogenous	MMP9	NM_004994.2
Endogenous	MRPL53	NM_053050.4
Endogenous	MRVI1	NM_130385.2
Endogenous	MS4A12	NM_001164470.1
Endogenous	MSH2	NM_000251.1
Endogenous	MSH3	NM_002439.2
Endogenous	MSH6	NM_000179.1
Endogenous	MSLN	NM_013404.3
Endogenous	MSN	NM_002444.2
Endogenous	MSRB3	NM_198080.2
Endogenous	MST1R	NM_002447.1
Endogenous	MT1E	NM_175617.3
Endogenous	MTHFD1	NM_005956.2
Endogenous	MTHFD1L	NM_001242767.1
Endogenous	MTHFD2	NM_006636.3
Endogenous	MTOR	NM_004958.2
Endogenous	MUC1	NM_001018017.1
Endogenous	MUC16	NM_024690.2
Endogenous	MUC2	NM_002457.2
Endogenous	MUM1	NM_032853.2
Endogenous	MUTYH	NM_012222.2
Endogenous	MYB	NM_005375.2
Endogenous	MYBL1	XM_034274.14
Endogenous	MYBL2	NM_002466.2
Endogenous	MYC	NM_002467.3
Endogenous	MYCT1	NM_025107.2
Endogenous	MYH8	NM_002472.2
Endogenous	MZT2B	NM_025029.3
Endogenous	NAA60	NM_024845.2
Endogenous	NARFL	NM_022493.1
Endogenous	NARS	NM_004539.3
Endogenous	NAV3	NM_014903.4
Endogenous	NCOR2	NM_006312.3
Endogenous	NCRNA00261	NR_001558.3
Endogenous	NCSTN	NM_015331.2
Endogenous	NDUFB11	NM_001135998.1
Endogenous	NEIL2	NM_145043.2
Endogenous	NELL2	NM_006159.1
Endogenous	NF1	NM_000267.2
Endogenous	NID1	NM_002508.2
Endogenous	NID2	NM_007361.3
Endogenous	NKD1	NM_033119.3
Endogenous	NKX3-1	NR_046072.1
Endogenous	NOTCH1	NM_017617.3
Endogenous	NOTCH2	NM_024408.3
Endogenous	NOTCH3	NM_000435.2
Endogenous	NOTCH4	NM_004557.3
Endogenous	NPAS2	NM_002518.3
Endogenous	NRAS	NM_002524.3
Endogenous	NRG1	NM_004495.2
Endogenous	NRG2	NM_004883.2
Endogenous	NRG3	NM_001010848.3
Endogenous	NRG4	NM_138573.2
Endogenous	NRP1	NM_003873.5
Endogenous	NRP2	NM_003872.2
Endogenous	NRXN1	NM_001135659.1
Endogenous	NSD1	NM_022455.4
Endogenous	NUMB	NM_001005743.1
Endogenous	NUMBL	NM_004756.3
Endogenous	ODZ3	NM_001080477.1
Endogenous	PABPC3	NM_030979.2
Endogenous	PAK1	NM_002576.3
Endogenous	PAK2	NM_002577.3
Endogenous	PAK4	NM_005884.3
Endogenous	PCDH12	NM_016580.2
Endogenous	PCDH17	NM_001040429.2
Endogenous	PCM1	NM_006197.3
Endogenous	PCSK1	NM_000439.3
Endogenous	PD1	NM_005018.1
Endogenous	PDCD1LG2	NM_025239.3
Endogenous	PDGFRA	NM_006206.3
Endogenous	PDGFRB	NM_002609.3
Endogenous	PDZK1IP1	NM_005764.3
Endogenous	PECAM1	NM_000442.3
Endogenous	PERP	NM_022121.3
Endogenous	PFDN4	NM_002623.3
Endogenous	PFN2	NM_002628.4
Endogenous	PGF	NM_002632.5
Endogenous	PGK1	NM_000291.2
Endogenous	PHF19	NM_001009936.1
Endogenous	PHLPP1	NM_194449.1
Endogenous	PHLPP2	NM_015020.2
Endogenous	PIK3CA	NM_006218.2
Endogenous	PIK3R1	NM_181504.2
Endogenous	PIM1	NM_002648.2
Endogenous	PIM2	NM_006875.2
Endogenous	PIM3	NM_001001852.2
Endogenous	PLAGL2	NM_002657.2
Endogenous	PLEK2	NM_016445.1
Endogenous	PLEKHB1	NM_021200.2
Endogenous	PLK1	NM_005030.3
Endogenous	PLVAP	NM_031310.1
Endogenous	PMAIP1	NM_021127.2
Endogenous	PMM2	NM_000303.2
Endogenous	PMS2	NM_000535.5
Endogenous	PODXL	NM_005397.3
Endogenous	POFUT1	NM_015352.1
Endogenous	POLR3G	NM_006467.2
Endogenous	POU5F1	NM_203289.4
Endogenous	PPM1D	NM_003620.2
Endogenous	PPP2CA	NM_002715.2
Endogenous	PPP2CB	NM_001009552.1
Endogenous	PPP2R1A	NM_014225.3
Endogenous	PRF1	NM_005041.3
Endogenous	PRKACA	NM_002730.3
Endogenous	PRKACB	NM_182948.2
Endogenous	PRKX	NM_005044.1
Endogenous	PRMT1	NM_001536.4
Endogenous	PRND	NM_012409.2
Endogenous	PROK1	NM_032414.2
Endogenous	PROM1	NM_006017.1
Endogenous	PRPF3	NM_004698.2
Endogenous	PRPF31	NM_015629.3
Endogenous	PRPF6	NM_012469.3
Endogenous	PRPF8	NM_006445.3
Endogenous	PSD3	NM_015310.2
Endogenous	PSEN1	NM_000021.2
Endogenous	PSEN2	NM_000447.2
Endogenous	PSENEN	NM_172341.1
Endogenous	PSIP1	NM_021144.3
Endogenous	PSMD12	NM_174871.2
Endogenous	PSME3	NM_005789.2
Endogenous	PTCH1	NM_000264.3
Endogenous	PTCH2	NM_003738.3
Endogenous	PTEN	NM_000314.4
Endogenous	PTGER2	NM_000956.2
Endogenous	PTGER4	NM_000958.2
Endogenous	PTGS2	NM_000963.1
Endogenous	PTPN11	NM_002834.3
Endogenous	PTPRB	NM_002837.3
Endogenous	PTPRO	NM_030671.2
Endogenous	PTRH2	NM_016077.3
Endogenous	PVR	NM_006505.3
Endogenous	PYCARD	NM_013258.3
Endogenous	PYCRL	NM_023078.2
Endogenous	RAB23	NM_183227.2
Endogenous	RAB7B	NM_177403.3
Endogenous	RAC1B	NM_006908.4
Endogenous	RAD51C	NM_002876.2
Endogenous	RAD54B	NM_012415.2
Endogenous	RAF1	NM_002880.2
Endogenous	RALY	NM_007367.3
Endogenous	RARRES3	NM_004585.3
Endogenous	RASEF	NM_152573.2
Endogenous	RASGRP3	NM_015376.2
Endogenous	RASIP1	NM_017805.2
Endogenous	RBL1	NM_183404.1
Endogenous	RBL2	NM_005611.3
Endogenous	RBP7	NM_052960.2
Endogenous	RBPJ	NM_015874.3
Endogenous	RBX1	NM_014248.2
Endogenous	RCHY1	NM_001278539.1
Endogenous	REG4	NM_032044.3
Endogenous	RFNG	NM_002917.1
Endogenous	RFWD2	NM_022457.5
Endogenous	RGS2	NM_002923.1
Endogenous	RHOA	NM_001664.2
Endogenous	RHOJ	NM_020663.3
Endogenous	RNF128	NM_024539.3
Endogenous	RNF13	NM_007282.4
Endogenous	ROBO4	NM_019055.5
Endogenous	ROCK1	NM_005406.1
Endogenous	RORC	NM_001001523.1
Endogenous	RPL22L1	NM_001099645.1
Endogenous	RPL23	NM_000978.3
Endogenous	RPRM	NM_019845.2
Endogenous	RPS6KA5	NM_004755.2
Endogenous	RPS6KB1	NM_003161.2
Endogenous	RPS6KB2	NM_003952.2
Endogenous	RRM2	NM_001034.1
Endogenous	RRM2B	NM_015713.3
Endogenous	RSPO2	NM_178565.4
Endogenous	RSPO3	NM_032784.3
Endogenous	SASH1	NM_015278.3
Endogenous	SCAND1	NM_016558.3
Endogenous	SCD5	NM_024906.2
Endogenous	SDHA	NM_004168.1
Endogenous	SDK1	NM_001079653.1
Endogenous	SERPINB13	NM_012397.3
Endogenous	SERPINB5	NM_002639.4
Endogenous	SERPINE1	NM_000602.2
Endogenous	SERPINE2	NM_006216.2
Endogenous	SESN1	NM_014454.2
Endogenous	SESN2	NM_031459.3
Endogenous	SESN3	NM_001271594.1
Endogenous	SETD6	NM_001160305.1
Endogenous	SETD8	NM_020382.3
Endogenous	SFN	NM_006142.3
Endogenous	SFRP2	NM_003013.2
Endogenous	SHC1	NM_183001.4
Endogenous	SHC3	NM_016848.5
Endogenous	SHCBP1	NM_024745.2
Endogenous	SHH	NM_000193.2
Endogenous	SHISA5	NM_016479.3
Endogenous	SIAH1	NM_003031.3
Endogenous	SKP1	NM_170679.2
Endogenous	SLC34A2	NM_006424.2
Endogenous	SLC35C2	NM_173179.3
Endogenous	SLC39A6	NM_012319.2
Endogenous	SLIT2	NM_004787.1
Endogenous	SMAD1	NM_005900.2
Endogenous	SMAD2	NM_001003652.1
Endogenous	SMAD3	NM_005902.3
Endogenous	SMAD4	NM_005359.3
Endogenous	SMAD5	NM_005903.5
Endogenous	SMAD6	NR_027654.1
Endogenous	SMAD7	NM_005904.2
Endogenous	SMAD9	NM_005905.2
Endogenous	SMG5	NM_015327.2
Endogenous	SMG8	NM_018149.6
Endogenous	SMO	NM_005631.3
Endogenous	SMURF1	NM_181349.1
Endogenous	SMURF2	NM_022739.3
Endogenous	SNRNP200	NM_014014.4
Endogenous	SNRNP70	NM_003089.4
Endogenous	SNW1	NM_012245.2
Endogenous	SORL1	NM_003105.4
Endogenous	SOX11	NM_003108.3
Endogenous	SOX18	NM_018419.2
Endogenous	SOX9	NM_000346.2
Endogenous	SP2	NM_003110.5
Endogenous	SP5	NM_001003845.2
Endogenous	SPARC	NM_003118.2
Endogenous	SPINK4	NM_014471.1
Endogenous	SPP1	NM_000582.2
Endogenous	SPRY2	NM_005842.2
Endogenous	SQLE	NM_003129.3
Endogenous	SRC	NM_005417.3
Endogenous	SRD5A1	NM_001047.2
Endogenous	SRF	NM_003131.2
Endogenous	SS18	NM_001007559.1
Endogenous	ST3GAL2	NM_006927.3
Endogenous	ST6GAL1	NM_003032.2
Endogenous	STAT2	NM_005419.2
Endogenous	STAT5A	NM_003152.2
Endogenous	STEAP1	NM_012449.2
Endogenous	STEAP3	NM_001008410.1
Endogenous	STK11	NM_000455.4
Endogenous	STK36	NM_015690.2
Endogenous	SUFU	NM_001178133.1
Endogenous	TAC1	NM_003182.2
Endogenous	TAP1	NM_000593.5
Endogenous	TAP2	NM_000544.3
Endogenous	TBX21	NM_013351.1
Endogenous	TCF12	NM_207037.1
Endogenous	TCF3	NM_003200.2
Endogenous	TCF4	NM_001083962.1
Endogenous	TCF7	NM_201633.2
Endogenous	TCF7L1	NM_031283.1
Endogenous	TCF7L2	NM_030756.3
Endogenous	TCN1	NM_001062.3
Endogenous	TDO	NM_005651.1
Endogenous	TEK	NM_000459.2
Endogenous	TET1	NM_030625.2
Endogenous	TET2	NM_001127208.2
Endogenous	TET3	NM_144993.1
Endogenous	TFDP1	NM_007111.4
Endogenous	TFF3	NM_003226.3
Endogenous	TFRC	NM_003234.1
Endogenous	TGFA	NM_003236.2
Endogenous	TGFB1	NM_000660.3
Endogenous	TGFB2	NM_003238.2
Endogenous	TGFB3	NM_003239.2
Endogenous	TGFBR1	NM_004612.2
Endogenous	TGFBR2	NM_001024847.1
Endogenous	TGFBR3	NM_003243.3
Endogenous	THBS1	NM_003246.2
Endogenous	TIAM1	NM_003253.2
Endogenous	TIFA	NM_052864.2
Endogenous	TIGIT	NM_173799.2
Endogenous	TIM3	NM_032782.3
Endogenous	TLL1	NM_012464.4
Endogenous	TMEM191A	NR_026815.1
Endogenous	TMEM55B	NM_144568.2
Endogenous	TMEM64	NM_001008495.3
Endogenous	TNF	NM_000594.2
Endogenous	TNFRSF10B	NM_003842.3
Endogenous	TNFRSF10C	NM_003841.2
Endogenous	TNFRSF11A	NM_001270949.1
Endogenous	TNFRSF14	NM_003820.2
Endogenous	TNFRSF21	NM_014452.3
Endogenous	TNFRSF4	NM_003327.2
Endogenous	TNFRSF9	NM_001561.4
Endogenous	TNFSF10	NM_003810.2
Endogenous	TNFSF4	NM_003326.2
Endogenous	TNFSF9	NM_003811.3
Endogenous	TNIK	NM_001161560.1
Endogenous	TNS1	NM_022648.4
Endogenous	TOP1	NM_003286.2
Endogenous	TP53	NM_000546.2
Endogenous	TP53INP1	NM_033285.3
Endogenous	TP73	NM_005427.2
Endogenous	TPR	NM_003292.2
Endogenous	TRAF5	NM_004619.3
Endogenous	TRPS1	NM_014112.2
Endogenous	TSC1	NM_000368.3
Endogenous	TSC2	NM_000548.3
Endogenous	TSC22D4	NM_030935.3
Endogenous	TTL	NR_024507.1
Endogenous	TXNL1	NM_004786.2
Endogenous	TYMS	NM_001071.1
Endogenous	UBE2T	NM_014176.3
Endogenous	UNC5B	NM_170744.4
Endogenous	VAV3	NM_001079874.1
Endogenous	VCAM1	NM_001078.3
Endogenous	VEGFA	NM_001025366.1
Endogenous	VEGFB	NM_003377.3
Endogenous	VEGFC	NM_005429.2
Endogenous	VIM	NM_003380.2
Endogenous	VPS33B	NM_018668.3
Endogenous	WBSCR17	NM_022479.1
Endogenous	WHSC1	NM_007331.1
Endogenous	WHSC1L1	NM_017778.2
Endogenous	WIF1	NM_007191.2
Endogenous	WNT10A	NM_025216.2
Endogenous	WNT11	NM_004626.2
Endogenous	WNT2	NM_003391.2
Endogenous	WNT2B	NM_024494.1
Endogenous	WNT3	NM_030753.3
Endogenous	WNT3A	NM_033131.2
Endogenous	WNT4	NM_030761.3
Endogenous	WNT5A	NM_003392.3
Endogenous	WNT5B	NM_032642.2
Endogenous	WNT6	NM_006522.3
Endogenous	WNT7B	NM_058238.1
Endogenous	WNT8A	NM_058244.2
Endogenous	WNT9A	NM_003395.1
Endogenous	XBP1	NM_005080.3
Endogenous	YPEL2	NM_001005404.3
Endogenous	ZBTB10	NM_023929.3
Endogenous	ZC3H13	NM_015070.3
Endogenous	ZEB1	NM_001128128.1
Endogenous	ZEB2	NM_014795.2
Endogenous	ZG16	NM_152338.2
Endogenous	ZIC2	NM_007129.2
Endogenous	ZMAT3	NM_022470.2
Endogenous	ZMYND8	NM_183047.1
Endogenous	ZNRF3	NM_032173.2
Endogenous	RPS6KA1	NM_002953.3
Negative	NEG_A	ERCC_00096.1
Negative	NEG_B	ERCC_00041.1
Negative	NEG_C	ERCC_00076.1
Negative	NEG_D	ERCC_00098.1
Negative	NEG_E	ERCC_00126.1
Negative	NEG_F	ERCC_00144.1
Negative	NEG_G	ERCC_00154.1
Positive	POS_A	ERCC_00117.1
Positive	POS_B	ERCC_00112.1
Positive	POS_C	ERCC_00002.1
Positive	POS_D	ERCC_00092.1
Positive	POS_E	ERCC_00035.1
Positive	POS_F	ERCC_00034.1
