# Supplementary material for: Transcriptomic profiling of adjuvant colorectal cancer identifies three key prognostic biological processes and a disease specific role for granzyme B
Source: PLoS One. 2021 Dec 31;16(12):e0262198. doi: 10.1371/journal.pone.0262198 (PMC8719661; doi:10.1371/journal.pone.0262198)
Supplement: S3 Table — (XLSX) [file pone.0262198.s018.xlsx]

## Sheet: TableS3_AVANTNanostringExpressi
Supplemental Table 3: Nanostring z-scored expression data for 829 CRC-associated genes in 1062 FFPE derived patient archival tumors from the AVANT trial.
Gene symbol	Patient1	Patient2	Patient3	Patient4	Patient5	Patient6	Patient7	Patient8	Patient9	Patient10	Patient11	Patient12	Patient13	Patient14	Patient15	Patient16	Patient17	Patient18	Patient19	Patient20	Patient21	Patient22	Patient23	Patient24	Patient25	Patient26	Patient27	Patient28	Patient29	Patient30	Patient31	Patient32	Patient33	Patient34	Patient35	Patient36	Patient37	Patient38	Patient39	Patient40	Patient41	Patient42	Patient43	Patient44	Patient45	Patient46	Patient47	Patient48	Patient49
LGALS3	2.65604	1.12846	-0.789647	-0.19887	0.97808	-0.315491	-0.174702	1.59571	0.0194108	-1.31252	0.843046	-0.0442703	0.188971	0.410321	-0.608577	-0.669573	-1.09232	-0.911255	-0.48275	-0.375719	-0.971099	0.399196	0.205467	-1.42799	-0.590547	0.450985	-0.988746	-0.915474	-0.397202	-0.985677	0.991124	-0.966112	1.3429	-0.253728	-0.879798	1.65402	-0.880565	0.699571	1.33331	-0.5495	0.54267	0.0362901	1.1557	0.260325	0.076954	0.404567	0.360067	0.966188	2.80834
MMP9	-0.572012	-0.352502	0.0112927	-0.922242	-0.0614662	-0.262478	-0.299474	0.363989	-0.0935295	-0.789056	-0.665735	0.217238	-0.891412	2.64295	0.426882	-0.58681	-0.451158	-0.0811974	1.42948	0.174075	-0.808787	-0.837151	1.5491	-0.666969	3.33601	-0.351269	-0.322905	-0.648471	0.249301	-0.558447	1.65392	0.265332	-0.491854	0.682155	1.39125	-0.427727	-0.912376	-0.203284	0.769712	1.26793	-0.041735	-0.440059	-0.350036	-0.949372	-0.160122	-0.0380354	-0.694099	-0.773024	-0.814953
TP73	-0.689266	-0.450106	-0.791764	1.66817	-0.484272	0.335706	1.59984	-0.723432	-0.689266	-1.13342	4.1281	-0.655101	0.404037	2.65898	0.5407	0.711529	-0.996758	-0.757598	0.472369	1.7365	-1.03092	1.15568	0.0965456	7.95467	-0.381775	-0.655101	-0.689266	-0.381775	3.34229	0.164877	1.87316	2.69314	1.36068	-0.415941	1.66817	0.438203	0.199043	-0.552604	0.950689	-0.723432	-0.210946	-0.586769	-0.108449	1.39484	-0.825929	0.233209	-0.791764	-0.655101	-0.210946
SLC34A2	-0.0630567	-0.0820596	-0.101062	-0.196077	-0.101062	-0.196077	-0.0440538	-0.0440538	-0.120065	-0.21508	-0.139068	-0.158071	-0.120065	-0.0250509	-0.139068	-0.101062	-0.177074	-0.158071	-0.158071	-0.101062	-0.158071	-0.158071	-0.234083	-0.120065	-0.101062	-0.0440538	-0.139068	-0.0820596	-0.006048	0.221987	-0.101062	-0.139068	0.0889665	-0.120065	-0.177074	-0.0820596	0.0129549	-0.120065	-0.0630567	-0.101062	-0.120065	-0.196077	-0.177074	0.0129549	-0.177074	-0.101062	-0.177074	-0.120065	-0.0250509
RPS6KB1	1.11742	-0.0725812	0.04258	0.464838	-0.418065	-0.801936	0.925483	-0.917097	0.272902	-2.33742	0.771934	0.388064	-0.110968	0.848709	0.503225	-1.30097	-0.0725812	-0.763549	0.656773	1.65484	-2.1071	0.96387	1.69322	1.53968	-0.418065	0.234515	-0.533226	-0.955484	1.34774	-1.03226	-0.302904	3.26709	0.426451	-0.648387	2.42258	-0.187742	-0.571613	2.11548	0.464838	-0.533226	0.618386	-0.341291	-1.22419	-0.22613	1.65484	-1.26258	-1.26258	-1.56968	1.69322
ERCC1	-0.0895089	0.204648	0.691844	1.18823	-0.512359	0.121916	1.8317	-0.126279	-0.264164	-2.45195	0.0483769	-0.576706	-1.51433	0.360918	0.691844	-0.723784	-1.45917	-0.190625	0.581535	1.76735	-0.383665	0.149493	-0.319319	0.158686	-0.760553	-0.00677744	0.186263	-0.374473	-0.181433	1.14227	0.8665	-0.043547	1.65705	-0.604283	1.48239	0.82973	-0.420435	0.802153	2.81529	0.682652	1.01358	-0.181433	0.553958	-0.705399	1.24339	-0.880054	0.774576	-0.797323	1.21581
KMT2A	0.894822	0.0731059	0.826346	0.429183	-0.324057	0.648307	1.28514	0.0799536	-0.022761	-2.63856	-0.871868	0.326468	0.860584	1.88088	1.00438	-0.707525	-1.57033	-0.214495	-0.817087	0.75787	-0.618505	0.107344	0.579831	3.61333	-1.3512	1.01808	0.127887	-1.11154	1.56589	0.819498	-0.221342	-1.03621	0.360707	0.812651	2.64782	0.0457154	-0.906106	0.333316	2.38761	1.58643	0.470269	0.497659	1.86034	-0.0775421	2.34652	-1.14577	0.141582	-0.86502	0.463421
TFRC	1.39039	-0.423266	-0.97811	-0.510988	1.52198	-0.814727	0.740152	1.18205	0.380491	-1.13053	-0.0329011	3.19528	-0.565814	0.417773	0.531812	-0.660116	-0.617351	-1.16342	-0.209442	0.444089	-1.53844	0.221494	0.529619	1.22263	-0.500023	1.10091	-1.18755	-0.957276	0.880508	-1.19193	1.14916	-0.411204	0.160088	1.63931	-0.129396	-0.607483	-1.15575	0.156799	0.2511	-0.92109	-0.0789553	0.00328443	-0.266462	-0.506602	0.296058	-0.563621	-1.30707	-0.0756657	3.77644
GATA3	-0.964955	-0.238674	0.306037	1.57703	1.03232	-0.238674	0.124466	-0.601815	-0.783385	-1.69124	0.487607	-0.238674	1.21389	1.03232	-1.87281	0.124466	-0.964955	0.669177	1.39546	-0.238674	0.487607	0.124466	-1.50967	-0.238674	-0.601815	1.03232	0.124466	0.124466	2.30331	1.39546	0.850747	0.487607	0.124466	-0.057104	1.57703	-0.964955	0.124466	-0.238674	0.306037	0.487607	-1.14653	-0.420245	0.487607	0.124466	0.124466	-0.238674	1.03232	-0.057104	0.124466
WIF1	-0.113725	-0.145125	-0.267871	-0.222198	-0.233616	-0.239325	-0.259307	-0.233616	-0.233616	-0.14798	20.2506	-0.262162	0.388676	-0.256453	-0.256453	-0.256453	-0.236471	0.148894	-0.239325	-0.265016	-0.227907	-0.239325	0.325876	-0.227907	-0.082325	0.100366	-0.250744	-0.170816	0.088948	-0.165107	-0.113725	-0.262162	-0.247889	0.337294	-0.233616	-0.225053	-0.227907	-0.267871	-0.245034	1.7503	-0.236471	-0.245034	-0.230762	-0.245034	-0.21078	1.1537	-0.265016	-0.230762	-0.219343
CDK2	1.02181	0.733448	-1.10958	0.846287	0.282096	-0.808674	0.62061	-0.457622	1.00928	-1.77407	5.29713	1.69884	-0.332246	1.66123	1.05943	-0.0188064	-1.2851	-0.106569	-0.0689567	1.98721	-1.43555	0.169257	0.595535	4.60756	-0.595535	0.445084	-1.10958	-0.131645	3.0529	-1.27256	-0.394934	0.507772	0.946587	-0.507772	2.32572	2.61409	-0.119107	1.6863	0.908974	-0.557922	-0.00626879	-0.846287	-0.557922	0.833749	1.10958	-0.407471	-1.37286	-0.833749	0.457622
STK11	1.03673	0.573412	0.753926	2.45677	0.543327	0.152213	-0.4495	-0.154661	0.386881	-2.48329	0.543327	0.441035	-0.353226	1.18716	1.68658	1.03071	-1.24978	1.83701	0.224419	-0.275003	-1.18961	0.603498	-0.202798	2.84789	0.392898	0.230436	-0.226866	0.0439047	1.68658	-1.01511	0.362813	-0.268986	1.94532	0.236453	2.93213	3.0645	-0.455517	0.362813	1.84904	0.741892	0.874269	0.0499218	1.01266	-0.395346	1.67455	0.0318704	-0.654083	0.00178474	3.19086
TCF7L1	0.19486	-0.276622	-1.18029	-0.355202	-1.53391	-0.237332	0.27344	-0.355202	-0.355202	-1.84823	-0.315912	-0.787393	-0.119461	0.15557	0.27344	-0.119461	-0.119461	-0.865974	0.0376993	-0.590943	0.705632	-0.158751	0.941372	2.98446	-1.10171	0.627051	1.29498	-0.787393	0.39131	3.2202	1.01995	-1.10171	-0.198042	0.705632	0.587761	-1.18029	-0.198042	0.0769894	2.47369	4.63464	2.00221	1.09853	0.705632	-0.787393	0.0769894	0.548471	2.0415	-1.53391	0.430601
ENTPD1	0.477999	0.51805	0.5047	-0.456516	-0.456516	-0.610043	2.62071	0.498025	-0.222887	-1.1574	-0.316338	-0.216212	-0.830322	1.75294	1.57272	-0.169486	-0.43649	-0.997199	0.130894	1.03871	-0.583343	-0.229562	2.0333	-0.790271	-0.309663	0.424598	1.41919	0.244371	0.457974	0.758354	-0.035984	-0.683469	0.871831	-0.39644	0.464649	-1.14405	-0.583343	-0.182836	4.23608	2.97449	0.865155	0.798404	1.79967	-0.950474	1.45256	-0.242912	1.78632	-1.17075	-0.690144
PTGS2	-0.435482	-0.184355	-0.791246	-0.749391	-0.806941	-0.744159	-0.325614	-0.77555	0.621345	0.417304	0.181872	1.26486	-0.555814	0.0772358	-0.45641	-0.273296	0.898631	-0.555814	-0.566278	1.49506	-0.895882	-0.62906	0.249886	1.05559	0.474854	0.333595	-0.68661	-0.62906	1.76711	0.814922	1.36949	-0.247137	0.307436	1.44274	-0.252369	-0.215746	-0.89065	-0.34131	-0.2576	-0.66045	0.605649	-0.906346	-0.320382	-0.466873	-0.634291	-0.105878	-0.54535	-0.639523	-0.66045
STAT2	0.460716	0.178072	0.35696	0.609193	-0.396161	0.00991636	2.08681	-0.367539	-0.233372	-1.63944	0.349805	0.505438	-1.07594	2.39271	2.39092	-0.492761	-0.984705	-1.0008	0.861426	3.25675	-1.19043	-0.356805	1.56625	-0.0884724	-0.294194	-0.095628	0.414205	0.619927	0.183438	1.04926	0.348016	2.48216	0.280038	0.204905	1.94907	-0.802238	-0.977549	0.822071	1.51974	0.768404	0.222794	-0.498127	0.000971928	0.0850496	2.65031	-0.913149	-0.106361	-1.58935	-0.99186
CDKN1A	0.609526	0.514028	-0.428499	-0.328849	0.900174	-0.37037	-0.208438	1.87177	0.696721	-1.54957	-0.229198	-0.100483	0.028232	0.244141	-0.416043	-0.175221	-0.461716	-1.04716	-0.407739	1.31538	-1.28383	-0.411891	-0.179373	-0.420195	-0.710842	0.165251	-0.876927	-1.03886	1.14515	0.559701	0.161099	-0.0423538	1.9465	-0.47002	-0.274872	-1.01395	-0.44926	-0.0672664	1.38182	2.24546	2.44476	-0.756516	1.45656	2.59008	-1.16342	-0.735755	0.530636	-0.474173	-0.19183
MST1R	0.67336	0.822132	0.465079	1.14943	0.460829	-0.895121	-0.419051	1.56599	-0.436054	-1.69424	0.082523	0.745621	-0.848364	1.42572	-0.368043	-0.244775	-0.572074	-0.856866	0.694613	0.639355	-1.46471	-0.185267	-0.0747502	1.65526	-1.05665	0.465079	-1.26493	-0.104505	1.58299	-1.29893	1.07292	-0.113006	0.949651	-1.45195	1.11543	0.766874	-0.185267	0.0782724	1.32796	0.014513	1.72327	-0.0619983	0.9454	-0.00248954	0.409821	-0.440304	-1.15016	0.261049	2.19083
NARS	0.00415858	-0.302537	-0.989957	0.55198	1.89298	-0.702298	-0.459057	1.06807	-0.774213	-1.95023	-0.298306	1.60743	-0.241198	0.200867	-0.137556	-0.355415	-1.08091	-1.2332	0.207212	1.18018	-1.54201	0.746573	-0.220046	3.84102	-0.774213	0.831178	-1.29031	-0.975151	3.04362	-1.04707	-0.315228	0.446223	0.693694	-0.594426	1.77242	-0.437906	-0.43156	-0.27081	0.655622	0.507562	0.226248	-0.368106	-0.643074	0.793106	0.0570371	-0.590196	-0.979382	-1.0936	-0.095253
TNFSF9	0.186292	-0.501803	-0.398589	-0.413334	3.03206	-0.546038	-0.501803	1.33148	1.38063	-0.659082	-0.467398	1.4691	-0.614847	-0.315034	-0.285545	-0.442824	-0.585358	-0.605017	-0.29046	2.84037	-0.565698	-0.226565	-0.452654	-0.152841	-0.28063	4.33944	-0.580443	-0.575528	0.038843	-0.0889461	-0.344524	3.67592	2.73224	-0.442824	0.260016	0.107653	-0.600102	-0.093861	-0.31012	-0.000476687	-0.0742012	-0.639422	0.397636	1.75908	-0.526378	-0.663997	-0.605017	-0.23148	-0.550953
CD40	-0.747072	0.500687	-0.703137	-0.799794	-0.729498	0.175567	0.904891	-0.281359	0.114058	-0.834942	-0.993109	0.808234	-0.430739	1.57271	2.00327	-0.659201	-0.887664	-0.861303	1.27395	0.737937	-0.720711	0.483113	0.544622	4.7624	-0.791007	-0.527396	0.184354	-0.404377	0.948826	0.808234	-0.404377	0.122845	-0.228637	0.0613355	2.21416	-1.05462	-0.720711	-0.588905	2.14386	-0.281359	-0.149553	0.40403	0.272224	1.59907	-0.167127	-0.0792571	-0.316507	-1.01947	-0.852516
PPP2R1A	2.11522	0.197015	-0.0476077	2.03914	0.50876	-0.287756	-0.202734	0.814539	-0.0222504	-2.2686	2.26139	0.417772	-0.97091	0.474453	0.89956	-0.0684901	-1.28415	-0.58906	0.690736	-0.490614	-1.35574	0.28502	0.455063	3.37562	-0.633808	0.699685	-0.490614	-0.945553	1.59316	-0.978368	0.986073	-0.909754	0.70416	0.170166	1.07855	0.490861	-0.186327	0.183591	2.0108	0.980107	1.39477	-0.214667	1.62	-0.177377	0.302919	-0.598009	0.413298	-0.596518	0.344684
BRPF3	1.07451	0.561996	-0.0786478	0.369803	-0.671243	0.0975293	0.049481	-0.19076	-0.687259	-2.00058	3.87733	0.866302	0.305739	0.25769	0.818254	-1.07165	-1.27986	-0.527098	0.722157	0.241674	-1.39197	0.930366	0.433867	0.401835	-0.431002	0.802238	-0.286857	0.225658	0.289722	-0.431002	0.0334649	-0.639211	-0.11068	0.561996	0.83427	0.866302	-0.414986	2.08353	2.37182	1.23467	1.41085	0.0975293	1.55499	-0.639211	1.7632	-0.11068	-0.254825	-0.991565	0.0654971
KDM5C	1.05824	-0.588654	-0.443224	0.759517	-0.694778	-1.08783	-0.962054	-0.553279	0.665184	-1.88966	2.94489	-0.49039	-0.458946	1.49452	-0.0108663	0.173868	-1.45337	0.354673	-0.325308	-0.321378	-1.13107	0.134563	1.90723	2.89379	0.122772	1.30979	-0.148435	0.228896	-0.329239	-1.20182	1.16043	-0.753736	-0.211323	1.16829	1.45522	1.12506	0.452936	-0.317447	1.67926	2.882	1.29407	0.26034	1.015	-0.0737547	1.28228	-0.63975	-0.997428	-0.203462	-0.207393
PHLPP2	-0.86675	0.0609068	-0.192091	0.819899	-0.220201	1.43834	-0.360755	-0.0515365	0.566901	-1.93496	0.735566	-1.34463	-0.304534	0.398237	-0.50131	-0.360755	-1.37274	-0.641864	0.229572	-0.86675	-0.894861	0.595012	-0.248312	-0.585642	-0.276423	0.0890176	-1.09164	-0.810529	-0.135869	-0.979193	-0.248312	-1.65385	1.15723	1.354	-0.613753	1.10101	-0.669974	0.342015	-0.16398	0.229572	0.932342	2.36599	2.45033	0.679345	0.313904	0.819899	-0.304534	-0.416977	0.00468514
PODXL	1.83394	-0.060747	-0.693537	1.01904	-1.01913	-0.993377	-0.218945	-0.202389	0.614352	-1.35576	-0.745043	0.467191	0.461673	-0.12329	-0.338512	-0.0294754	-0.660426	-0.353228	0.647463	0.612512	-0.456241	-0.336673	-0.378982	-0.456241	-0.691698	0.601475	0.369697	0.0422653	0.0661789	1.40902	0.463512	-0.489352	1.66655	-0.691698	0.0827345	-0.399216	-0.34587	-0.689858	1.28025	-0.191352	-0.94187	-0.708253	0.866364	-0.117772	-0.566611	-1.2877	0.459833	-1.55811	-0.353228
VEGFB	0.654174	-0.756414	0.0642915	1.40307	-1.08983	-0.310155	0.905515	-0.325544	-0.643567	-2.18239	-0.802579	-1.00776	-1.14625	1.28509	1.23893	-0.582014	-1.4335	0.608009	1.0081	-0.351191	-0.571755	-0.130626	0.736244	3.12655	-0.520461	0.16688	0.587491	-0.284508	0.633656	2.37253	0.679821	-0.381967	0.42848	0.813185	1.22867	-1.1206	-1.1719	1.75187	2.94702	2.68029	-0.135755	1.71083	1.05427	-0.407614	2.42382	-0.238344	1.65954	-1.0847	0.674691
GADD45G	-0.410917	3.45325	-0.705329	1.76038	-0.300512	-0.815734	-0.668528	-0.778933	-0.668528	-1.22055	2.1652	-0.742131	0.0307027	1.28196	1.35556	1.76038	-0.226909	-0.116504	0.361917	5.14613	-0.48452	-0.337313	-0.852536	-1.14695	0.619528	-0.926139	-0.778933	-0.447718	-0.815734	-0.631726	0.43552	1.20835	-0.300512	1.50277	-0.558123	-0.337313	0.104306	1.53957	-0.337313	-0.0797022	1.06115	-0.26371	-0.116504	-0.852536	0.251512	-1.03654	0.325116	-0.558123	0.803536
NPAS2	-0.0569023	-0.19829	-1.11731	1.9906	-0.32135	-0.640782	0.291331	-0.274221	-0.682675	-1.42103	2.71587	-0.287312	-0.0857035	0.98256	1.15013	-0.054284	-0.978542	-0.816208	0.610763	0.495558	-1.16968	-0.240183	0.464138	1.25486	-0.6434	0.79928	-0.884283	-1.1723	-0.439173	-0.447028	0.540069	-0.973305	2.20269	0.32275	-1.03353	0.943286	-0.224473	-1.10946	0.15518	1.18679	0.359406	-0.399899	2.8625	-0.297785	1.12395	-0.261129	-0.124978	0.443192	1.74187
PDGFRB	0.724776	-0.0584222	-0.85439	-0.36631	-0.9154	-0.789123	1.6527	0.879429	-0.32942	-0.678454	-0.0896366	0.150147	-1.16795	1.42284	0.727614	-0.259897	-0.320907	-1.1793	0.807069	0.0437341	-1.04593	-1.02607	3.41489	-0.716763	-0.48833	0.526139	1.19441	-0.0981496	0.0167762	1.21002	-0.0967308	-0.899793	0.930507	0.19555	0.479317	-1.20626	-0.904049	-0.285436	2.89843	2.0897	1.29941	0.355878	0.821257	-0.668522	0.95179	-0.635889	0.216832	-1.02749	-0.675616
CDH13	-0.077928	1.67669	1.23804	0.0682902	1.38425	-0.516583	1.96913	0.506945	-0.809019	0.214508	0.360727	-0.224146	0.0682902	-0.370364	0.9456	-0.955237	-0.516583	-1.83255	-0.516583	0.0682902	-0.955237	0.506945	0.360727	0.214508	1.23804	-0.077928	1.23804	-0.809019	0.214508	-0.077928	-0.662801	-1.97877	-0.809019	-0.662801	0.9456	-0.662801	0.0682902	-0.662801	-0.516583	-0.662801	0.799381	-0.662801	1.23804	0.214508	0.214508	-0.809019	-0.224146	0.214508	1.38425
HSPA4L	0.0480904	0.186519	-0.823196	0.552948	1.83138	-0.798767	-0.0414811	0.398234	0.772805	-0.969767	-0.782482	1.31023	0.666948	-0.701053	-0.212481	-0.367196	-0.644053	-0.896482	-0.0170525	3.16681	-0.80691	-0.399767	-0.774339	1.84766	-0.456767	-0.660339	-0.717339	-0.80691	4.52666	-0.69291	-0.204338	0.577376	-0.302053	-0.717339	2.86552	-0.269481	0.292376	-0.424196	-0.676624	0.756519	-0.823196	-0.717339	-0.367196	2.06752	-0.896482	-0.52191	-0.29391	-0.310196	1.75809
SASH1	1.69179	0.401919	-0.51942	0.328212	1.24955	0.328212	1.32326	0.586187	-0.0403238	-2.21469	-0.445713	-0.150885	0.180798	2.17089	0.143944	1.06528	-0.0771774	-0.851103	-0.0771774	0.291358	-0.740542	0.401919	-0.92481	5.8194	0.180798	0.438773	-0.814249	-0.445713	-0.0403238	-1.14593	-0.51942	-1.10908	-0.629981	0.070237	-0.114031	-1.18278	-0.51942	-0.51942	0.807309	0.733602	0.180798	-0.740542	-0.703688	0.254505	-0.482567	-0.998517	0.623041	-0.593128	0.107091
PAK2	1.20431	-0.0914848	0.00880926	1.58142	0.229456	-1.09041	0.418009	0.474174	-0.235908	-2.47046	0.426033	0.422021	0.117127	1.16821	0.903433	0.301668	-1.10646	-0.119567	0.947562	-0.0914848	-1.95294	-0.268002	1.30461	1.17623	-0.71732	0.839244	-0.292073	-1.06634	1.81811	-0.0393319	0.353821	-0.637085	1.12408	0.0208446	1.18024	0.883374	1.05588	1.13611	1.68974	0.694821	0.839244	-0.123579	1.78602	-0.556849	0.654703	0.000785731	-0.536791	-1.09844	3.81196
EPCAM	0.576847	0.702213	-0.557214	1.15332	1.2897	-0.345823	-0.325891	1.06782	-0.698316	-1.79251	1.12447	0.0150621	-0.524168	0.348147	0.295168	-0.580294	-0.617012	-0.436044	0.458825	-0.564033	-1.33511	1.3752	1.12657	0.14882	-0.361035	0.520196	-1.04609	-0.676809	-0.208393	-1.87329	1.17902	-1.10746	-0.0693893	0.165606	0.806597	0.41319	0.0764335	-0.342676	0.725817	1.31016	0.717949	1.3133	-0.0442112	-0.512628	1.38359	0.29884	-1.0592	0.385914	2.40278
SPP1	0.110474	-0.855224	-0.312501	-0.853844	-0.332367	-0.756447	-0.82101	1.18102	0.350795	-0.830943	-0.214828	-0.099496	-0.825977	-0.590898	0.482682	-0.820183	-0.0619717	-0.71368	1.01051	0.988984	-0.750652	-0.737409	-0.421211	0.079572	-0.15661	-0.191927	-0.676983	-0.729683	0.0704669	-0.202136	0.069915	1.81203	-0.574619	0.772116	0.109647	-0.348922	-0.899094	0.54697	-0.339817	-0.51447	-0.485499	-0.595037	0.683823	-0.680019	-0.705679	-0.410175	-0.048452	-0.753688	0.817089
CALD1	0.733296	-0.391195	-0.7397	-0.393743	-1.04388	-0.895101	0.385809	0.782718	-0.107907	-1.21711	-0.105359	-0.316297	-0.772309	0.767942	0.152963	-0.0554273	-0.113512	-0.949109	0.525415	-0.848226	-0.370815	-1.03573	1.85626	-1.05356	-1.24259	0.485164	1.70493	-0.689259	-0.100264	2.99552	-0.49004	-1.57785	0.683363	0.0892738	-0.262798	-1.32207	-0.661236	-0.00549523	3.99417	2.05038	-0.335149	0.963594	1.57959	-0.596528	0.258941	-0.497173	3.90857	-1.15801	-0.0569558
ID2	0.405703	0.626514	-1.14893	0.265458	1.18451	-0.820695	0.0834378	0.301265	-0.396976	-1.81136	0.340056	-1.03852	0.00287155	1.43815	-0.0239839	-0.0209999	-0.552141	-1.27425	-0.250763	0.704097	-1.0803	-0.182133	0.426591	2.56309	-0.590932	0.590707	-0.226892	-0.764	1.59928	0.187876	1.18153	0.924908	0.766759	0.319169	-0.743113	-0.838599	-0.167213	-0.0389036	2.47059	1.22927	0.775711	-0.784888	3.77457	0.477317	0.47135	0.346024	-0.396976	-0.722225	0.719016
SDHA	0.628715	0.246564	0.246564	0.788254	0.72889	0.446915	1.89389	1.37447	0.0536337	-2.12425	-0.599362	-0.0688029	-0.402721	0.9144	1.08136	-0.361909	-1.44158	-0.228342	-0.847945	0.602744	-1.3043	1.14072	-0.658725	2.56915	-0.406431	0.71405	-0.866496	-0.432403	1.63047	-1.46013	0.932951	-1.25607	0.951503	-0.0947743	0.662107	1.19638	-0.502897	0.0796051	0.265115	-0.146717	1.11475	0.472887	1.05539	0.406103	0.862458	-0.855366	-0.677276	-0.339648	0.736311
SMAD9	-0.373191	1.88228	0.762244	2.32876	0.0771345	-0.319305	-0.353946	-0.388586	-0.380888	-0.681105	-0.19614	-0.515601	0.862317	-0.396284	-0.361644	-0.234629	-0.0152399	0.677568	-0.0960674	-0.527148	-0.0691249	-0.0614271	-0.0922185	-0.684954	-0.542544	-0.250025	-0.0190888	-0.365493	-0.269269	0.119473	-0.134557	-0.684954	-0.480961	-0.369342	0.846921	-0.538695	2.97153	2.5366	0.939295	0.739151	-0.211535	-0.00754202	0.177207	-0.542544	-0.315457	0.0886813	0.523611	-0.238478	-0.0575781
FRAT2	0.0628718	1.11151	1.05431	2.67494	0.634858	-0.204055	0.234468	-0.165923	0.081938	-2.28227	0.978049	-0.756975	0.081938	-1.15736	0.711122	0.253534	-1.32896	0.558593	0.253534	1.55003	-0.909504	0.101004	-0.375651	0.634858	0.310732	1.30217	-1.21456	-0.204055	0.348865	-1.44336	0.692056	-0.795107	0.348865	-0.12779	1.55003	1.09245	0.787387	2.52241	0.444196	0.310732	1.09245	2.04576	0.234468	0.329798	1.95042	-1.11923	-1.44336	0.0628718	0.939917
SERPINB5	-0.317473	-0.158853	0.828118	0.923583	-0.824176	-0.633244	-0.495186	-0.664087	-0.595058	-0.68318	0.0159234	1.56981	-0.540716	-0.296911	0.0291418	0.165731	-0.160321	-0.719898	-0.0633867	1.35245	-0.0207942	-0.373284	-0.595058	-0.809489	-0.292505	0.372819	-0.405595	-0.537779	2.06917	-0.474624	-0.285161	-0.0237316	1.74312	-0.772771	-0.725773	0.391912	-0.236694	0.427161	1.18648	0.591656	0.393381	-0.637651	2.19989	8.68863	-0.618557	-0.568621	-0.176477	-0.825645	0.136357
APAF1	-0.257195	1.05185	-0.0245964	0.732703	-0.208512	-0.938765	0.116045	1.40886	0.0457242	-2.16667	0.316188	0.429783	-0.230149	2.42581	0.997758	-0.0462336	-0.922537	-0.873853	0.289142	1.44132	-1.43101	0.262095	0.700247	-0.219331	-0.944174	0.932846	-1.03072	0.862526	0.521741	-0.538478	0.575834	-0.257195	0.424374	0.310779	0.840888	-1.4256	1.07349	1.53869	0.159319	0.489285	0.792205	-0.662892	1.44132	0.00785925	1.63605	0.099817	-0.830579	-0.67371	-0.0408243
SERPINE1	-0.541642	-0.550963	0.105144	-0.769666	-0.766081	-0.87579	-0.0232092	-0.0655156	0.258594	-0.763929	-0.161601	1.13627	-0.979764	-0.0160386	-0.647766	-0.305013	0.704604	-0.414723	-0.491448	1.19722	-0.796914	-0.821294	0.120919	0.528925	-0.623386	-0.252668	-0.104954	-0.862883	-0.231873	1.028	-0.477107	-0.43982	0.340339	0.572666	-0.192435	-0.745286	-0.885829	0.432839	-0.28852	0.00547313	-0.302862	-0.562436	-0.294974	-0.619801	-0.56889	-0.764647	-0.521564	-0.852128	-0.249799
UNC5B	0.365817	-0.280707	-0.333701	-0.312503	-0.550975	-0.821244	0.132644	0.773869	-0.201217	-1.28759	-0.333701	0.0743509	-0.381395	0.805665	0.466505	-0.725855	-0.588071	-0.948429	1.3621	-0.0210378	-0.996123	-1.10741	2.25769	0.281027	0.233332	-0.0210378	0.959347	-0.0263372	0.874557	3.34937	0.148542	-0.709957	0.281027	0.5089	-0.164121	-1.00672	-0.985524	0.33932	3.16389	1.68006	0.434708	-0.301905	0.768569	-1.01202	0.24923	-0.471485	0.0319559	-1.2187	0.5036
HPRT1	0.389654	-0.363796	-1.01211	-0.510982	0.536839	-0.595088	0.736591	0.224946	1.67928	-1.54829	2.1699	1.75287	-0.756291	0.655989	-0.171053	-0.00634557	-1.4747	-0.892963	-0.318239	0.0812649	-1.57983	0.585901	0.684025	4.33563	-1.02263	3.29832	-1.04716	-0.956043	1.72834	-0.847406	1.29379	-0.503973	0.659494	0.256486	0.494786	0.105796	-0.984078	1.22721	-0.150027	-0.500469	1.70031	-0.532008	-0.125496	-0.0834428	0.326574	0.449229	-0.970061	0.386149	2.78317
EGF	0.141046	-0.125117	-0.687016	0.466356	4.72496	-0.568722	0.0227511	1.70845	0.200193	-0.746163	-0.361706	-0.657442	-0.539148	0.25934	0.643797	-0.598295	-0.480001	-0.598295	0.111472	-0.302559	-0.687016	4.48837	-0.272985	-0.598295	0.0227511	0.0818984	-0.598295	-0.272985	-0.361706	-0.598295	-0.568722	-0.450427	-0.39128	0.555076	-0.627869	-0.332132	-0.450427	-0.361706	-0.184264	-0.687016	-0.480001	-0.243412	0.0523247	-0.154691	-0.568722	-0.509574	-0.361706	-0.539148	3.51244
SNRNP70	1.25341	-0.029044	0.438176	0.501203	0.202511	-0.6415	0.528606	-0.186611	0.0148007	-2.53778	1.37262	0.114821	-1.02103	1.34932	0.276499	0.403923	-1.08543	-0.263339	0.872513	0.0819379	-0.214014	0.950612	0.666991	2.9017	-0.340068	0.451878	0.255947	0.161407	1.53841	-0.82921	1.25889	-0.520927	-0.200313	-0.226345	1.46579	0.810857	-0.873055	0.545048	1.50004	1.06022	1.2219	-0.394874	0.627257	-0.863464	1.24245	-1.18956	0.249096	-1.06351	0.227174
MITF	-0.176793	-0.562424	0.257042	-0.960106	-0.948055	-0.188844	0.73908	0.449857	-0.417812	-1.44214	-0.369608	-0.622679	-0.63473	1.22112	0.799335	-0.152691	-0.550373	-1.04446	-0.224997	-0.176793	-0.200895	-1.16497	1.07651	-0.273201	-1.02036	0.401653	0.425755	-0.478067	0.377552	3.94464	0.160634	-1.29753	0.0521755	-0.550373	-0.51422	-1.18907	-0.803443	0.11243	2.45032	2.49852	0.208838	0.534214	0.727029	-0.502169	0.413704	-0.490118	2.46237	-1.40599	-0.249099
RRM2B	-0.00840426	-0.797652	-0.909706	-0.071739	0.858794	-0.578417	0.269294	0.103649	-0.232512	-1.82075	-0.705086	0.48853	-0.300718	0.28391	-0.0766109	-0.758677	-0.938937	-0.58816	0.215703	1.73574	-1.31407	-0.139946	-0.0473795	1.35573	-0.69047	1.53112	-0.904834	-1.25074	-0.0619952	-0.0766109	-0.222768	0.542121	2.6614	0.620071	0.673662	-0.388413	0.025699	-0.58816	1.00008	1.84292	0.571352	0.483658	0.410579	1.0829	-0.0473795	-0.661239	-0.315334	-0.81714	-0.105842
INPP4B	1.72128	-0.32635	-0.430688	-0.587194	-0.0915902	-0.365477	0.325761	1.06917	-0.508941	-1.38277	-0.235055	-0.808912	-0.691532	-0.195928	-0.0133369	-0.0915902	-1.18714	-0.821954	2.02125	-0.104632	-1.14801	1.74736	0.430098	-1.20018	-0.417645	0.495309	-0.261139	-0.456772	1.04308	-1.20018	0.586605	0.286634	0.299676	0.0388319	-0.300266	-0.756743	-0.482856	-0.535025	0.834407	1.57781	0.612689	0.534436	2.67336	0.782238	1.13438	-0.248097	1.06917	-1.01759	0.195338
PGK1	-0.0153588	-0.692352	-1.06213	-0.282182	1.35264	-1.1149	0.289907	0.761978	1.5644	-1.9587	1.74196	0.329654	-0.761094	0.00353707	-0.0313226	-0.645764	-1.11002	-0.541185	-0.41543	0.124731	-1.74694	0.587029	0.310106	0.920639	-0.837329	1.73381	-1.25988	-0.795954	0.656096	-1.48859	0.54435	0.995245	1.63021	0.196731	-0.329096	-0.382851	-1.30745	1.81526	-0.301729	-0.747737	2.34467	-0.727864	-1.01912	-0.390344	0.199663	-0.644787	-1.59284	0.708223	0.193473
KIT	0.355756	0.995881	0.272261	-0.534853	3.8347	0.105272	0.550577	-0.173043	-0.00605375	-0.868831	-0.228706	-0.340032	0.634071	0.105272	-0.367864	0.355756	-0.256537	-0.729673	-0.451358	-0.0338853	0.24443	0.160935	-0.0895483	-0.813168	-0.3122	0.24443	0.60624	0.828892	0.661903	0.411419	-0.0617168	-0.562684	0.995881	-0.646179	0.995881	-0.701842	-0.340032	-0.507021	0.940218	0.105272	-0.701842	0.300093	0.133104	-0.590516	0.105272	-0.284369	0.300093	-0.284369	0.105272
HSPH1	0.620107	-0.154568	-0.620217	1.14901	1.02371	-0.608771	-0.700937	-0.666601	-0.886474	-1.13707	2.02308	0.0104868	-0.634072	-0.299745	0.0948216	0.332164	-0.937074	0.642998	0.654443	1.54237	-1.36296	-0.461185	1.30442	-0.538894	0.0556662	0.832148	-0.178062	-0.725635	0.773114	-1.16719	0.853834	-0.926231	0.468304	0.0303657	-1.06719	0.221926	-0.816596	3.48809	-0.43709	0.394812	1.07853	-0.563592	-0.277456	-0.983459	0.556253	0.634564	-0.551544	-0.642505	0.162289
E2F1	0.13977	-0.260493	-1.10242	1.04381	0.588339	-0.453723	1.13352	-0.957502	-0.0741638	-1.08862	4.86701	0.13977	0.422714	0.415813	0.78157	1.03691	-0.985106	0.360604	0.422714	0.629746	-1.53029	0.91269	-0.364009	2.9278	-0.357108	1.52689	-1.07482	-0.543437	1.95475	-0.888491	0.65735	-0.00515306	1.20254	0.540032	0.298494	0.588339	-0.922996	2.42403	0.422714	-1.10933	1.14733	-0.495129	-0.426119	-0.536536	0.733262	1.71321	-1.09552	0.0155502	0.829877
ELP2	0.093273	-0.252669	-0.128858	0.737817	1.772	-0.93727	-0.0633112	0.632214	0.093273	-2.24092	-0.554913	1.34231	-0.296367	1.95772	0.30448	-0.37648	-1.15576	-1.05016	0.799723	1.49525	-1.29049	0.664988	0.985439	2.93728	-1.20674	0.23165	-0.609535	-0.438385	2.40562	0.814289	-0.227178	-0.503932	0.08599	-0.343706	1.82298	-0.565837	0.246216	0.08599	1.50617	1.29861	0.639497	-0.507574	0.512045	-0.518498	0.570309	-1.00282	-0.40197	-0.984609	0.894402
TNFRSF11A	-0.191627	0.25961	-0.488153	-0.62997	-0.333444	-0.221709	-0.449476	1.61762	-0.238899	-0.999554	0.302584	0.311179	0.341262	0.20804	0.0705201	-0.999554	-0.61278	-0.672945	-0.707325	0.710846	-0.324849	1.32539	-0.475261	-1.0855	-0.926497	-0.501046	-0.952282	-0.746003	-0.303361	-0.814762	-0.862035	-1.0984	0.676466	-0.73311	2.19348	-0.638565	1.06324	0.719441	2.67909	-0.73311	-1.01245	0.13928	0.117792	1.27382	0.302584	-0.518236	-0.61278	-0.342039	-0.277576
LDHB	1.34915	0.256304	-1.02598	1.45683	1.86448	-1.15956	-0.487616	-0.144445	-0.365548	-1.15668	-0.529072	2.05219	0.644387	-0.719083	-0.129475	-0.675899	-0.954005	-0.360942	0.327127	-0.101261	-1.25284	0.324823	0.353037	2.84678	-0.996614	0.43192	-0.761116	-0.747297	4.39278	-0.754782	-0.128323	-0.120838	0.293155	0.452649	1.12575	-1.3703	-0.616592	0.439405	0.655902	-0.963794	-0.525042	-0.669565	-1.01619	0.986981	0.207938	1.02326	-0.844029	0.649569	1.50577
FOSL1	-0.0185164	-0.243866	0.217564	0.904345	-0.608719	-0.673104	-0.0185164	-0.340445	0.0297728	-0.624815	-0.560429	0.485838	-0.812607	-0.329714	0.0190419	-0.404831	-0.447754	-0.501409	-0.0614403	0.421453	-0.699932	-0.259963	0.560955	0.00831093	-0.437024	1.32822	-0.597988	-0.694566	1.55357	-0.404831	0.0566002	3.63537	1.95061	-0.0829022	-0.276059	-0.222405	-0.8448	-0.458485	0.0673312	-0.399465	-0.259963	-0.769683	0.480473	1.37114	-0.184846	-0.667739	-0.490678	-0.517506	-0.324349
IL2	-0.40495	0.118234	-0.40495	0.467023	-1.62571	-0.579345	0.292628	-0.230556	-0.056161	0.118234	-0.579345	0.292628	0.641417	-0.056161	0.641417	0.292628	0.118234	-0.753739	-0.579345	0.118234	-0.230556	-0.230556	0.118234	0.292628	0.815812	-0.40495	0.118234	0.118234	-0.40495	0.467023	0.815812	-0.230556	-0.056161	1.1646	-0.230556	-1.10253	0.292628	0.641417	-1.62571	0.118234	-0.579345	-0.753739	1.51339	-0.753739	0.641417	-0.230556	0.292628	-0.579345	0.467023
KDM3B	0.910189	-0.325743	-0.426123	0.668649	1.07958	-0.231636	-0.00578049	0.885094	-0.33829	-2.39922	1.64108	1.44973	-0.0402862	1.75087	0.67806	-0.231636	-1.80321	-0.655115	-0.385343	1.32739	-1.29818	0.464752	0.57768	2.73586	-0.38848	0.311045	-1.00958	-0.275552	0.511805	-0.799412	0.922737	-0.256731	0.668649	0.34555	1.78852	0.753345	-0.222225	0.605912	1.44032	0.809809	1.33681	-0.344564	1.52816	-0.112435	1.12977	-0.212815	-0.608062	-0.140666	0.380056
TSC22D4	2.84472	0.434008	0.61198	1.09736	-0.625737	0.482545	2.48878	0.304573	0.0861525	-1.84727	0.264125	-1.01404	-0.77944	0.749504	-0.107999	0.579621	-0.188896	1.42903	1.065	0.498725	-0.391137	0.854669	0.870849	1.82543	-0.164627	0.878938	0.239856	0.83849	0.83849	-0.520571	1.02455	-0.229344	1.56656	0.498725	1.065	0.749504	-0.431585	1.22679	1.73644	2.11666	3.29774	0.498725	2.97416	-0.0918198	2.0034	-0.641916	0.0457042	-1.16774	0.110421
TBX21	-0.517135	0.50954	0.436206	-0.443802	-0.590469	0.876209	1.31621	-0.443802	-0.0771318	-1.32381	-0.737137	0.656208	-0.957139	3.14956	2.56289	0.069536	-1.03047	-0.443802	0.802875	1.60955	-0.737137	-0.370468	-0.370468	-0.0037979	0.362872	-0.663803	-0.883805	-0.737137	1.53621	-0.0037979	-0.0037979	1.38955	-0.663803	0.50954	1.97622	-0.370468	-0.883805	2.04955	1.09621	-0.957139	-0.297134	-0.443802	-0.810471	1.16955	0.362872	-0.663803	-0.297134	-0.957139	-0.297134
ESM1	1.05595	1.87299	-0.730635	-0.273095	-0.741529	-1.26443	-0.992087	-0.719742	-0.676166	-0.785105	-0.164156	-0.676166	-0.436502	-0.327564	-0.0661118	0.892545	-0.17505	-0.578122	1.27383	-0.414714	-1.05745	-1.00298	0.925227	0.533049	0.075508	-0.055218	-0.240413	-1.05745	2.50483	-0.142369	-0.31667	-0.262201	-0.349351	0.0319327	0.391429	-0.0987933	-0.447396	-0.0987933	1.1431	0.424111	-1.06834	-0.741529	0.489474	-1.01387	-0.382033	-0.534546	-0.741529	-0.523653	0.870758
TGFBR1	0.0810744	-0.0193219	-0.242425	-0.487838	-1.1181	-0.554769	-0.248002	0.839624	0.259557	-2.3619	0.181471	-0.0862528	0.52728	1.34718	-0.108563	0.0643417	0.488237	-0.716519	0.164738	-0.761139	-1.13484	-1.36909	0.616521	0.443617	-1.04002	0.716918	0.716918	-1.02886	0.371108	2.41808	-0.0137444	-1.36352	0.438039	1.98303	-0.443218	-0.867113	0.148005	0.616521	2.45154	1.55913	0.209359	-0.387442	1.97187	0.387841	0.438039	-0.727674	2.49059	-1.75952	1.24679
EPPK1	1.52504	0.51066	-0.0647171	0.280883	0.781535	-0.0572446	-1.00437	-0.139441	-0.374823	-1.46767	-0.520535	0.0286883	-0.356142	-0.359878	1.36252	-0.245923	-1.51624	-0.0124101	1.12153	-0.927782	-0.823168	0.0249521	0.15572	-0.352405	0.929116	3.51084	-0.600864	-0.559765	0.622746	-1.53679	1.09164	0.635823	-0.0591127	0.409782	-0.85119	3.11667	-0.421525	1.08604	1.15889	0.497583	1.99207	-0.550425	-0.542952	0.676921	-0.780202	-0.916574	0.465825	-0.561633	0.809557
SMAD4	0.332714	-0.235606	-0.0350226	-0.00636774	1.0061	0.132131	0.318387	-0.0875564	-0.135314	-2.30353	0.122579	1.32131	-0.455293	2.36721	0.179889	-0.14009	-1.00929	-0.975856	-0.450517	1.78456	-0.88034	1.09684	0.0127355	4.16768	-1.18122	0.6909	-0.173521	-0.192624	2.96418	0.103476	-0.23083	0.848501	-0.1974	-0.335898	3.5134	-1.56328	0.595383	0.122579	1.65084	2.61555	0.198992	0.523746	0.566729	0.743433	1.23534	-0.64155	-0.10666	-1.59671	-0.0875564
SRC	-0.0152585	0.166695	-0.680994	0.644055	0.755368	0.170976	-0.120149	-0.282837	-0.839401	-1.65926	1.28196	-0.573963	0.682586	-0.25929	0.474945	-0.227181	-0.533291	0.575555	0.922337	0.397883	-1.21829	0.344367	1.19206	1.43823	0.00614776	2.39295	-1.3189	-0.126571	0.432133	-1.0449	0.269445	-0.76876	0.361492	0.472805	-0.46265	-0.3599	-0.100884	1.55382	1.27126	0.853837	0.618368	0.432133	-0.0131179	-0.36204	1.4104	-0.884354	-0.460509	-0.723807	-0.135134
FAS	0.0339764	0.876989	-0.42674	-0.23069	0.494692	0.161408	3.83733	1.25928	0.867186	-1.25015	-0.779629	1.97487	1.90625	0.690742	1.3377	0.0143714	-1.02469	-1.15212	0.132001	0.876989	-1.02469	1.27889	0.44568	0.171211	-1.22074	-0.42674	0.0143714	-1.34817	1.22008	3.83733	-0.632592	-0.250295	0.759359	-0.0248385	-0.0836533	-1.42659	-0.0836533	-0.818838	1.08284	1.84743	-0.0444434	0.622124	1.15146	1.87684	-0.0542459	-0.936468	-0.260098	-0.789431	-0.524764
CRYAB	0.337091	-0.371988	-0.31344	-0.801339	-0.905424	-0.596422	0.233006	-0.199597	-0.124786	-1.10709	-0.0727437	-0.772065	-0.980235	0.15169	-0.121534	0.782705	0.769694	-0.804592	-0.102018	-0.358978	0.0768785	-0.944456	0.590798	-0.889161	-0.381746	0.177711	1.57961	-0.098765	0.210237	0.925822	-0.193092	-0.999751	0.42166	-0.547632	-0.196345	-1.04204	-0.469568	-0.5086	2.24965	3.21895	-0.541126	0.0606152	0.437923	-0.866392	-0.5704	0.0118253	7.96782	-0.999751	-0.186587
WNT2	-1.07767	-0.316882	-0.437917	1.34302	-0.956638	-0.679987	0.288292	1.37761	-0.922056	-1.00851	0.115385	-0.437917	0.0635132	3.34875	1.55051	-1.09496	-1.07767	-0.870184	1.61968	-0.230429	-1.49265	-1.04309	2.24214	-1.4062	-0.437917	-0.178557	-0.801022	-0.939347	-0.213138	0.530362	0.0462225	-1.33703	0.0462225	0.305583	-0.143975	-0.904766	0.0980946	1.23928	1.9482	-0.922056	2.03465	-0.334173	1.42948	-0.247719	0.184548	-0.0575217	0.0808039	-0.52437	-0.351463
ABCA5	0.187584	0.893183	0.363984	1.89278	-0.329855	0.840263	0.487464	1.15778	-0.453335	-1.54113	1.48706	-0.129936	0.246384	0.481584	-0.206376	-0.388655	-0.147576	-0.141696	1.40474	0.528624	0.0405841	2.46902	1.56938	-0.641495	0.0993841	0.381624	-0.723815	0.675623	-0.453335	-0.470975	2.46314	-1.12365	-0.400415	0.0229442	-0.0123358	-1.43529	1.34006	-0.712055	0.228744	0.981383	1.92806	1.46354	1.41062	-0.812015	-0.0299758	-0.676775	-0.135816	-0.194616	0.181704
SLIT2	0.171473	-0.626927	0.119404	-0.869918	-1.04348	-0.505431	1.38643	1.69885	-0.036805	-1.19969	0.0326211	-0.071518	-1.00877	3.12208	0.275613	-0.158301	-0.158301	-0.921988	0.171473	-0.557501	-0.488075	-1.0782	1.0393	-0.574857	-0.60957	0.379752	1.69885	-0.505431	0.258256	7.13144	-0.227727	-1.18234	-0.383936	1.09137	1.07401	-0.748423	-0.470718	-0.036805	2.70553	2.09805	-1.28648	0.622743	2.39311	-0.626927	0.240899	-0.505431	1.90713	-1.02613	-0.66164
IRS2	-0.100098	-0.450951	2.37644	3.08057	0.137031	-0.0202483	-0.322708	-0.281573	-0.52959	-0.90464	-0.270685	0.377788	-0.932466	-0.440062	0.499982	-0.0662221	-0.250117	0.470946	0.317297	0.457638	-0.448531	-0.217452	0.420133	0.504821	0.082588	-0.400137	-0.287622	0.762517	-0.861086	-0.672351	0.597979	-0.440062	-0.201724	-0.348114	0.185424	0.833897	-0.288832	-0.236809	-0.113406	2.26151	-0.22834	0.705655	0.0680699	-0.923997	0.192683	-0.119455	-0.113406	-0.248908	0.162437
SPARC	0.59135	-0.394843	-0.56836	-0.636517	-1.07418	-1.03088	-0.230105	0.591499	0.221249	-1.06272	-0.209123	2.41492	-1.31794	0.964874	0.678108	-0.173258	0.410689	-0.647232	0.893443	0.385688	-0.97507	-1.141	1.39911	-0.168347	-0.225492	0.165741	1.94258	0.123031	-0.167008	3.99072	-0.217158	-0.681757	1.00282	1.28661	0.830941	-0.903639	-1.10662	0.973356	1.93083	0.922462	0.556527	0.313365	-0.224153	-0.5822	0.276607	-0.823428	0.448339	-1.22612	-0.284125
RORC	0.510443	0.268029	1.20306	2.32855	-0.043647	-0.0263317	-0.926729	0.458497	-0.234116	-1.20377	-0.112908	0.527759	0.181452	0.250714	1.22037	-0.545792	-1.03062	-0.320692	1.7052	-1.04794	0.666281	1.28963	-0.718945	-0.389954	-0.2168	0.060245	-0.355323	-0.147539	-0.770891	-0.0609623	1.98225	-1.04794	-0.00901636	-0.372638	-1.13451	2.67486	1.20306	-0.874783	0.666281	1.82641	0.822119	-0.095593	4.11203	0.354606	-0.615053	-0.528476	-0.822837	-0.00901636	1.68789
RAC1	2.02551	0.0396635	0.143778	0.910125	-0.526563	-0.841039	0.13439	1.57151	-0.00300616	-2.01147	1.30695	0.0763595	-1.08511	1.58345	1.76437	0.337071	-0.891389	-0.0397021	-0.0179406	0.0464907	-1.30657	1.31591	0.969863	2.85629	-0.266278	0.483855	-0.745459	-0.556859	0.875563	-0.986543	0.530792	-0.876028	1.70464	0.757795	-0.343084	2.89085	-1.0898	1.42302	0.841854	0.432225	3.24458	0.0110748	3.0978	-0.0887723	1.09275	0.434358	-0.225742	-1.077	1.43496
MUC2	-0.235276	2.00035	0.517373	-0.486447	-0.445833	0.0899215	0.434129	1.05356	0.159771	-0.374255	0.169277	-0.0924078	0.0331776	-0.483278	-0.516403	-0.448713	1.37357	-0.533397	-0.23686	-0.43748	0.175757	1.02807	-0.358989	-0.409252	-0.531813	-0.0365281	-0.482558	-0.199703	-0.187029	-0.532245	-0.188037	-0.532101	-0.101481	-0.534981	-0.147711	-0.383472	-0.0736852	0.493322	0.808149	-0.52922	-0.334793	0.695526	-0.469164	-0.460955	-0.528932	-0.262063	-0.0559708	-0.509778	-0.0487698
DUSP1	-0.349697	-1.13322	-0.6334	-0.565028	-0.671908	0.0314552	0.0974692	-0.918675	1.6095	-1.40042	0.484909	1.96944	-1.23538	0.882564	0.849557	0.405535	1.14976	-0.718275	-0.401565	1.07982	-1.08843	-0.714346	0.937576	0.293154	0.142264	0.693167	-0.052634	-0.561885	-0.297043	2.27436	0.884922	-0.271109	0.142264	1.90971	-0.0494905	-0.785861	-1.20788	0.663304	0.0243823	0.912428	-0.207453	-1.00355	0.50377	0.38353	-1.00905	-0.845588	-0.150083	-1.07349	0.182344
RPL22L1	-0.733046	0.419018	-0.482597	-0.883316	0.819736	0.719557	-0.0317895	-0.0818793	-0.783136	-0.582777	-0.632867	2.37252	1.07019	-0.582777	-0.682956	-0.0818793	-0.532687	0.16857	-0.332328	2.4727	-0.0818793	-0.632867	0.268749	-0.482597	0.519198	-0.733046	-0.783136	1.0201	2.07198	-0.332328	-0.632867	-0.432508	-0.382418	-0.432508	6.27952	0.06839	0.268749	-0.432508	-0.532687	-0.582777	-0.232149	-0.632867	-0.432508	-0.282238	-0.482597	-0.382418	-1.08367	-0.632867	0.819736
TRAF5	-0.287454	-0.199082	0.0732005	1.73078	0.488789	-0.569289	-0.822464	0.352648	-0.81291	-1.5581	4.22908	-0.351942	-0.714984	0.21173	1.77855	-0.676769	-1.19028	-0.559736	1.8908	1.1265	-0.839183	-0.129817	0.204565	-1.19028	1.13844	0.101862	-0.557347	-0.533463	-0.335223	-0.657662	0.796897	-0.88934	0.36459	-0.148924	0.206953	-0.0486099	0.199788	-0.595562	0.297714	0.67031	0.835112	-0.418818	1.04768	-1.25238	0.97603	-0.46181	-0.870233	0.59388	-0.139371
MEST	1.07345	-0.0448716	-1.13376	0.620969	0.39657	-0.567244	0.322996	0.322996	-0.0117635	-1.41334	0.716615	0.437035	0.11699	0.882155	-1.25148	0.797546	-0.710712	0.164813	0.893191	-0.136839	-0.795322	0.499573	2.09244	0.95205	-0.902004	0.742366	-0.158911	-0.0375142	0.448071	-0.0559076	1.93794	-1.6782	0.606254	-0.0264782	0.337711	0.775474	-0.434811	0.639363	-0.206733	0.650399	1.98576	-0.144196	-0.0706223	-0.71807	1.00723	-0.276628	0.565789	-0.317094	3.13351
MICB	0.923832	1.0063	1.52863	-0.633979	0.172417	0.0899447	0.685578	-0.817251	-0.414053	-1.1563	4.03029	0.172417	0.00747238	3.85618	1.19874	-0.496525	-0.624816	0.181581	0.190744	3.82869	-1.09216	-0.267435	-0.688961	3.58127	-0.294926	0.603106	-0.00169121	-0.853905	1.98681	0.135763	-0.66147	1.28121	0.254889	-0.56067	0.978813	0.978813	-0.872233	3.91116	3.57211	-0.414053	0.291544	-0.258272	-0.212454	0.016636	0.209071	-0.698124	-0.78976	-1.17463	-0.89056
ADGRL4	0.171137	0.451165	-0.928971	-0.898968	-1.33901	-1.04898	0.761195	-0.328912	0.20114	-1.53903	-0.0288823	1.40126	-0.358915	1.02122	-0.398919	1.41126	0.531173	-1.50903	-0.40892	0.941213	-1.269	-0.898968	1.53127	1.05122	-0.258905	0.391159	1.98132	0.141134	-0.188898	1.41126	-0.00888035	-0.258905	1.21124	1.00122	0.441164	-1.31901	-1.01898	0.191139	2.37135	1.02122	0.171137	-0.448924	0.291149	-1.269	-0.248904	-0.958974	0.00112064	-1.57903	-0.878966
PIK3R1	0.636147	0.0204699	-0.281772	-0.125054	0.703312	1.44212	-0.00751545	-0.26498	0.0932317	-1.9441	2.4384	0.373085	1.36377	1.90668	-0.751925	-0.26498	-0.544834	-0.281772	0.636147	1.1063	0.138008	-0.488863	0.126814	1.07272	0.636147	-0.382519	0.0484552	-0.125054	1.74437	0.367488	-0.539236	-1.39559	1.25742	-0.0131125	1.58205	0.524206	-0.807896	1.59324	1.56526	2.39362	0.328308	1.06712	0.0540522	-1.21088	1.77795	-0.880657	0.132411	-0.00751545	-0.270577
MS4A12	1.4937	1.45871	0.86383	0.338937	-0.402912	3.24335	-0.388915	-0.0879764	4.64306	0.0379979	-0.115971	-0.521888	0.933815	-0.465899	-0.416909	-0.290935	-0.0249893	-0.416909	-0.367919	-0.486895	0.625878	2.79544	0.114982	-0.521888	-0.388915	0.128979	-0.542884	0.345935	-0.395914	-0.521888	-0.094975	-0.528887	-0.339925	-0.353922	-0.542884	-0.500892	-0.486895	-0.556881	-0.290935	-0.528887	-0.479897	0.709861	0.604882	0.282948	-0.535885	-0.318929	-0.234946	-0.374918	0.828837
RASGRP3	0.928452	1.22538	-0.787105	-0.655139	-1.11702	0.334606	2.54503	0.714008	-0.57266	-0.671634	0.252127	1.39033	-0.473686	2.06666	1.07691	-0.275737	-0.473686	-1.23249	0.54905	0.878965	-1.23249	0.00469088	1.80273	0.0871696	-0.45719	0.301614	0.00469088	-0.325224	0.252127	0.169648	-0.0777878	1.24187	0.0541781	0.565546	1.37384	-1.5954	-1.183	-0.622147	1.70375	-0.523173	0.829478	-0.292232	-0.193258	-1.10052	0.862469	-0.886079	-0.34172	-1.69437	-0.853088
TGFB3	-0.0178325	-0.904943	-0.470085	-0.861457	-0.844063	-0.744046	0.31266	0.147414	0.138716	-0.952778	-0.626634	0.308311	-0.891897	2.69133	0.886673	0.143065	0.795352	-0.583148	0.199597	0.138716	-0.67012	-1.07454	0.847535	-0.165684	-0.574451	-0.422251	2.80005	-0.213519	0.421374	9.91433	-0.0917584	-0.713606	-0.322233	0.369191	3.53931	-0.870155	-0.891897	0.0908821	1.02583	0.660546	-0.857109	-0.196124	0.203945	-0.452691	-0.526617	-0.709257	0.147414	-1.09628	-0.674468
BGN	-0.128586	-0.721377	-0.353727	-0.716586	-1.03633	-0.720179	-0.235169	-0.297442	0.326485	-1.12855	-0.613596	0.573182	-0.95969	0.668986	0.628269	-0.421987	-0.221996	-0.607609	0.798322	0.506119	-0.590843	-1.23513	0.556416	-0.593238	0.537255	-0.0543377	1.50967	0.258224	-0.522582	10.0171	-0.399234	0.215112	0.716889	1.99827	1.11807	-0.998012	-0.953702	1.28094	1.9851	0.684555	0.0606277	0.191161	0.285768	-0.21481	0.443846	-0.819576	-0.061523	-1.20399	-0.116611
ARID1A	1.31673	-0.225182	-0.596641	1.01535	0.92424	-0.169112	0.622867	0.847145	0.0551652	-2.05444	1.73024	3.59454	-0.778866	2.94274	1.0574	0.496711	-1.06622	-1.18537	0.524746	-0.141078	-0.841944	-0.190138	0.643893	2.61333	-1.0452	0.181321	-0.435442	-0.694762	2.15076	-0.687754	1.11347	-0.33732	0.39859	0.475685	0.265425	-1.35358	0.321495	0.587824	0.952275	1.01535	1.30972	-0.246208	1.62511	0.580815	0.0411479	-0.211164	-0.169112	-1.68999	0.861162
IMPAD1	0.325615	-0.320068	-0.20399	1.32679	-0.769869	-0.893202	-0.450655	-0.000853915	-0.0371282	-2.19908	-0.138696	-0.160461	0.550516	0.0934593	0.514241	-0.48693	-0.639282	0.833455	0.340125	-0.436146	-1.23418	0.311105	0.659338	-0.856928	-0.784379	1.50816	-0.211245	-1.78555	0.993062	0.0281655	-0.356342	-0.871437	0.325615	0.913259	0.565025	1.1962	0.884239	1.53718	2.16109	0.448947	0.506986	-0.537714	0.514241	0.818945	-0.385362	-0.987515	0.158753	-0.835163	1.18169
ABCD4	-0.111707	0.574694	-0.798108	-0.569308	-0.569308	0.231493	0.917894	-0.683708	-0.798108	-0.226107	0.00269303	-0.111707	0.117093	-0.111707	-1.25571	-0.569308	-0.454907	-0.912508	0.00269303	0.460294	0.460294	-0.111707	-0.683708	0.231493	0.460294	1.26109	-0.798108	-0.340507	-0.111707	1.14669	0.803494	-1.48451	0.117093	-0.340507	1.14669	0.231493	-0.340507	-0.111707	1.8331	1.9475	1.26109	-0.340507	1.8331	-0.111707	0.231493	-0.454907	0.00269303	-0.569308	0.917894
VPS51	0.474499	0.422489	0.0984259	3.29104	0.362477	-0.261644	0.310467	-0.0416013	-0.285649	-2.118	-0.081609	0.32647	-0.989785	0.458496	1.05461	-0.869762	-1.32185	0.766555	0.526509	-0.369665	-0.845757	1.37067	1.17063	1.5267	0.314468	1.44669	-0.801749	-0.185629	0.0144096	-1.00179	0.870576	-1.02179	0.822566	1.02661	0.766555	-0.0696067	-1.16982	0.950591	1.76675	1.94678	1.5267	0.678538	1.27865	-0.713732	4.17122	-0.329657	-0.669723	0.654534	1.5347
CDKN2B	0.702825	0.365375	-0.215353	-0.701909	-0.741147	1.09521	1.06382	1.65239	-0.238896	-1.25909	-0.380154	-0.921644	-0.29383	1.34633	-0.285982	-0.301677	1.48759	-0.607737	0.969646	-0.419393	-0.748995	-0.301677	1.04812	-0.819624	-0.364459	0.153488	0.38107	-0.403697	0.341832	3.23762	0.0593157	-0.725452	-0.223201	-0.285982	0.279051	-1.2434	-0.607737	0.169183	2.60981	0.671434	-0.270287	-0.0583994	1.95061	0.34968	1.07951	-0.599889	3.24547	-1.0629	-0.0819424
IL17F	-0.227643	1.91291	-0.857217	1.03151	0.024187	-0.227643	0.150102	0.024187	0.527847	-0.353558	-0.227643	-1.10905	-0.479473	0.024187	-0.101728	-0.731302	0.276017	-0.227643	0.276017	-0.353558	-0.353558	-0.479473	0.024187	-0.101728	0.024187	-0.353558	0.024187	0.150102	0.024187	-0.731302	0.527847	-0.983132	0.150102	0.653761	0.401932	-0.101728	0.401932	0.150102	-0.857217	0.779676	3.92755	-0.731302	-0.101728	0.527847	0.024187	-0.479473	-0.227643	-0.731302	-0.353558
KAT2B	-0.712856	1.13193	-0.0723061	-0.725667	-0.7641	1.3369	2.28492	0.517	-0.200416	-1.91709	-0.0851171	0.26078	-0.905021	2.70768	0.926951	-0.674423	-0.315715	-1.43027	0.645109	1.02944	-0.63599	-0.0210621	0.939762	-0.277282	-0.879399	-0.174794	0.606677	-0.7641	0.26078	1.18317	-0.597557	-0.431014	-0.0851171	0.568244	2.91266	-0.738478	0.299213	0.478567	1.34971	2.79736	0.504189	0.734786	1.63156	-0.238849	1.27285	-0.264471	1.18317	-1.54557	-0.905021
POLR3G	1.16975	0.473214	-1.21009	0.124944	2.73697	-0.571596	-0.861821	0.531259	0.821485	-1.03596	-0.339416	1.98238	-0.107236	0.124944	-0.223326	0.124944	-0.919866	-0.919866	0.124944	2.73697	-1.15205	0.531259	-0.571596	1.28584	-0.281371	0.241034	-0.165281	-0.977911	7.32253	-0.919866	-0.745731	1.51802	0.937575	-0.223326	2.50479	-0.629641	-0.745731	-0.455506	-0.629641	-0.455506	0.76344	-0.919866	-0.803776	2.21457	-0.513551	0.00885432	-0.571596	-0.0491907	1.11171
CCL28	0.939958	1.65308	-0.256912	-0.744835	-0.0609088	1.16098	0.0641995	2.76237	0.0308373	-0.619726	0.22684	-0.594704	1.19852	0.656379	-0.281934	-0.811559	-0.690621	-0.632237	0.0600292	-0.886624	-0.273593	3.63813	1.12762	-0.323636	-0.844921	0.510419	-0.82407	-0.398701	0.627187	-0.594704	-0.181847	-0.803218	-0.244401	-0.861602	-0.715643	-0.594704	-0.110952	1.21103	0.172627	-0.894965	-0.173506	0.985831	-0.281934	-0.102612	0.172627	-0.152655	0.22267	0.0975617	-0.110952
PRKACA	0.8191	0.59759	-0.288449	0.934406	-0.258105	-0.400721	2.01465	0.136364	0.184914	-2.17887	2.49104	0.558143	-1.39903	2.00251	1.21053	0.109055	-0.188314	-0.103352	0.673449	0.197052	-0.877119	0.0331953	1.38956	1.26819	-0.0456986	1.18929	0.37608	-0.273277	2.44249	0.0574704	0.846409	-0.579749	-0.197418	-0.000182863	1.12557	-0.434099	-0.837672	0.479249	1.97216	1.26212	1.18323	0.109055	0.603659	-0.558509	0.976887	-0.546371	0.23043	-0.722365	0.861581
GLI2	0.222012	0.0529357	0.458718	-0.200678	-1.01224	-0.149955	1.82823	0.577071	-0.200678	-1.01224	-0.589553	-0.335939	-0.707906	2.01422	0.171289	-0.319031	-0.640276	-0.555738	0.610886	0.0191205	-0.251401	-0.96152	1.94659	6.19039	-0.488107	0.37418	2.35237	1.5239	0.103659	3.55281	-0.335939	-0.89389	0.543256	0.103659	1.42245	-0.792444	-0.386662	-0.285216	2.77506	3.02867	0.560164	0.407995	0.999761	-0.0992326	2.55526	-0.843167	1.3041	-1.18132	-1.07987
SESN3	2.46334	-0.0766238	-0.378402	-0.0665645	-0.81598	0.320717	1.25623	-0.0816535	-0.564499	-1.21835	0.184917	-0.82604	-0.388461	0.989659	-0.0715942	-0.655032	-1.00711	-0.12692	1.1154	-1.11776	-0.795862	-0.121891	0.657703	-0.695269	-0.438758	0.300599	0.330777	-0.0615349	-0.795862	1.41215	4.26898	-1.16303	-0.740536	0.230184	-0.287869	-0.383432	0.335806	-0.614795	0.672792	7.55836	1.03996	1.07013	2.1163	-0.96184	1.24114	0.999718	-0.0514756	0.0541467	-0.650002
KDM2B	1.2389	-0.131377	-1.11911	0.776428	1.34167	-0.331208	1.50153	-0.245566	0.502374	-1.94128	3.65971	0.707915	1.40447	2.42075	0.953422	0.348218	-1.52449	-0.867898	0.827814	1.02194	-1.7757	-0.645229	1.87265	1.10758	-0.668067	0.850651	-0.639519	0.787847	1.15325	-0.382593	0.485246	-0.805094	0.279705	0.639401	0.11984	-1.39888	-0.319789	0.685077	0.445279	1.61001	0.856361	-0.879317	0.445279	0.251157	1.03906	-0.839351	-1.07915	-1.19905	-0.485364
MUTYH	0.34824	0.980699	-0.726941	1.01232	0.000387099	-0.410712	-0.0944818	0.126879	-0.189351	-1.96024	0.537978	0.537978	0.0320101	1.26531	1.36017	-0.347466	-1.23291	-0.537203	0.917453	0.095256	0.443109	0.411486	0.095256	1.6764	-0.315843	1.10719	-1.13804	-0.220974	0.696092	-0.663695	1.17044	0.253371	-0.28422	-0.28422	2.53022	2.34049	0.0320101	1.51829	2.02426	0.063633	0.284994	-0.442335	1.13881	-0.600449	0.727715	0.88583	0.0320101	-0.410712	2.40373
STAT5A	0.802563	-0.201918	-0.515004	1.15478	0.372071	0.31989	1.87227	-0.0975566	0.31989	-1.87171	0.0720312	0.0459408	0.502523	2.51149	3.46379	-0.319325	-1.27163	-0.0714662	1.22001	1.794	-1.24554	-0.0323305	0.933016	1.54614	-0.854179	-0.201918	-0.058421	-0.30628	1.02433	0.89388	0.306845	0.124212	-0.136692	0.750383	0.737337	-1.85866	-0.645456	-0.228009	0.372071	-0.162783	0.502523	0.450343	0.424252	1.08956	0.606885	-0.841134	-0.515004	-1.58471	2.49844
TCF4	-0.162332	0.226986	-0.575485	-0.0987696	-1.16343	-0.0272623	2.48344	0.234931	-0.7185	-1.31439	-0.56754	-0.662883	0.155479	1.29165	0.123698	0.0442451	-0.400689	-1.36207	0.234931	-0.400689	0.0521903	-0.241784	2.59467	-0.940967	-1.09987	0.0839714	2.02261	-0.488087	-0.162332	3.91359	-0.56754	-1.44946	0.107807	0.107807	0.346165	-1.6322	0.544796	-0.654938	2.80125	1.83193	0.385891	0.449453	0.695756	-1.17932	-0.0272623	-0.58343	1.4585	-1.44152	-0.766171
NUMBL	0.564016	0.0856344	1.74289	-0.290237	-1.29826	0.324825	2.13584	-0.307322	0.0343793	-1.38368	-0.768619	0.0343793	-1.38368	0.717782	-0.153556	-0.238982	-0.819874	-0.324407	0.649441	1.12782	-0.221897	-0.563598	0.905717	0.119805	-0.802789	-0.051046	1.82831	0.478591	2.46046	2.46046	-0.204812	-0.854044	0.34191	-0.0168759	3.74184	-0.358577	-0.495258	0.000209139	2.63131	2.01625	0.461506	0.256485	1.02531	-0.392747	1.94791	-0.956554	0.598186	-1.53745	-0.221897
GINS2	-0.349103	0.328399	-1.06356	0.93815	2.13917	-0.312148	-0.293671	-0.275194	-0.0781023	-1.29145	3.11231	1.46783	2.31163	0.79649	0.18058	-0.287512	-1.35304	-0.650899	-0.207443	0.100512	-1.47622	1.40624	-0.127375	3.26629	-0.349103	0.143625	-1.0882	-0.589308	0.52549	-1.19906	-0.275194	-0.453808	0.414626	0.334558	0.8704	0.186739	-0.447649	0.137466	0.106671	-0.84799	0.759536	-0.583149	0.710263	0.131307	0.328399	0.340717	-1.34688	0.759536	0.451581
MSN	0.0551287	-0.151568	0.225878	-0.780643	-1.2884	-0.0369859	0.221384	-0.192008	0.201164	-1.45915	-0.387471	0.643764	-0.771656	1.99628	1.87945	0.0438952	-0.713242	-0.549233	0.324733	-0.0257524	-1.00981	-0.899718	0.783059	1.19645	-0.78289	1.72443	1.11782	-1.04351	1.35821	2.65905	-0.268396	-0.373991	0.58535	0.789799	0.785306	-0.569453	-1.53329	-0.0549595	2.60962	0.540416	0.248345	-0.735709	1.21218	1.07962	-0.389718	-1.24571	0.567376	-1.81862	-0.555973
GNG11	0.149653	0.970834	-0.746942	-0.244178	-1.29998	-0.713424	1.33953	0.124515	-0.00955504	-0.864253	-0.21904	1.62443	-1.32512	1.83391	0.258586	0.166412	0.920558	-1.20781	-0.143625	0.501588	-0.671527	-0.470422	1.89257	0.183171	-0.0765902	-0.160384	1.04625	0.0574801	0.627279	2.0434	-0.0346932	-0.679907	0.937317	0.451312	1.3898	-1.26646	-0.939668	-0.520698	2.57968	1.54063	0.677555	0.0407213	-0.269316	-0.90615	0.325621	-0.453663	1.95122	-1.11564	-0.780459
VAV3	1.56332	-0.496462	-0.122597	2.09943	0.549301	0.0890242	-0.880908	-0.473537	-0.785679	-0.984956	1.82609	-0.219591	1.0519	0.126058	-0.471773	0.607497	-1.10311	3.13109	1.84548	-1.11898	-0.182557	1.4099	0.898477	-1.09077	-0.593456	1.87546	-0.674577	0.401166	-0.990246	-1.09077	3.78182	-1.07313	-0.381834	1.21767	0.365896	-0.104962	0.561646	0.254795	0.0819702	1.79611	0.750342	0.454072	0.300646	-1.10311	0.958436	0.133112	-0.759226	0.110186	0.658639
CASP9	0.211229	-0.310966	0.114076	1.15846	-0.274533	-0.869592	0.976304	0.150509	-0.83316	-2.31473	-0.32311	1.23133	-0.0559404	1.00059	0.709135	-0.711719	-0.493126	-0.298821	1.02488	0.101932	-0.796728	-0.9546	1.68066	-0.104517	-0.699575	0.672703	-0.857448	-0.699575	1.81424	1.37706	1.66852	-0.796728	-0.395974	0.57555	1.20704	0.308381	-0.0923726	1.41349	0.636271	0.891296	1.63208	-0.0680845	2.215	-0.0195082	-0.0559404	-1.18534	-0.335254	-1.58609	-0.128805
TIAM1	-0.593069	0.371343	1.0751	-0.149961	1.59641	0.449538	4.0726	-0.0196348	0.293147	-1.63568	-1.06224	-0.0457	0.0585607	3.57736	0.631995	-0.514873	-0.384547	-1.1665	0.162821	1.1533	-0.462743	-0.567003	0.579864	-0.957981	-0.202091	-0.80159	1.38788	-0.488808	0.214952	2.03951	-0.593069	-0.0978303	-0.202091	-0.0196348	2.40443	-1.03618	-0.80159	0.996907	1.54428	0.605929	-0.462743	-0.176026	1.02297	-0.202091	-0.176026	-0.619134	1.20543	-1.50535	-0.462743
MYH8	0.197946	-0.434608	0.197946	1.2522	-0.223757	-0.64546	1.04135	-0.434608	1.46306	-0.434608	0.197946	-0.434608	1.67391	-0.223757	-0.434608	-0.0129052	0.197946	-1.06716	0.830501	-0.0129052	0.619649	0.830501	-1.48887	0.408798	0.408798	1.04135	0.408798	-1.06716	-1.06716	0.830501	-0.223757	-1.27801	-0.0129052	0.197946	-0.64546	-0.856311	-0.223757	0.830501	-1.27801	1.2522	-0.434608	-0.64546	0.619649	-0.223757	-0.223757	0.619649	-0.434608	0.408798	0.197946
IFNG	-0.178221	-0.0187008	-0.65678	-0.417501	1.01818	0.220579	-0.73654	-0.257981	-0.417501	0.0610592	-0.0984607	-0.497261	-0.497261	1.9753	3.49074	0.220579	-0.497261	-0.257981	0.778899	1.73602	-0.73654	0.380099	-0.57702	0.858659	-0.0984607	-0.0187008	0.140819	-0.73654	0.778899	-0.0187008	-0.0984607	1.65626	0.459859	0.300339	0.0610592	-0.57702	-0.57702	0.300339	-0.257981	-0.178221	1.41698	-0.89606	-0.65678	0.938419	0.380099	-0.73654	-0.257981	-0.65678	-0.417501
PRPF31	3.34173	0.0564726	-0.209623	0.711478	1.06968	-0.526891	1.40742	-0.414312	1.49953	-2.38956	2.54344	0.834291	-0.649705	0.731947	0.547726	-0.342671	-0.895332	-0.148216	0.128114	1.33578	-1.25354	0.424913	0.557961	1.70422	-0.833925	0.680774	0.00530033	0.148583	2.65602	-1.06932	0.844525	0.179286	1.09015	0.066707	2.26711	1.30508	-1.02838	1.53023	1.2539	0.209989	0.701243	-0.496188	-0.0151686	-0.0561064	0.660305	-0.854394	0.312334	-1.08979	0.57843
MMP10	-0.373855	6.50087	-0.124664	-0.0367147	-0.285905	-0.476463	-0.32988	1.38514	-0.32988	2.42587	0.300425	-0.153981	-0.32988	-0.300563	-0.447146	-0.388513	-0.447146	-0.285905	-0.24193	-0.124664	-0.476463	-0.41783	0.271109	-0.256589	-0.271247	-0.315222	0.241792	-0.373855	0.0512349	-0.0367147	-0.110006	-0.505779	2.67506	-0.491121	-0.300563	-0.285905	-0.461804	-0.32988	-0.168639	0.43235	1.88352	-0.520437	3.74512	-0.505779	-0.505779	-0.124664	0.241792	0.0512349	-0.0513729
ATAD2	1.10965	-0.172654	-0.836604	-0.166955	0.0610109	-0.454761	-0.0615207	-0.668479	-0.275239	-0.939189	1.20654	1.21224	-0.386372	0.847492	0.514093	-0.169804	-0.66563	-0.511753	-0.0501224	0.687917	-1.28114	-0.12991	-0.392071	0.813298	-0.349327	1.63397	-0.776763	-0.734019	0.941528	-0.853701	-0.312283	-0.0358745	-0.209698	0.551137	1.12105	1.36042	-0.0643703	1.16664	0.636624	-1.01898	0.402959	-0.79386	-0.223946	0.488447	-0.286637	0.582482	-0.822356	-0.545948	0.19779
TDO2	-0.105716	-0.317844	-0.430454	-0.103097	7.11447	-0.184282	1.09634	0.0906983	0.171883	-0.4645	-0.312606	0.698273	-0.399028	0.415437	0.106411	0.928733	-0.323081	-0.448786	-0.315225	-0.328319	-0.406885	-0.213089	0.24783	0.428531	-0.247134	-0.278561	0.467814	-0.239278	-0.126667	0.161407	-0.231421	0.161407	0.326395	5.28913	0.410199	-0.480213	-0.409504	-0.341413	-0.160712	-0.0611955	14.1932	-0.254991	0.0435589	-0.275942	-0.00619944	0.473052	-0.239278	-0.380696	-0.48545
CBLC	2.41661	0.630725	-0.262217	0.0764849	0.430583	-0.139053	0.61533	0.599934	0.676912	-1.81717	0.553747	1.09259	-0.585524	-0.862644	0.553747	0.89245	-0.477755	-1.032	-0.339195	1.44669	-0.508546	1.21576	-0.585524	1.78539	-1.04739	0.630725	-0.3238	-0.0774707	1.13878	-1.40149	0.430583	-0.631711	1.93935	-0.816458	1.44669	4.35645	-0.508546	-0.293009	1.70841	0.0302982	1.10799	-0.154449	0.538352	0.292023	0.661516	-0.770271	-0.231426	0.507561	0.630725
MSH3	0.389381	0.0319918	-0.659479	1.67132	1.02647	0.0086838	1.13524	1.23624	-0.379783	-2.11234	2.31618	0.964312	0.498152	2.12194	-0.0301629	-0.434168	-1.18002	-1.20333	-0.18555	-0.581786	-1.19556	0.00091447	0.373843	-0.574016	0.202917	-0.0379322	-0.682787	-0.628402	0.645769	-0.473015	-0.278782	-1.45195	-0.216627	0.847772	-0.511862	-0.131164	-0.107856	-0.814866	0.630231	0.979851	2.73572	-0.628402	2.12194	-1.01687	0.451536	-0.309859	-0.574016	0.964312	0.614692
LGALS2	-0.0948302	0.467622	-0.11024	-0.287451	2.17809	0.590899	0.298116	3.6343	0.637128	-0.634168	-0.133354	-0.672692	1.81596	-0.0331917	-0.194993	-0.241222	-0.54171	-0.611053	-0.503186	0.275001	0.144019	2.15498	0.54467	-0.503186	-0.534005	-0.171878	-0.31827	-0.179583	-0.218107	-0.587939	-0.017782	-0.611053	-0.341384	-0.426137	-0.372204	-0.264336	-0.31827	0.344344	-0.279746	-0.202698	-0.634168	0.691061	-0.441547	-0.141059	-0.31827	-0.295156	0.105495	-0.341384	-0.31827
PCM1	-0.167898	0.784453	-1.13385	-0.052255	1.38307	-0.535233	0.573576	0.566773	0.0633876	-2.20865	-0.0998726	1.79803	0.675613	1.47831	0.573576	0.457933	-1.07943	-1.14066	0.131413	2.10414	-0.603258	0.743638	0.512353	1.19941	-0.854951	0.17903	-0.460405	-0.882161	1.47151	0.219845	0.111005	0.600786	0.852478	-0.405985	4.36257	-0.820938	1.7232	-0.480813	1.58715	0.798058	-0.14749	-0.820938	0.01577	0.696021	-0.521628	-0.943383	-0.208713	-0.222318	-0.616863
CYP1B1	-0.442474	-0.879998	-0.311217	-0.865414	-0.792493	-0.814369	-0.690404	0.235687	-0.128916	-0.967503	-0.559147	1.91286	-0.879998	2.51081	1.30033	-0.201836	0.403405	-0.529979	0.768008	1.27116	-0.763325	-0.85083	0.0242176	1.00135	0.804468	-0.537271	0.206519	-0.67582	-0.0705792	9.05908	-0.303925	-0.0559951	-0.617484	3.84526	1.21282	-0.909166	-0.909166	1.24199	0.60029	-0.376846	-0.894582	-0.376846	-0.529979	-0.748741	-0.457058	-0.559147	-0.289341	-0.785201	-0.573731
PMS2	1.90184	-0.376467	-0.342463	-0.036422	0.167605	-0.138436	0.677673	0.745682	-0.614499	-2.1617	2.05486	0.439641	0.150603	2.3779	2.03785	0.286621	-1.85566	-0.54649	0.898702	0.133601	-1.22658	1.6638	0.320626	4.75822	0.609664	1.34076	-0.444476	0.422639	1.11973	-0.223447	1.54479	-1.53262	-0.444476	0.473646	1.54479	1.78282	-0.954544	1.28975	0.0485893	0.541655	3.34703	0.0995961	1.40877	-0.682508	1.79982	1.27275	-0.92054	-0.665506	1.45978
MRVI1	0.724705	0.0867031	-0.0133756	-0.251063	-1.00165	-0.457475	0.243076	0.261841	-0.182259	-1.05169	0.117978	-1.13301	-0.545044	0.411959	-0.188513	0.424469	-0.532534	-0.763966	-0.144729	-0.720182	0.243076	-0.738947	1.63167	-1.17679	-1.02667	0.849804	1.49406	0.505783	-0.00712072	1.74426	-0.100945	-1.19556	0.668411	-0.363651	-0.226043	-0.982888	-0.432455	-0.46373	2.9452	3.21416	-0.188513	0.75598	1.56286	-0.688907	0.449489	0.0679383	4.4026	-1.10173	-0.351141
TNFSF10	-0.0890693	0.491741	0.387745	0.925387	0.0129649	0.14247	1.6671	-0.11654	-0.399096	-1.4214	0.387745	0.0267003	-0.524677	3.27021	2.22829	-0.701275	-0.532526	-0.318646	0.984252	2.03795	-0.95636	0.795882	0.791957	-0.769952	-0.817044	-0.469736	-0.671842	0.0993016	-0.534488	-0.0243168	0.370085	1.27466	1.42771	0.279824	0.550607	-0.467773	0.943046	-0.401059	0.841012	-0.316684	-0.267629	0.322992	-0.0478632	0.116961	1.9163	-0.561959	-0.489358	-0.726783	0.0718308
CD93	0.112287	1.09417	-0.588302	-0.206162	-1.59672	-0.625454	0.175977	-0.2327	0.940255	-1.04475	-0.00447788	0.99333	-0.137165	0.584653	-0.142473	0.351124	0.170669	-1.32074	-0.259237	0.345816	-0.954518	-0.0681678	1.50285	0.674881	-0.689144	-0.0840902	1.4657	-1.19866	-0.0150929	2.29366	-0.301697	-0.33885	1.16848	1.10479	0.505041	-1.25174	-0.784679	0.356431	2.4582	1.35424	0.478504	0.000829608	0.92964	-0.821831	-0.646684	-0.864291	0.191899	-1.40035	-0.885521
NOTCH2	1.14326	-0.197546	0.561022	0.0852534	1.20647	-0.417132	0.953614	0.624236	-0.313993	-2.05737	-0.413805	0.783935	-0.676642	1.53585	0.867111	-0.380534	-0.696604	-0.360572	1.75543	-0.500308	-0.643371	-0.703258	1.14658	-0.666661	-0.833013	0.0286935	1.07339	-0.896227	0.917017	2.33767	0.0785993	-0.696604	-0.377207	0.221663	0.893728	-0.417132	-0.294031	0.191719	2.74357	1.35952	-0.433767	0.248279	1.04012	0.205027	0.497808	-0.400496	0.840495	-1.20232	-0.131005
RAD54B	1.87149	-0.0329793	-0.664409	-0.0940853	0.0383112	-0.633856	0.0892329	-0.369063	0.262367	-1.01068	2.96122	0.741031	-0.0329793	0.893796	0.303104	-0.562565	-0.888464	-0.277404	0.191076	1.2197	-1.19399	-0.195929	-0.0533479	0.486422	-0.481091	1.94278	-0.898649	-0.827358	1.55578	-0.786621	-0.236666	-0.134823	-0.257035	0.720662	1.07711	0.83269	-0.766252	0.903981	0.476238	-0.776437	0.150339	-0.756068	-0.369063	-0.348694	-0.511644	0.29292	-0.857911	-0.358878	0.0281268
FOXP4	1.43032	-0.160862	5.8133	-0.435702	-0.725008	0.562403	-0.204258	-0.56589	-0.450167	-1.26022	1.53158	-1.10111	0.229701	-0.0162088	-0.175327	0.359889	-0.363376	2.52968	0.128444	1.84981	2.42843	0.0416524	0.186305	0.359889	-0.855196	0.808313	0.793847	0.215236	-0.233188	-0.999848	0.649195	-1.15897	0.0995136	-0.638216	1.19888	1.40139	1.03976	1.08315	6.44978	0.229701	0.302028	-0.0740699	0.157375	-0.855196	2.47182	-0.146396	-0.160862	-0.652681	-0.464633
MAPK1	0.228164	0.449209	-0.946535	0.869195	0.543943	-0.772856	0.269215	1.20076	-0.157087	-1.74861	1.6397	1.69338	-1.17074	0.831302	0.073432	-0.062353	-0.86759	-0.943377	1.19445	0.673412	-1.43915	0.0797476	1.64285	2.69124	-0.160245	1.40918	-0.592862	-0.378132	2.44809	-0.719174	0.67657	-0.258136	0.736568	-0.0434062	0.752357	0.332371	-0.35287	0.796566	1.79127	0.452367	1.04287	0.600783	1.16919	-0.428657	0.0481697	-0.397079	0.0608009	-0.741278	0.764988
TYMS	0.905831	-0.391252	-0.665127	-0.335643	2.7743	-0.737419	0.152327	0.620834	1.85953	-1.04883	0.526298	2.49903	0.031377	0.1134	-0.416276	-0.00754938	-0.566421	-0.879222	-0.516373	2.04721	-1.18924	0.212107	-0.0562074	9.83944	-0.641493	-0.271693	-0.816662	-0.734639	2.93834	-0.691542	-0.628981	0.574956	0.872465	-0.371789	2.04721	-0.166035	-0.6832	1.00176	-0.37874	-0.56086	0.0411086	-0.649835	-0.55947	0.936416	-0.337033	-0.360667	-0.459374	-0.55808	0.834929
SOX11	0.537114	-0.513627	-1.01616	-0.787733	-0.787733	-0.696365	-1.01616	0.537114	0.171639	-1.06184	0.628483	-0.422258	-0.148152	-0.285205	-0.422258	0.400061	0.217324	-0.65068	-0.513627	0.0345859	-1.38163	-0.879102	0.674168	-0.696365	-0.239521	0.765537	-1.10752	-0.879102	-1.15321	0.582799	-0.102467	-0.833418	-0.0567829	-0.148152	0.217324	-0.742049	-1.42732	1.03964	0.582799	-0.787733	0.308692	-0.65068	0.582799	-0.559311	-0.696365	-0.604996	0.445746	-0.787733	0.0802703
KIAA1109	0.325144	0.409951	1.17321	2.42219	0.510177	-0.129729	1.09611	0.97276	-0.0911808	-2.30387	0.217208	0.0707232	0.371402	0.579564	1.15008	-0.0757614	-1.64083	0.864824	1.38908	-0.0757614	-1.10886	2.50699	0.610403	0.625822	-0.0911808	0.00904548	0.217208	0.548725	0.618113	-0.0140837	0.887953	0.0784329	0.0861426	0.255756	1.62038	-0.199117	-1.00093	0.394531	2.69974	1.69747	0.872533	0.903372	2.10609	-0.92383	0.94963	-0.330182	0.41766	-0.39186	1.63579
SRF	0.110957	-0.451067	-0.895185	-0.0619735	-0.109136	-0.572905	0.366423	-0.65151	-0.16416	-2.4044	-0.0305315	-0.199532	0.103097	0.256376	-0.840161	3.64031	-0.730114	-1.18995	0.244585	0.0284221	-1.34716	-1.30786	0.0205616	2.00926	-1.27642	1.37256	-0.156299	-0.800859	1.3647	0.217074	-0.199532	-1.25677	0.920587	0.551144	0.912726	-1.17423	0.252446	1.36863	3.56564	0.213143	0.857703	-0.895185	1.30182	0.959889	-0.179881	-1.04846	0.590447	-1.18995	-0.120927
ROCK1	0.934551	-0.435258	0.0989988	0.978037	0.723334	-0.95709	0.757501	0.897278	-0.258208	-2.34243	-0.379347	1.34767	-0.32033	2.59013	0.220138	-0.220934	-0.665112	-1.45718	0.232563	1.04327	-1.15899	0.276049	1.14577	0.33196	-0.705492	0.0368759	0.120742	-0.366923	1.2638	0.536965	-0.180554	0.276049	0.285367	0.29158	0.878641	-0.901179	-0.665112	0.878641	1.04327	1.67071	-0.133962	-0.0873698	0.0430882	-0.0594145	0.664317	-0.385559	1.59616	-1.72741	1.7701
CSNK1D	1.07309	0.880504	0.799532	1.19783	-0.552919	-0.441309	0.661661	0.302758	-0.294684	-2.47436	3.29216	0.0335807	-0.640457	0.790779	1.65959	-0.828662	-1.13723	1.44512	0.335585	1.13655	-1.40422	2.04256	2.45399	2.21983	0.602573	1.08841	-0.421613	0.151756	1.79965	-0.90088	1.03369	0.806098	0.423122	0.0138848	1.62676	-0.504774	-0.522281	1.50858	1.49545	0.637588	1.99879	-0.16119	1.08403	-0.52447	1.15844	-0.480701	-0.666718	-1.1044	2.19356
VIM	0.0891595	-0.350325	-0.134251	-0.716047	-0.796761	-0.403426	0.560891	0.601634	0.0897388	-1.16557	-0.193532	0.364513	-1.13448	1.39313	0.558381	-0.199131	-0.255129	-0.874578	0.448316	0.190341	-0.630699	-0.757562	1.16064	-0.216317	0.169487	-0.103356	1.40877	-0.386627	0.171804	2.75619	0.0980419	-0.129617	0.544285	0.389809	0.521113	-0.974215	-0.89157	0.161184	1.39525	1.06777	0.0318103	0.148054	0.352348	-0.791354	-0.17847	-0.435094	0.443103	-1.12232	-0.490512
PSENEN	1.67837	0.644194	-0.525413	1.11614	0.118897	-0.788062	0.397961	0.397961	-0.365362	-2.13003	1.51832	0.800142	-1.09996	1.42804	0.689337	0.278948	-0.968633	-1.13279	0.56622	2.08466	-1.55549	0.102481	0.402065	3.88626	0.623675	1.1777	-0.853724	0.242013	1.85074	-1.17383	0.972505	0.886323	1.51832	0.29126	1.37469	0.738583	-1.01378	0.611363	1.18591	-0.15196	1.62092	-0.389985	0.541597	0.635986	0.771414	-0.344842	-0.2997	-0.841412	-0.221726
THBS1	0.0409951	-0.594922	-0.320517	-0.692661	-0.609644	-0.937213	0.293726	0.0364967	0.0925228	-1.29586	0.305177	1.23349	-1.12778	1.13494	0.847854	-0.600647	0.876889	-0.770771	0.567723	0.537052	-0.511496	-0.733965	1.15293	-0.321335	-0.557299	0.35057	-0.264082	-0.632137	-0.378997	3.42547	-0.196605	-0.825979	0.381242	1.21714	-0.00153568	-0.808394	-1.07912	1.16806	1.25067	0.389421	-0.62682	-0.452199	0.0299535	-0.512314	0.137098	-0.820663	0.353433	-1.09016	-0.246088
MET	0.670021	-0.223081	-0.537011	0.0944827	-0.303017	-0.529744	-0.18384	0.361905	-0.318277	-0.659095	22.9009	0.412046	-0.108264	-0.101724	-0.0617557	-0.0682959	-0.49123	0.111923	-0.207094	0.164245	-0.552998	-0.103177	0.492709	-0.568259	-0.355339	-0.339351	-0.354612	0.12137	0.399693	-0.481056	-0.0196076	0.829893	0.694729	0.393879	-0.0893699	0.0378009	-0.343712	-0.411294	0.368445	-0.334265	0.106836	-0.143145	0.341557	-0.233255	0.529044	-0.20782	-0.321911	-0.199827	-0.145325
SESN1	-0.101496	0.254038	-0.510361	-0.483696	0.485136	2.89388	-0.412589	-0.501473	-0.705905	-1.06144	0.280703	-0.252599	0.796228	0.182931	0.00516396	-0.172603	-0.928114	-0.617022	-0.0303895	-0.714794	-1.10588	-0.554803	-0.19038	-1.03477	0.574019	1.24065	-0.590356	-0.323706	0.0407174	-0.403701	0.0940476	-1.06144	2.04949	-0.483696	0.0940476	1.23176	-0.350371	0.35181	1.61396	1.67618	2.18281	0.236261	-0.208157	-0.803677	0.449582	-0.457031	-0.332594	0.938442	-0.581468
TOP1	0.198314	0.00748533	-0.997368	2.27074	1.05104	-0.730475	0.509245	0.163618	-0.72914	-1.77136	0.969636	0.0448504	-0.861253	0.207655	0.247689	-0.283428	-1.00537	-0.427551	0.0488538	0.928267	-1.60322	0.000812994	0.892237	0.426508	-0.105944	2.68042	-0.566335	-0.526301	-0.0512312	-1.29896	1.07239	-0.526301	0.351778	0.653367	0.00748533	-0.232719	-0.984023	0.337099	0.748114	0.262368	1.15246	-0.659748	-0.039221	-0.351486	0.547944	-0.56767	-0.65441	-0.426216	0.211659
SPIDR	0.832343	-0.383367	0.25276	0.245692	-0.305618	-0.623682	0.245692	-0.33389	-0.348027	-1.7051	-0.192529	0.450667	-0.581273	0.606165	0.309305	-0.206665	-0.878133	1.35538	1.53915	0.457735	-0.96295	0.973705	0.337577	1.70879	0.634437	2.09046	-0.553001	-0.439912	1.10093	-0.0299628	-0.15012	-0.871065	0.0124457	1.34125	1.46847	0.0689903	1.25643	2.49334	0.867684	0.606165	0.662709	-0.651954	0.613233	-0.135984	1.02318	-0.213733	-0.326822	-0.793316	0.853547
PTPRB	0.581695	0.384558	-0.272563	1.07454	-0.781832	-0.469699	0.680263	1.1731	-0.256135	-1.42253	2.71734	1.12382	0.20385	0.630979	-0.0589986	-0.00971451	-0.8804	-0.321847	1.12382	-0.601124	-0.666836	-0.354703	1.45238	-0.995397	-0.913256	0.811687	-0.272563	0.384558	0.483127	-0.79826	-0.206851	-1.63609	0.614551	-0.453271	-0.0261425	-0.338275	1.71523	-0.305419	2.61877	1.94522	-0.108283	-0.0425706	2.33949	-0.650408	0.828115	-0.321847	-0.239707	-0.371131	1.92879
DSP	0.853465	-0.25229	-0.566845	1.61578	1.81478	-0.566845	-0.806773	0.656868	-0.378272	-1.69106	2.64691	-0.199329	-0.397531	0.205098	-0.339756	-1.1109	-1.0475	-0.44327	0.257256	0.340709	-1.14219	-0.559623	1.3927	-1.81543	-0.363829	0.798899	0.0518326	-0.763441	2.23526	-1.45915	1.1279	-0.722517	0.158556	-0.622213	0.227566	0.175408	-0.676778	-0.0436571	1.06451	1.36141	2.47438	0.633598	1.38307	-0.264327	1.05969	-0.695234	-0.951211	-0.192108	-0.554006
ABCA11P	0.535877	0.615871	0.535877	2.08242	-0.464044	-0.38405	0.629203	0.615871	-0.650695	-1.50396	0.402554	-0.104072	-0.464044	0.522545	1.70912	-0.517373	-0.930673	0.802523	2.16241	0.509213	0.229235	0.802523	-0.0374107	2.61571	0.575874	0.335893	-0.704024	0.0292507	1.17583	-1.31731	0.255899	-0.450711	-0.757354	-0.50404	1.68245	-0.784018	0.802523	0.469216	2.34907	1.06917	-0.21073	-0.650695	1.37581	-0.837347	1.06917	-0.0374107	-0.117404	-0.330721	0.829187
ZG16	2.07434	3.58957	0.3844	-0.349866	-0.415595	0.944829	-0.0212192	-0.336028	0.380076	-0.0419758	1.40061	-0.415595	1.30029	-0.438947	-0.423379	-0.336028	-0.200245	-0.425974	-0.168245	-0.436352	-0.338623	1.54072	0.281482	-0.413001	-0.437217	1.11434	-0.433757	-0.26338	-0.183813	-0.437217	0.582453	-0.435487	-0.340352	-0.433757	-0.432028	-0.369758	-0.385325	-0.41646	-0.243488	-0.432028	-0.411271	2.91757	-0.23484	-0.304028	-0.437217	0.611858	-0.0333272	-0.413001	0.557372
PRND	0.0260815	-0.396797	0.34324	-0.00915838	-1.06635	-0.502516	0.0613213	-0.890155	-0.185358	-0.995874	-0.467277	0.730879	-0.361557	-0.678716	-0.608236	-0.467277	0.801358	-0.537756	-0.0796381	-0.0443982	-0.713955	-0.608236	-0.0796381	0.237521	-0.185358	0.0260815	0.660399	-0.326317	0.37848	5.66446	0.4842	-0.432037	-0.185358	-0.572996	0.660399	-0.819675	0.0613213	1.189	-0.890155	-0.854915	-1.10159	-0.220598	0.0965612	-0.643476	0.308	-0.854915	-0.291077	-0.784435	-0.572996
PHF19	1.50826	-0.35002	-0.317419	1.08444	0.839931	-0.398922	0.0248962	-0.0892087	0.302008	-1.80078	4.36088	0.1227	0.1227	4.54019	0.513917	1.89948	-1.23026	-0.82274	-0.105509	0.676924	-1.32806	0.80733	-0.529328	4.29568	0.839931	0.00859547	-0.496726	-0.105509	2.5189	-0.969447	1.18225	-0.561929	1.28005	0.302008	0.742127	3.74146	-0.57823	1.75277	0.090099	0.236805	1.03554	-1.08355	0.709526	0.399812	0.1064	0.171602	-0.855342	-0.757537	2.14399
IL6	-0.108072	-0.735512	-0.735512	-0.488766	-0.650913	-0.481716	-0.580414	-0.742561	0.794314	0.646266	0.272622	0.885962	-0.580414	0.364271	-0.108072	-0.615663	0.357221	-0.0375728	-0.615663	0.180974	-0.80601	-0.587464	0.801364	0.871862	-0.150371	-0.397117	-0.524015	-0.763711	0.0611256	-0.101022	0.117525	-0.171521	0.625116	0.371321	-0.19972	-0.516965	-0.770761	-0.601564	0.533468	-0.643863	2.07034	-0.742561	-0.594514	-0.418267	-0.0446227	-0.383017	-0.679112	-0.509915	-0.460566
PPP2CB	0.237377	0.669442	-0.053285	-0.14559	0.0115247	-0.449999	1.22916	1.98528	-0.178977	-1.94259	-0.25557	0.435734	0.681225	0.437698	0.759783	0.113649	-1.049	0.681225	0.0959737	0.590884	-1.06078	1.04848	0.94832	1.23113	-1.39858	0.421986	-0.591402	-1.36126	3.98259	0.272728	0.404311	-0.866353	1.37842	-0.286993	1.28808	-0.622825	1.97742	-0.758336	2.48411	1.66712	0.117577	-0.416612	0.861907	1.94403	-0.618897	-0.658176	0.282547	-0.658176	-0.487314
EREG	1.21156	-0.262808	-0.724499	-0.0690122	-0.0595124	-0.690299	-0.762498	-0.0234132	-0.606701	-0.485104	-0.6751	0.516176	-0.0139134	-0.287508	0.32428	-0.19061	-0.773898	-0.124111	-0.344506	0.347079	-0.800497	-0.506003	-0.0386128	-0.779597	-0.105111	2.23564	-0.639	0.502876	6.11536	-0.716899	0.153283	0.865768	-0.500303	2.01524	-0.777697	-0.445204	-0.798597	-0.768198	-0.15451	-0.745398	-0.762498	-0.735898	-0.304607	-0.741598	0.329979	0.533275	-0.743498	0.0449854	0.858168
LGR5	-0.535352	-0.747777	-0.553178	-0.63488	-0.836906	-0.478904	-0.755204	-0.377891	0.0900369	-0.630424	7.49221	-0.366007	-0.235284	0.586189	0.0558708	-0.807196	-0.885927	-0.472962	3.07586	0.167282	-0.57249	-0.838391	1.25317	0.406445	-0.715096	0.22076	-0.594772	-0.314015	-0.498215	-0.856217	-0.625967	-0.851761	-0.511585	0.89517	0.231158	-0.722524	0.504487	-0.750748	-0.0481132	-0.221915	-0.740349	-0.183292	-0.65122	-0.891869	2.8471	-0.184778	-0.842848	-0.107533	0.764447
LRP8	0.780162	0.584013	-0.410741	0.373854	0.387865	-0.270635	-0.718975	-0.690953	0.584013	-1.25138	1.85898	1.14444	-0.761006	2.34935	0.598024	-0.424751	-1.02721	-0.38272	1.00433	0.626045	-0.985176	-0.242613	-0.536836	1.04636	0.135673	1.3546	-0.564858	-0.985176	4.11469	-1.39148	0.570003	0.808183	1.34059	0.00957788	-0.6209	2.41941	-0.424751	1.887	-0.999187	-0.887102	1.66283	-0.957155	-1.06924	0.205727	0.00957788	-0.999187	-1.37747	0.00957788	0.822194
CDC45	-0.169879	0.104318	-1.12957	0.346877	1.81278	-0.792094	-0.201517	-0.306977	0.874179	-1.1823	4.34382	2.56154	-0.201517	0.325785	-0.328069	0.209779	-0.908101	-0.633904	0.167595	2.01315	-1.40376	0.230871	0.188687	5.85191	-0.612812	0.283601	-1.0452	-0.654996	2.63537	-1.06629	-0.328069	0.515614	0.958547	-0.391345	1.50694	0.389061	-0.929193	1.39093	0.00940404	-1.2983	0.758172	-0.887009	-0.918647	0.441791	-0.633904	-0.433529	-1.1823	0.515614	0.0199501
SLC39A6	0.290767	-0.713903	-0.860418	0.500074	0.646588	-1.18484	-0.300523	0.301233	-0.143543	-1.83893	0.672752	2.29488	-0.682507	1.52568	0.777405	-0.0859841	-0.389478	-0.959838	0.405886	1.8815	-1.25287	0.19658	1.65126	4.95307	-1.19008	0.426817	-0.399944	-1.04356	5.84785	0.0186691	-0.379013	-0.645879	0.337861	-0.0912168	1.08613	-0.436572	-0.0859841	-0.127845	1.19602	0.693682	-0.0493555	-0.436572	0.081461	0.437282	0.00297109	-0.410409	-0.604018	-1.39938	0.960548
FN1	0.330478	-0.810245	-0.883197	-0.829886	-0.931675	-1.12839	-0.911255	0.935913	-0.139497	-1.09457	0.857194	0.573806	-0.376122	1.48648	0.572247	-0.417742	-0.30847	2.99695	1.38344	-0.0214968	-1.10688	-1.09098	2.49735	-0.161165	0.0617427	0.040699	0.300082	-0.801204	1.43083	1.76784	-0.0910189	-0.437694	-0.0104294	0.66063	-0.612591	-1.01086	-1.08428	0.569441	1.0536	-0.377992	-0.842201	-0.446423	-0.0402023	-0.720771	0.484487	-0.475885	0.0170054	-0.77564	0.0154466
BMP4	0.0598701	-0.205549	-0.595872	0.988838	2.28003	-0.13373	-0.177446	0.0817281	-0.138414	-0.928427	-0.222724	-0.658324	-0.792595	-0.425691	-0.766053	0.937315	-0.967459	-0.833188	0.0458184	1.4744	-0.110311	-0.77542	-0.474091	-1.2079	0.584464	0.125444	0.142618	-0.492827	2.34092	-0.18213	0.90609	4.41431	1.29485	-0.83475	-0.831627	0.315922	-0.18213	-0.452233	0.161354	3.35575	1.76012	-0.734827	0.732786	-0.594311	-0.767614	0.439264	-0.122801	0.180089	-0.647395
MTHFD2	0.565613	-0.321173	-0.975401	0.770059	1.41151	-1.06485	0.26661	0.026386	0.348389	-1.66285	0.790504	0.97195	-0.372284	0.276833	0.859505	0.131165	-0.870622	-1.1364	0.782837	0.724059	-1.67563	0.384167	-0.53073	3.02152	-0.931956	0.207832	-1.12107	-1.52741	3.75497	-0.972845	-0.55373	0.118387	0.294722	-0.0375035	0.407167	0.299833	-0.661065	0.358611	-0.244505	-1.15429	0.537502	-1.22329	-0.566508	0.131165	-0.926845	-0.72751	-1.3664	-1.12874	2.2983
GCNT1	-0.78577	-0.480189	0.714712	-0.609473	-0.0845	-0.119759	0.608934	0.538416	-0.397917	-1.36951	1.05164	0.268094	-0.198114	0.448308	0.268094	-0.343069	-1.15795	0.589346	-0.245126	0.593264	-1.11486	-0.59772	0.076126	-1.2794	-0.644732	-0.687827	-1.16579	-0.519366	0.0487021	-0.711333	-0.687827	-1.23631	-0.456682	0.123139	5.02027	1.02029	0.00168956	1.13391	0.463979	-0.59772	-0.824947	0.789149	0.00168956	-1.31074	0.789149	-0.147183	-0.840618	-0.441011	-0.217702
CD163	-0.333885	-0.866625	1.13395	-0.125259	-0.922507	0.0423867	0.254738	0.780027	1.03336	-1.09388	-0.635647	0.649636	-1.10133	0.344149	1.68159	0.601205	0.0759159	-1.07153	-0.318983	1.39845	-0.739959	-0.393492	-0.523883	-0.497805	-0.505256	-0.628196	-0.117808	-0.549961	-0.326434	-0.21467	-0.657999	0.832184	0.0274849	4.35274	0.552774	-0.866625	-1.09388	1.68904	0.742773	0.545324	0.0572886	0.43356	-0.464276	-0.263101	-0.397217	-0.725058	0.783753	-1.08643	-0.926232
PTCH1	-0.615564	0.239492	0.384369	2.23368	-0.646812	1.05762	1.93824	-0.146845	-0.871229	-0.79737	1.72803	-0.91668	0.540609	0.418458	-0.541705	0.696848	-0.930884	0.486635	-0.0815088	-0.411032	0.424139	-0.0673053	0.716733	-1.14962	0.361643	0.353121	0.827521	0.463909	-1.02179	-0.970654	1.16273	-1.59561	-0.467847	-0.0360573	0.140067	0.205404	3.21941	2.53479	1.76496	4.26195	0.489476	0.0605271	1.65701	-1.24052	1.29056	-0.368421	0.105979	0.179837	-0.788848
PDCD1LG2	-0.392645	-0.0428639	-0.442614	-0.167786	-0.317692	-0.142801	1.95588	0.681682	0.481808	-0.842363	-0.19277	0.281933	-0.617504	3.47993	3.10517	-0.467598	-0.567535	-1.16716	0.406855	1.53115	-0.642489	-0.442614	-0.117817	-0.0428639	0.406855	-0.342676	-0.19277	-0.942301	-0.0178796	0.681682	-0.292708	0.631714	0.78162	4.15451	1.4562	-0.692457	-0.59252	0.556761	0.631714	-0.892332	0.181995	-0.217754	-0.342676	-0.417629	0.95651	-0.542551	-0.0928327	-1.21713	-1.06722
NRXN1	1.23852	-0.735756	0.361062	0.25138	-0.187347	0.141698	0.909471	0.580425	-0.297029	-0.626074	-0.735756	-0.735756	0.470743	1.56756	-0.95512	1.78692	-0.187347	-0.735756	-0.626074	-0.406711	0.141698	-1.0648	0.690107	-0.297029	-0.626074	0.361062	1.01915	0.25138	-0.516393	0.361062	-0.187347	-1.28416	-0.406711	-0.297029	-0.297029	-1.17448	0.0320163	-1.0648	1.23852	2.00629	-1.28416	0.141698	1.12883	-0.297029	-0.187347	-0.516393	4.09024	-0.626074	0.0320163
JMJD1C	0.961291	0.255968	0.405111	0.585326	0.0105035	-0.753855	0.392683	1.28133	-0.635784	-2.38822	0.846327	0.681648	-1.00553	1.7039	1.18501	0.224897	-0.906106	-0.663748	0.576005	1.01101	-1.05214	0.0415749	1.06072	0.647469	-0.346819	0.899148	0.358504	-0.194568	-0.0702824	1.02343	0.48279	0.0167177	0.063325	0.165861	0.402004	-1.28518	1.15083	0.274611	1.53301	1.26268	0.181397	0.0260392	1.16636	-0.747641	1.38386	-1.17643	0.0291463	-1.06768	0.659898
CDK6	-0.249543	-0.335398	-0.893458	0.723486	-0.449872	-0.936386	-0.0492133	0.186889	0.222662	-1.4229	0.702022	0.787877	1.11699	1.12414	-0.521418	-0.249543	0.723486	-0.542882	1.20285	-0.29247	0.0151783	-0.392635	0.966743	-1.13672	-0.929232	-0.542882	0.058106	-0.564346	0.279899	-0.457027	0.380064	-1.38713	0.859423	0.0652606	-0.127914	0.0294875	0.830805	0.0294875	1.28155	1.81099	0.058106	-0.256697	5.23805	-0.313934	0.058106	0.000869064	0.158271	-0.464181	0.3586
RAD51C	0.807849	0.139245	-0.988053	0.255862	0.481322	-0.467164	0.566841	-0.3039	-0.59933	-1.7344	3.93319	1.37539	0.263636	1.64749	0.940015	-0.661525	-0.886985	0.0304024	0.380254	-0.723721	-1.39233	1.51533	0.924466	3.21793	-0.933632	0.862271	-0.96473	-1.05802	1.27432	-0.793691	0.807849	0.613488	-0.529359	-0.630427	2.09064	-0.995828	-0.824789	0.411351	0.691232	-0.195057	0.543517	-0.366096	0.193666	-0.0628912	2.37829	0.0381769	-0.73927	-0.241704	1.53087
IRS1	0.637223	-0.206691	-0.109992	0.188894	0.276802	-0.101201	1.16467	1.01523	-0.760509	-1.3407	-0.848417	-1.41982	-0.136365	-0.0748291	-0.734137	0.3735	-0.857207	-0.523158	0.180103	-0.0572476	-0.523158	-0.901161	0.769085	-1.15609	-1.19126	0.443826	0.505362	-0.153946	0.329546	1.86793	0.162522	0.285592	0.48778	-0.444041	-0.338552	-0.707764	-0.180318	-1.07698	1.76244	1.56025	0.215266	0.540525	2.73822	0.118568	1.1383	0.320755	1.7976	-0.42646	-0.646229
PTRH2	1.00749	0.535794	-1.03351	0.395191	1.50187	-0.579953	0.422405	0.608363	-0.262464	-1.59138	3.32516	1.3658	-0.0628999	0.798856	0.358907	-1.00176	-1.27389	-0.988154	0.87596	0.00966902	-1.39182	1.1617	1.39755	1.61526	-0.974547	1.60165	-0.956405	-1.31925	1.88285	-1.09701	0.653718	0.0414179	-0.112791	-0.239787	0.431476	-0.947334	-0.384924	0.340765	1.03017	-0.43028	0.744429	-0.434816	0.104916	0.18202	0.558471	-0.0538288	-1.01537	0.798856	2.26838
NRG2	-0.919886	-0.153435	-0.306725	-0.153435	-0.153435	-0.306725	0.153146	-0.613305	-0.000144341	-1.22647	-0.153435	-1.07318	-0.000144341	0.153146	-0.306725	1.37947	-0.460015	-0.460015	1.68605	-0.153435	-0.153435	0.919597	-0.153435	-0.766595	0.766307	0.919597	0.153146	0.459726	1.07289	-0.460015	-0.153435	-1.37976	-0.153435	-0.919886	-0.613305	-0.613305	-0.919886	-0.000144341	-0.306725	1.99263	0.459726	1.53276	0.766307	0.766307	-0.306725	0.306436	1.22618	-0.153435	0.459726
GLI1	-0.48907	-0.2409	0.50361	0.117568	-1.20601	0.172717	4.17101	1.55144	-0.764815	-0.654517	-0.682091	-0.985411	-0.571794	1.22055	-0.378772	-0.2409	-0.654517	-0.130602	0.558759	-0.682091	0.531185	-0.268475	2.15808	-1.59205	-0.516645	0.062419	3.61952	0.696632	0.0348446	2.93016	-0.158177	-1.45418	0.227866	-0.2409	1.52387	-1.06813	-0.2409	-0.296049	3.04046	3.95042	-0.0203044	0.80693	1.74446	-0.130602	2.4614	-0.516645	1.46872	-0.792389	-0.764815
TMEM55B	0.945712	-0.197077	-0.503391	-0.397359	0.21527	0.297739	0.615835	-0.291327	0.333083	-2.54156	-0.49161	-0.220639	-0.291327	1.0164	-0.255983	-0.0674819	-1.23383	-0.739017	-0.797924	0.757211	-1.3163	0.733648	0.0621127	6.62431	-0.385578	0.639398	5.59934	-0.998207	0.863243	0.66296	0.521584	0.0267687	0.898587	1.18134	2.44194	1.18134	-1.37521	1.3934	1.08709	0.121019	2.02959	0.03855	1.93534	0.733648	0.356646	-0.703674	-0.0321379	-1.10424	1.66437
TCN1	-0.314646	-0.266833	-0.278374	-0.312997	-0.304753	-0.28332	-0.303105	-0.301456	0.232728	-0.3097	-0.28332	-0.299807	-0.255292	1.69349	-0.289915	0.148644	0.470144	-0.319592	-0.3097	-0.29651	0.356382	-0.28332	-0.308051	-0.312997	-0.312997	-0.278374	-0.298159	-0.29651	-0.00963304	0.534444	-0.298159	-0.317943	0.0118003	-0.242102	-0.317943	-0.242102	0.710856	2.94157	0.859241	-0.317943	0.156887	-0.319592	-0.0459048	3.0306	-0.319592	-0.314646	-0.207479	-0.3097	-0.317943
BAX	1.07762	0.653575	-1.00185	0.629111	1.19587	-0.649152	-0.153749	1.91349	0.941031	-1.78674	0.468054	0.0562369	-0.812248	0.217294	-0.0497753	0.341654	-1.25872	-0.767396	-0.129284	2.5781	-1.72762	-0.424895	0.015463	0.814632	-0.553333	0.625033	-1.08747	-0.77759	0.633188	-0.863215	-0.15171	0.229526	3.19787	0.0929334	0.529214	0.233603	-1.47075	-0.137439	1.18975	2.12551	1.12044	-0.119091	0.476208	0.14594	0.415047	-0.769435	-0.551295	1.01646	0.425241
YPEL2	-0.365238	0.379908	0.142816	0.379908	-1.00877	0.481519	-0.263627	-0.331367	-0.737811	-2.12649	-0.432978	-0.229757	0.820222	0.887962	1.05731	-0.839421	0.0750759	-0.500719	1.29441	-0.195886	0.108946	-0.432978	1.02344	1.46376	-0.70394	0.481519	0.955703	-0.399108	-0.839421	1.56537	-0.399108	-1.68618	0.278298	-0.128146	1.09118	-0.6362	0.718611	2.2089	2.95405	1.93794	1.36215	1.32828	0.921833	-0.839421	0.413779	-0.6362	0.142816	-1.58457	1.59924
KDM4C	0.658145	-0.152714	0.492772	1.02623	0.124685	-0.648832	0.444761	0.311396	-0.536805	-2.3239	1.14359	0.151358	0.172696	2.18384	0.86086	0.439426	-0.41411	0.210039	-0.088699	1.9918	-1.05426	0.0393314	0.439426	0.823518	-0.0940336	0.290058	-0.979577	0.407419	-0.600821	-0.696843	0.620803	-0.20606	-0.0833644	0.0660044	0.0286622	-0.142045	1.14893	0.98889	0.0126584	0.690153	0.25805	0.759502	1.30363	-0.702178	1.73573	-0.520802	-0.798201	-0.531471	1.0209
GRB7	-0.12332	-0.331858	-0.102838	0.420369	-0.173592	-0.24807	0.375682	-0.449161	-0.361649	-0.711695	1.26383	0.219279	-0.426817	-0.00601714	0.0926661	-0.47709	-0.434265	-0.0153269	0.573049	0.215555	-0.436127	0.498571	0.379406	1.01992	-0.153111	0.530224	-0.365373	0.3161	-0.235037	-0.650251	0.733176	-0.00229325	-0.335582	1.91179	0.457608	-0.125182	-0.00787909	5.77905	0.260241	0.180178	0.204383	0.0312218	0.115009	-0.428679	0.437126	0.061013	-0.499433	-0.147525	0.600978
SMAD3	-0.88228	-0.405075	-0.848987	-0.172021	0.0721305	0.0221904	1.32618	-0.477211	-0.388428	-1.90883	1.20966	-0.516053	0.405065	0.116522	0.266342	0.155364	-0.887829	0.521591	1.35393	0.349576	-0.615933	0.432809	0.793488	4.43912	-1.37613	-0.493857	-0.0832387	-0.710265	-0.00555413	0.904466	0.138717	-0.155374	-0.471662	-0.288548	0.371771	-0.73246	-0.549346	-0.538249	0.255244	1.69796	0.815683	0.504945	0.565983	1.28179	0.144266	-0.466113	0.271891	-0.421722	1.13752
CD3E	-0.869309	0.657728	0.645211	-0.293541	0.169576	2.17225	1.40873	-0.431225	-0.055724	-1.26984	-0.994476	-0.581425	0.219643	2.68543	1.78423	0.282227	-1.01951	-0.919376	0.11951	0.970645	-0.568908	-0.00565726	-0.381158	-0.418708	-0.205924	-0.769176	0.26971	-0.881826	0.19461	-0.218441	-0.694075	2.2849	-0.255991	-0.105791	2.91073	-0.931893	-0.518842	0.682761	0.958128	-0.656525	0.19461	0.332293	-0.155858	1.63403	0.38236	-0.656525	0.0193761	-1.18223	-0.981959
CA1	1.89924	0.182521	0.49243	-0.266269	-0.326708	0.808769	-0.145391	-0.35757	0.507862	-0.168538	0.49886	-0.393576	0.141371	-0.39229	-0.383289	-0.315134	-0.150535	-0.387146	-0.344711	-0.379431	-0.225119	2.95756	1.58033	-0.387146	-0.376859	0.821629	-0.389718	-0.077237	-0.25341	-0.394862	-0.154393	-0.384574	-0.375573	-0.387146	-0.396148	-0.221261	-0.387146	0.210812	-0.349854	-0.358856	-0.326708	0.621024	-0.217403	-0.285558	-0.388432	0.852491	-0.0939541	-0.371715	1.24727
MYBL1	-0.152055	-0.299797	-0.324421	-0.176679	-0.152055	-0.00431263	-0.0781838	-0.225926	-0.201302	-0.693777	2.87666	0.365043	-0.152055	0.537409	0.365043	-0.102808	-0.324421	-0.44754	0.0941822	-0.00431263	-0.398292	0.0203111	-0.275174	0.0449348	0.0695585	0.0695585	0.0941822	-0.324421	1.00526	-0.201302	-0.176679	0.14343	0.118806	0.315796	0.217301	0.438914	0.291172	0.537409	0.783646	-0.0781838	-0.102808	-0.373668	1.94096	-0.225926	-0.176679	0.0203111	0.61128	-0.669153	0.537409
CCND3	0.161681	0.861679	1.2405	1.18285	-0.966551	0.408739	-0.134789	0.0710932	-0.439494	-1.64184	-0.34067	-0.785375	-0.645375	0.375798	0.589915	4.37814	-0.958316	0.0381521	-0.0689064	0.161681	-0.908904	2.21226	0.136975	0.11227	1.40521	0.408739	0.59815	-0.423023	1.0758	1.05933	0.886385	-0.63714	1.0758	-0.0112595	0.194622	1.2405	-0.686552	0.836973	2.77226	0.367563	2.35226	1.20756	2.28638	2.79697	0.73815	-0.653611	0.0299168	-1.17243	0.301681
TSC1	2.22121	0.533503	0.948512	0.930067	-0.0290654	-0.99742	1.16985	0.0631588	-0.619301	-2.38078	1.11452	0.644172	0.450501	2.66388	1.64942	0.321387	-1.16342	-0.683858	1.82464	0.856287	-1.19109	-0.112067	0.422833	1.31741	-0.407185	0.810175	-0.637745	0.0539364	0.699506	-0.167402	0.432056	0.164606	-0.38874	0.82862	0.515058	0.515058	1.39119	0.874732	1.15141	0.533503	0.893177	-0.499409	0.699506	-1.20031	0.551947	-0.416407	-0.185847	-1.04353	0.662616
CEL	-0.149851	-0.363157	-0.372106	-0.172226	0.601938	0.10522	-0.391498	-0.205042	-0.373598	-0.400448	0.616854	-0.370615	-0.27515	-0.370615	-0.34824	-0.33929	-0.397464	0.913692	-0.0603526	-0.355698	-0.403431	2.14579	0.393107	-0.0290281	-0.0364863	-0.285591	-0.208025	-0.0200782	-0.313932	-0.401939	0.764527	-0.403431	-0.381056	-0.0543861	0.166377	-0.224434	-0.390006	-0.306474	-0.319899	6.83701	0.616854	-0.343765	-0.397464	-0.398956	0.485589	0.428907	-0.397464	0.296151	-0.346748
GPC6	0.25228	-0.259311	-0.825327	-0.183117	-1.04303	-0.43347	0.676792	0.469978	0.535288	-0.923291	-0.128692	0.93803	-0.977716	1.56936	0.9598	-0.291966	-0.618513	-0.945061	0.992454	-0.0416128	-0.607629	-0.738248	2.65785	-0.879751	-0.770902	0.20874	1.29723	-0.596744	0.742101	3.76811	0.186971	-1.14099	0.622367	1.83059	0.27405	-1.30426	-0.847097	0.372014	0.818296	1.38431	0.535288	0.176086	-0.139577	-0.694708	0.31759	-0.749132	0.263165	-1.1301	-0.357275
COL10A1	0.476126	-0.88776	-0.299195	-0.514247	-0.599137	-0.948125	-0.43879	0.893026	-0.284103	-0.982081	-0.0445273	-0.321832	-1.02924	1.46839	1.65703	-0.701004	-0.534055	-0.57084	0.942074	0.349736	-0.685912	-1.08678	1.1128	-0.812303	0.748715	0.609119	0.575164	-0.606682	-0.451052	2.85397	0.0620558	-0.824564	0.652507	-0.0954608	-0.695344	-0.769858	-0.998116	0.575164	1.23636	0.00923585	-0.246375	0.308234	0.0573397	-0.493497	0.113932	-0.432188	0.33936	-0.849088	-0.166202
IGFBP1	0.337291	-0.115889	-0.115889	-0.00855692	-0.103963	-0.151666	-0.103963	-0.0681859	-0.0801116	-0.103963	-0.0681859	-0.151666	-0.0920374	-0.0920374	-0.0204827	-0.115889	-0.139741	-0.103963	0.0868494	0.93358	-0.115889	-0.0920374	-0.115889	-0.175518	-0.0801116	-0.00855692	-0.0443343	-0.0562601	0.25381	-0.115889	-0.127815	13.9088	-0.163592	-0.0204827	-0.0920374	-0.0920374	-0.151666	-0.0801116	-0.00855692	-0.00855692	-0.0681859	-0.0681859	-0.0562601	-0.0562601	-0.0920374	-0.0443343	-0.103963	-0.0204827	-0.115889
TXNL1	0.336018	0.513125	0.0728871	1.54541	1.28734	-0.139642	-0.949276	0.85722	-0.428074	-2.13337	0.594089	1.20131	-0.903734	0.204453	0.169031	-0.175063	-1.09602	-0.57482	-0.453375	0.902762	-1.33891	1.82372	-0.311689	3.73142	-1.07578	0.761076	-0.276268	-0.837951	3.00781	-0.514097	-0.296508	0.690233	1.73264	-0.660844	2.34998	1.19625	-0.428074	0.0172247	1.57577	0.993845	0.791437	-0.281328	-0.144702	1.61119	1.54035	-0.443254	-0.686145	-0.989757	0.229754
NARFL	-1.07135	0.249315	1.23982	1.32786	-0.212919	-0.521075	-0.234931	-0.278953	-0.41102	-2.65616	1.30585	-0.0368303	-0.190908	1.10775	1.17378	-0.851243	-1.26945	0.205292	0.35937	0.601493	-0.455042	1.37188	0.711549	1.56998	3.11076	0.821604	-0.653142	1.34987	1.15177	-0.98331	0.139259	-0.0588415	0.93166	0.623504	1.26183	1.48194	-0.80722	0.711549	0.73356	0.821604	1.2178	-0.785209	1.12976	-0.873254	2.29635	-1.07135	-1.00532	-1.04934	1.28384
FAM214A	-0.206887	1.7763	0.614343	-0.757286	-0.696131	0.0552077	3.60222	1.4181	-0.268042	-1.64841	0.352248	0.186255	0.0377347	2.01218	1.16474	-0.128259	-0.512664	-0.54761	1.55788	1.5142	-0.853387	2.2568	1.02496	0.160046	-0.72234	0.282356	0.334775	-0.102049	1.24337	0.474559	-0.0408937	-0.731077	-0.704867	1.33074	1.20842	-1.08927	-0.503928	-0.565083	1.42684	0.94633	0.0639442	0.710445	2.46648	-0.468982	0.710445	-0.425299	1.09485	-0.783495	0.116363
ABCB8	0.806278	0.413435	-0.677796	-0.808744	-0.328602	-0.0667069	0.544382	0.238838	2.2467	-1.07064	2.94509	1.59196	-0.721445	3.11969	0.0642408	-0.284953	-1.15794	-0.415901	0.500733	3.03239	-0.241304	1.37372	-0.721445	0.849927	-0.546848	0.413435	0.238838	-0.0667069	2.46495	0.0205916	-0.110356	-0.284953	0.151539	-0.590498	5.82594	-0.328602	-1.33253	0.0642408	0.282487	-0.328602	4.16727	-0.415901	1.46102	1.81021	0.238838	0.457084	0.0205916	-0.415901	2.46495
GLI3	0.661538	-0.24407	-0.398686	-0.840447	-0.796271	-0.464951	0.484834	0.484834	0.352306	-0.862535	-0.310334	-0.487039	-0.906711	2.03099	-0.13363	0.153514	-0.531215	-0.796271	0.219778	-0.509127	-0.177806	-0.663743	1.23583	-0.884623	-0.685831	0.30813	1.28	0.0209857	0.462746	3.59924	0.330218	-1.17177	0.440658	0.330218	0.52901	-1.14968	-1.06133	0.41857	1.96473	2.14143	0.462746	0.241866	0.131426	-0.553303	0.19769	-0.420775	1.67759	-1.32638	-0.597479
CXCL10	-0.248658	-0.412949	-0.189761	-0.123631	0.459137	-0.215593	0.0623586	-0.420182	0.527333	-0.431548	-0.267257	-0.258991	-0.306521	2.35623	2.64142	-0.308588	-0.490445	0.0158611	0.433305	0.758787	-0.498711	-0.357152	-0.132931	-0.196994	-0.358185	-0.32822	-0.372651	-0.443947	-0.0792004	-0.491478	0.202884	0.165686	-0.137064	-0.0327029	0.09749	-0.32202	-0.409849	-0.018237	0.388874	-0.499744	-0.156696	-0.423282	-0.0575016	0.682325	0.190485	-0.301355	-0.438781	-0.452213	-0.483212
CFTR	1.90427	-0.241186	-0.775638	0.877696	-0.0499462	-0.184579	-0.517592	0.165773	-0.378879	-1.0347	3.05987	-0.233537	1.10514	0.59874	-0.16112	-0.00812836	-1.31825	0.0209401	0.890445	-1.31468	-1.11885	0.132114	1.25253	-1.33202	-0.618567	-0.332471	-1.03063	1.50139	-0.93985	-1.25093	1.1388	-1.04031	0.563552	0.751222	-1.06122	0.638008	-0.285554	-1.04949	0.568142	-0.575729	2.61365	0.663507	1.737	-0.467104	1.82421	-0.0224076	-1.06326	0.712974	1.79106
CSNK1A1	1.31033	0.287183	-0.813615	1.16417	0.847478	-0.821228	0.853569	1.37428	-0.203076	-1.52464	1.30881	0.783532	-0.111723	1.59657	0.951011	-0.233527	-1.13639	-0.883652	-0.219824	0.331337	-1.29626	0.774396	0.737855	0.938831	-0.839499	-0.469521	-0.623298	-1.11203	1.35905	-0.443638	0.760693	-0.932374	0.982985	0.18365	0.145586	0.208011	-0.302041	0.7409	1.59048	1.27227	1.31185	-0.195463	1.31033	-0.723785	0.434869	-0.0173257	0.310021	0.380058	0.570376
LGALS9	1.55561	0.523204	1.03941	0.523204	-0.612446	2.38154	1.03941	-1.12865	1.45237	-1.54162	-0.922169	0.00699939	-0.509205	0.523204	0.626445	1.45237	0.00699939	-0.199483	-0.0962416	0.419963	0.00699939	-0.818928	1.24589	-1.12865	-0.302724	0.00699939	2.07182	-0.405964	0.11024	3.31071	0.213481	-0.715687	1.86534	0.419963	2.07182	0.316722	-1.23189	0.213481	0.11024	-0.818928	0.523204	-0.922169	-0.302724	1.55561	5.06581	-0.715687	0.316722	-1.43837	-1.23189
FAT4	-0.123935	1.32487	-0.137046	0.931532	-0.897507	0.151404	2.15745	0.466078	-0.399274	-0.399274	0.256296	-0.930285	0.34152	0.603747	-0.897507	-0.22227	-0.45172	-0.805727	-0.150158	-1.10073	-0.00593223	-0.189492	3.54725	-1.14662	-1.12696	0.944644	1.35765	1.17409	-0.327161	0.892198	-0.543499	-1.51374	0.053069	-0.169825	-0.0255993	-1.10073	0.656193	-0.720503	2.51145	3.78326	2.46556	1.15443	1.69855	-0.753282	1.37732	-0.340273	1.77722	-0.78606	-0.307494
SMAD7	-0.328095	-0.414393	-0.62744	0.348801	-0.274159	0.45937	-0.233707	-0.201346	-0.519568	-1.57402	-0.818912	-0.751492	0.418918	0.529487	0.327227	0.124967	-0.581594	-0.605865	0.532183	-0.390122	-0.786551	-0.249888	0.826134	-1.21804	0.2652	0.480944	0.0413661	-0.570807	2.17184	1.95879	1.42482	-0.0934738	0.106089	0.408131	-0.422483	-1.03466	-0.225617	-0.120442	1.41404	1.45988	0.135754	-0.398212	1.94531	-0.206739	-0.255282	0.343407	-0.678679	-1.05353	-0.268766
CD19	-0.141573	1.72566	0.480838	-0.581814	-0.627356	1.87747	4.36711	0.207585	-0.0656689	-0.414826	-0.551453	-0.263019	-0.141573	0.0102349	0.0102349	-0.111211	-0.247838	-0.247838	-0.202296	0.0254156	0.860357	-0.126392	-0.414826	2.09	-0.0504881	0.0254156	2.45433	-0.338922	1.11843	-0.202296	-0.596995	0.344211	-0.323742	-0.217476	2.92494	-0.794345	-0.49073	-0.217476	-0.460368	-0.657718	-0.430007	0.602284	-0.29338	-0.141573	0.0709578	-0.627356	0.72373	-0.748802	-0.475549
BID	-0.12317	0.889726	-1.36432	1.91689	1.16078	-0.265831	-0.00904059	0.204951	-0.265831	-2.03483	-0.0233067	0.618669	0.0337578	-0.180234	-0.1945	0.932524	-1.36432	0.404677	2.01675	-0.936339	-1.49272	0.190685	0.775597	0.433209	-0.508355	0.333347	-0.850742	-0.964871	2.47327	-0.365694	1.81702	-1.15033	1.30344	0.533072	-0.907807	0.290548	0.204951	0.94679	1.38904	0.747064	4.51332	0.390411	0.390411	-0.0803712	-0.0803712	-0.0661051	-0.765146	-0.850742	1.28918
PAK1	0.286437	0.0925065	-1.01141	1.51182	0.902327	-0.523383	-0.13126	1.07921	-0.312404	-1.9768	-0.20798	0.124473	-0.0737198	0.748887	0.277913	-0.740756	-1.525	-0.286831	0.184144	-0.491417	-1.4632	0.731839	1.16019	-0.725839	-0.723707	1.48412	-1.1478	-0.438139	0.789378	-0.802558	0.627414	-1.21812	0.207586	0.614628	-0.640594	1.01101	-0.949605	0.150046	0.917245	0.652988	0.623152	0.0541466	1.38822	0.333322	2.02329	-0.427484	-0.742887	-0.312404	0.710527
GZMA	-0.290134	-0.228904	-0.365495	-0.111152	1.22179	0.364564	0.595357	-0.511507	-0.0122408	-0.817661	-0.473827	0.260943	-0.459697	2.03664	1.55621	0.416375	-0.487957	-0.662229	0.614197	3.81233	-0.69991	0.195002	-0.271294	-0.261874	0.180872	-0.610418	1.11817	-0.553898	0.289203	-0.346655	-0.379626	4.79202	-0.276004	-0.0122408	1.38665	-0.75643	-0.643389	0.449345	0.218552	-0.511507	-0.393756	-0.351365	0.0301497	2.23446	-0.337235	-0.469117	-0.384336	-0.822371	-0.563318
TGFA	0.261864	0.000718782	0.0810711	1.08547	-0.139898	-0.360866	0.141335	1.12565	-0.11981	-1.42553	-0.240338	-0.461307	0.0408949	0.121247	0.060983	-0.601923	-1.28492	-0.461307	0.060983	0.844418	-0.943421	0.884594	1.16583	-0.983597	0.101159	0.663625	-0.260426	-0.923332	-0.380955	-0.0394574	0.623449	0.583273	2.63226	-0.782716	-0.963509	0.382392	-0.923332	-0.74254	0.101159	2.45146	0.583273	-0.0394574	1.24618	0.000718782	0.623449	-0.260426	0.442656	-0.380955	1.82873
PSIP1	2.00217	-0.0034541	-0.588154	0.538782	1.18881	-0.111248	1.58732	-0.379099	0.711905	-1.67589	2.29615	2.79919	-0.532624	1.21168	0.813166	0.607378	-0.460761	0.349326	-0.575088	1.82578	-0.940934	0.0880074	0.32646	6.7255	-0.882137	1.27701	-0.411764	-0.352968	2.36801	-0.366033	-0.0328524	0.254598	-0.140646	0.0618755	3.92612	0.339526	-0.209242	0.453853	1.05815	-0.101449	-0.023053	0.898095	-0.663283	-0.382366	0.715172	-0.156979	-0.310503	-0.441163	0.101073
GALNT14	-0.219423	0.114666	-0.44215	0.0589848	-0.163742	-0.219423	-0.386468	-0.386468	-0.219423	-0.664876	-0.386468	0.281711	-0.330787	0.337393	-0.497831	-0.219423	0.504438	0.00330315	-0.219423	-0.10806	-0.163742	1.45103	-0.163742	-0.330787	0.615801	-0.44215	0.448756	-0.163742	-0.219423	0.393074	-0.330787	-0.163742	-0.10806	0.448756	0.337393	-0.553513	-0.330787	-0.330787	-0.609195	0.170348	-0.386468	-0.386468	0.114666	-0.219423	-0.10806	-0.497831	0.782846	-0.609195	-0.0523785
CD8A	-0.59983	-0.28474	0.497151	-0.35476	0.450471	1.09232	1.0223	-0.7282	0.298761	-0.91492	-0.71653	-0.40144	-0.2614	2.62109	1.20902	0.415461	-0.77488	-0.58816	0.462141	4.28991	-0.56482	-0.191379	-0.168039	-0.226389	0.0186808	-0.57649	0.170391	-0.45979	0.368781	-0.168039	-0.36643	1.79252	-0.0863493	0.0887009	1.4891	-0.54148	-0.64651	1.53578	0.823912	-0.73987	-0.57649	-0.43645	-0.38977	1.99091	-0.0630093	-0.40144	-0.44812	-0.93826	-0.43645
SERPINB13	0.582292	-0.00257002	-0.587433	-0.587433	0.387338	-0.00257002	0.387338	1.16716	-0.00257002	-0.977341	-0.587433	0.972201	1.36211	-0.00257002	0.387338	0.192384	-0.977341	-0.392478	-0.587433	0.387338	0.192384	-0.587433	0.192384	0.387338	0.582292	-0.587433	-0.587433	-0.197524	-0.392478	1.16716	0.387338	-0.197524	0.192384	0.387338	0.192384	0.777247	-0.782387	0.192384	-0.782387	-0.197524	-0.392478	-0.782387	0.387338	6.23596	0.192384	0.387338	-0.977341	-0.587433	1.36211
PSMB8	-0.0869678	-0.290074	-0.37494	2.42373	2.47331	0.293498	-0.445502	-0.632398	0.249635	-1.78333	1.10401	0.0999278	-0.296749	1.83634	2.43898	-0.429292	-1.75091	-0.885088	0.228657	0.99531	-1.4801	1.31284	-0.207115	-0.524647	-0.711542	0.411738	-0.458852	-1.05768	-0.662911	-1.20453	-0.504622	0.591005	1.77436	0.0884852	1.01057	0.409831	-0.867924	0.896141	1.18697	-0.883181	1.06397	-0.175648	-0.107946	1.93551	0.989589	-0.661958	-1.1826	-0.402592	-0.594256
GAS1	0.85023	-0.871309	-0.293407	-0.859142	-0.840893	-0.913891	-0.822643	-0.323823	0.56432	-0.992972	-0.311657	1.19089	-1.01731	0.996226	0.552154	0.0594169	-0.269075	-0.366405	-0.0561634	1.53763	-0.56715	-0.926057	0.247995	-0.335989	-0.189993	-0.20216	-0.29949	-0.512402	-0.0622466	6.79957	-0.0683297	-0.0804961	0.247995	2.31627	0.862396	-0.731396	-0.986889	1.58629	0.442657	0.0350842	-0.688814	-0.135245	-0.43332	-0.780061	-0.500235	-0.731396	-0.110912	-0.986889	-0.244742
EPS15	0.545986	-0.180295	-0.341691	1.34144	-0.203351	-0.0361914	1.2665	1.39908	-0.416624	-2.39949	-0.0534838	0.586335	-0.266757	3.22631	2.08501	0.0329782	-0.733652	-0.998802	0.989825	0.45376	-0.664482	-0.157238	0.736203	-0.474266	-0.681775	0.851486	-0.168767	-0.531907	0.569043	0.678561	0.35577	-0.554964	-0.5492	0.269308	0.684326	1.29532	-0.48003	1.51436	1.64117	1.71611	0.972532	0.0272141	1.39908	-0.618369	0.603628	-1.24666	0.2866	-0.91234	0.776552
SETD8	0.438897	0.550882	0.942829	0.970825	-0.0370383	-0.317	-0.456982	-0.344997	0.49489	-2.24874	1.64273	0.382905	0.690863	0.578878	-0.00904209	-0.00904209	-0.261008	0.0189541	-0.205016	0.774852	-0.876925	1.27878	0.438897	3.65846	-0.289004	0.858841	-1.10089	-0.820932	1.8667	-0.344997	-0.317	-0.149023	1.02682	-0.0650345	3.93842	-0.0650345	2.06268	2.37064	1.55875	0.522886	2.00669	-0.512974	1.47476	2.51062	0.858841	-0.76494	-0.149023	-0.932917	2.03468
ABCC1	-1.45442	1.2362	0.170838	0.0308638	0.0230874	-0.0702288	-0.272414	-0.101334	0.0464164	-1.52441	2.27045	0.466339	0.147509	-0.0935578	-1.58662	-1.11226	-1.44664	-0.319072	-0.272414	1.50059	-1.0345	1.59391	0.201943	-0.031347	-0.396835	1.13511	-0.878969	-0.544586	0.824051	-0.746771	0.29526	0.785169	1.03401	1.51615	3.07142	0.349694	0.271931	1.90496	1.34507	1.60169	0.435234	0.505221	-1.25223	-0.606797	1.695	-0.645678	-0.272414	-0.637902	-0.326848
TNFRSF9	-0.633596	0.710986	-0.0873598	-0.213414	-0.0873598	0.542913	0.626949	-0.255433	0.248786	-0.801669	-0.54956	-0.255433	-1.05378	2.72786	1.88749	-1.05378	-1.30589	-0.591578	-0.213414	2.34969	-0.843687	-0.423505	0.753004	-0.633596	0.584931	0.753004	-0.465524	-0.927724	-0.675614	-0.339469	-0.0453417	1.80346	0.710986	0.626949	2.05557	-0.171396	-1.26387	0.584931	0.879058	-0.54956	-0.717633	-0.255433	0.0386947	0.164749	1.2152	-0.843687	-0.969742	-1.51598	-1.01176
BCL2	-0.24759	0.712737	0.807196	-0.751369	1.54712	-0.0744164	2.03516	0.712737	0.145987	-1.05049	-0.279076	0.917397	-0.342049	2.1611	0.00429896	-0.357792	-0.515223	-0.625424	1.26375	1.54712	0.16173	0.130244	0.382133	0.287674	-0.515223	-0.65691	-0.0114441	-0.483736	0.649765	-0.0901595	-0.373535	-0.373535	-0.65691	-0.24759	2.14536	-0.719883	0.0672713	0.744224	1.07483	1.43692	-0.609681	1.04334	0.57105	-0.578195	2.57042	0.00429896	0.791453	-0.625424	-0.546709
MSLN	-0.200329	-0.397223	0.307871	0.357094	-0.410527	-0.547555	-0.715181	-0.254874	-0.648663	-0.708529	-0.699216	0.224058	-0.423831	-0.691234	-0.248222	-0.515626	-0.703208	-0.696556	0.285255	0.204102	-0.365295	-0.0167386	-0.679261	4.41205	2.40852	0.532703	-0.390571	0.0803782	0.70432	0.411639	1.78325	-0.707199	0.177495	-0.425161	0.106986	-0.687243	1.15531	-0.297446	-0.405206	3.16816	1.51584	-0.516956	5.77435	0.914518	-0.612743	-0.53026	1.49988	-0.630037	-0.136472
NID1	0.309378	0.669577	-0.873163	0.666179	-0.295485	-0.560537	0.662781	0.713752	-0.237717	-0.693063	-0.132376	0.051122	-0.828987	0.625402	-0.281892	0.95162	0.085103	-1.48142	-0.0814041	1.01279	-0.693063	-0.00664582	2.53514	-0.451798	-0.455196	0.23462	0.887056	-0.356651	-0.0474231	-0.0406269	-0.0304326	-1.12802	1.48512	0.329767	-0.292087	-0.64549	-0.176551	-0.468788	2.25649	1.87251	1.63804	0.611809	0.217629	-0.723646	0.492876	-0.631897	0.808899	-1.13482	-0.577527
SRD5A1	0.114539	-0.19186	-0.771533	1.19108	1.33185	-0.66388	1.85356	0.429219	0.429219	-1.36777	-0.0676442	1.19936	-0.282951	-0.150455	0.810147	-0.481697	-1.50027	-0.912311	-0.249827	-0.0262389	-1.19387	-0.299514	-0.241546	3.61742	-0.895749	2.0523	-0.3492	-0.0676442	2.40839	-1.02825	0.611402	1.45607	0.379533	1.38154	0.851552	3.17025	-1.22699	0.90952	0.619683	-0.539664	2.08543	-0.58935	2.49948	0.727337	1.31529	0.379533	-0.630756	0.536872	1.00889
CD247	-0.664472	1.9374	1.69723	-0.464327	0.33625	1.73726	1.73726	-0.144096	-0.184125	-1.38499	-1.2649	-0.944674	-0.784558	2.93813	0.69651	-0.184125	-0.344241	-0.544385	-0.584414	3.09824	-0.504356	0.0960768	-0.184125	0.056048	0.416308	-0.184125	0.456337	-0.104068	0.0160191	0.256192	-0.184125	4.45922	0.216163	-0.0640386	3.13827	-0.264183	-0.624443	1.41703	0.896654	-0.304212	0.176135	0.376279	0.056048	2.05749	2.49781	-0.38427	0.0160191	-1.34496	-0.704501
WHSC1	-0.2805	0.56802	-1.07198	1.50924	1.97271	-0.829543	-0.369631	0.179412	0.207934	-1.82067	2.45402	2.97454	0.147325	0.379064	0.621498	0.667846	-1.46059	-0.78676	0.322021	2.19376	-1.73154	0.710629	-0.148587	3.53784	-0.501543	-0.380326	-1.21102	-0.0273702	3.17419	-1.37146	-0.134327	1.10637	0.0403688	0.0368036	1.41654	0.236455	-0.0951092	2.0048	0.272108	-0.986412	0.215064	-0.890151	0.842541	0.211499	0.0546297	-0.159283	-1.32154	-0.073718	0.778368
TIGIT	-0.559202	-0.559202	0.465469	-0.160719	-0.19867	1.30039	2.66662	-0.0658421	0.882928	-1.22334	-1.12846	-0.540227	-0.179695	4.10875	2.28711	-0.388424	-1.03359	-1.03359	-0.388424	1.47117	-0.767932	-0.616129	-0.0658421	-0.0278913	-0.369448	-0.540227	0.104936	-0.995637	0.636248	0.655223	-0.44535	0.541371	-0.293547	-0.502276	2.57174	-1.09051	-0.673055	0.674198	0.29469	-0.0658421	-0.388424	-0.274571	0.180838	1.09166	0.977805	-0.919735	-0.654079	-1.29924	-1.12846
APPBP2	1.3159	0.16304	0.103409	0.491009	0.361809	0.0338395	0.799102	0.381686	-0.135115	-2.50047	1.94203	0.42144	-0.194745	1.79295	0.938241	-0.3637	-1.20847	-0.443207	0.779225	0.182917	-0.870562	1.92215	1.06744	0.868671	-1.02958	0.172978	-0.0357298	-0.701608	1.25627	0.699717	0.192855	-0.910316	-0.314007	0.023901	1.89233	-0.870562	0.182917	-0.284192	2.26006	1.46498	1.61406	0.242547	0.729533	-0.343823	1.22646	0.242547	0.272363	-0.741362	2.95575
CD28	-0.83893	1.16833	0.421443	-0.512167	-0.605528	1.77518	1.40173	0.234721	0.0946797	-1.35242	-1.21237	-0.83893	0.934929	2.00858	0.608165	-0.232084	-0.932291	-1.49246	-0.232084	-0.605528	-0.652208	-0.512167	0.0479992	-0.465486	-0.418806	-0.465486	0.794887	-1.02565	0.234721	0.888248	-0.558847	-0.325445	-0.652208	-0.0453618	0.981609	-1.3991	-0.745569	0.281402	0.00131866	0.00131866	-0.512167	0.188041	0.281402	0.0479992	0.234721	-0.512167	0.421443	-1.58582	-0.325445
NRG3	-0.206883	-0.879291	0.129321	0.297424	-0.543087	-1.04739	-0.206883	-0.0387806	-1.04739	-0.879291	-0.206883	-0.879291	-0.206883	0.969832	-0.374985	-0.206883	-0.879291	-0.374985	0.465526	-0.0387806	0.129321	-1.2155	0.297424	0.80173	0.465526	0.465526	1.13793	-0.374985	0.80173	1.13793	0.465526	-0.543087	-0.206883	-0.206883	0.129321	-0.543087	-1.04739	-1.04739	-0.711189	-0.206883	-0.206883	0.633628	0.969832	0.80173	0.129321	-0.374985	-0.374985	-0.543087	-0.879291
NCSTN	0.767773	-0.117738	-0.350767	0.872636	-0.0536548	-0.805174	-0.298335	1.6125	-0.816825	-2.12179	1.4086	0.738644	-0.519713	1.32704	1.51929	-0.741091	-0.921688	-1.0382	0.98915	0.0686854	-1.11394	-0.0536548	0.191026	1.15227	-0.49641	0.779424	-0.671182	-1.25375	0.34832	-0.880908	1.32122	-0.85178	0.412403	0.126943	0.208503	0.10364	1.72902	0.627955	1.69406	0.895939	0.651258	-0.572145	1.13479	-0.752742	-0.216775	0.0686854	-0.222601	-0.508062	-0.0769578
DKK4	-0.180483	-0.132873	-0.164613	-0.117003	0.128372	-0.164613	-0.171938	-0.0754969	0.197956	-0.181704	-0.154847	-0.15973	-0.178042	-0.0938085	-0.149964	-0.165834	-0.178042	-0.174379	-0.176821	-0.153626	-0.173159	0.0868655	-0.184145	-0.1756	-0.0205623	-0.171938	-0.174379	-0.165834	0.514135	-0.160951	-0.136535	-0.1756	-0.169496	-0.152405	-0.178042	-0.138977	-0.164613	-0.181704	-0.169496	0.343227	0.846185	-0.169496	0.182086	-0.163392	-0.169496	-0.136535	-0.174379	-0.141419	-0.136535
BTG3	0.844551	-0.85954	-0.443424	-0.0405194	0.203866	-1.30207	-0.225459	0.884181	-0.139594	-1.56627	2.32407	2.10611	-0.403794	0.791711	0.765291	7.39011	-0.87275	-1.05769	0.402016	1.12857	-1.57948	0.0123206	1.35974	-1.45399	-0.786884	0.626586	-0.92559	-0.92559	3.74415	0.276521	0.230286	-0.324534	2.15234	0.197261	1.51826	-0.258484	0.0651606	2.7534	0.468066	-0.126384	0.144421	-0.852935	1.31351	-0.185829	-0.370769	-0.661389	-0.813305	-0.430214	1.46542
BMP2	-0.343996	1.10183	0.21827	-1.02101	1.8477	0.516616	1.22806	2.47881	0.378918	-0.630867	-0.596442	-0.160399	-0.481694	-0.75709	-0.940687	-0.894788	-0.917738	-0.952162	-0.435795	0.390393	-0.917738	0.333018	1.07888	0.447767	-0.642342	0.528091	-0.894788	-1.11281	-0.252198	-0.137449	-0.619392	-1.06691	0.229745	0.92971	-0.321047	-0.745615	0.90676	1.27395	0.665788	-0.814464	-0.332521	-0.229248	-0.0456508	-0.263673	0.298594	-0.550543	0.585465	-0.366946	-0.355471
MAP2K1	0.312452	-0.41437	-0.968422	-0.319049	0.741396	-0.968422	0.699693	1.32524	0.0681921	-1.8978	1.22396	1.07502	-0.831398	1.60524	0.961825	-0.00329853	-0.813526	-0.99821	0.640117	0.890334	-1.87397	0.139683	0.246919	1.59333	-1.18885	0.330324	-0.664587	-1.5046	2.46313	-0.330964	-0.467988	-0.0926618	0.848632	-0.050959	1.62311	-0.289261	-0.950549	0.300537	0.330324	0.056277	1.32524	-0.116492	1.20608	1.13459	-0.283304	-0.581181	-0.724162	-0.533521	0.0622346
LIFR	-0.152068	0.381142	1.11431	0.114537	-1.11851	1.31426	2.54731	-0.318696	0.147863	-0.851905	-0.551975	-0.685277	-0.218719	1.64751	-0.28537	0.781049	-0.418672	-0.485324	-0.0520909	-0.218719	1.51421	0.114537	1.64751	-0.951882	-0.618626	-0.0854165	1.84747	-0.152068	-0.318696	1.41424	-0.551975	-1.15184	-0.28537	-0.185393	1.21428	-0.885231	0.0478859	-0.918556	0.714398	4.11361	-0.252044	1.44756	1.01433	0.0812115	0.114537	-0.385347	2.11407	-1.21849	-0.218719
EPG5	-0.259167	-0.0670976	-0.235158	0.34105	0.773205	0.701179	0.028937	0.365058	0.028937	-2.27589	0.0529457	0.965275	1.13334	2.30976	-0.331193	-0.403219	-1.12348	-1.14749	0.581136	-0.499254	-0.811366	-0.187141	0.485102	-0.043089	-1.1715	0.797214	0.028937	-0.643305	0.028937	1.63752	6.48727	-1.4596	-0.619297	-0.331193	1.56549	-1.02744	0.485102	-0.859383	2.02166	1.54148	0.917257	0.461093	0.821223	-0.547271	0.14898	-1.07546	-0.043089	-1.07546	-0.595288
IL22	-0.359969	-0.359969	-0.564949	-0.564949	0.66493	0.45995	-0.974909	0.0499904	-1.17989	-0.564949	-0.154989	-0.974909	0.45995	-0.564949	0.66493	0.45995	-0.359969	-0.564949	-0.359969	-0.564949	-0.154989	-0.154989	-0.154989	0.0499904	1.89481	-0.154989	-0.359969	-0.154989	0.25497	-0.154989	-0.154989	-0.769929	1.27987	-0.564949	0.25497	-0.564949	0.0499904	0.45995	-0.564949	-0.974909	5.99441	-0.154989	-0.154989	1.27987	0.66493	-0.359969	-0.359969	-0.564949	0.45995
EFNA1	0.106952	-0.0204622	0.269608	0.380757	-0.416259	-0.703619	-0.9964	0.600343	-0.728017	-1.4437	0.697936	-0.38915	0.584077	-0.581626	0.481061	-0.378306	-0.776814	-0.24547	0.18828	0.616608	-0.104501	-0.3024	1.2835	0.456663	0.142194	0.681671	-0.703619	1.19133	-0.920494	-1.1699	1.52206	-0.70904	0.266897	0.979874	-0.578915	0.659983	1.33772	0.903968	0.312983	0.513593	0.567811	-0.381017	1.0612	-0.877119	0.190991	0.334671	-0.70904	0.112374	0.437686
UXT-AS1	-0.142757	-1.53365	-1.01207	1.24814	0.552691	0.378829	0.0311052	-0.49048	-0.316618	-1.70751	0.552691	0.204967	-0.49048	0.900414	-1.18593	0.552691	-1.01207	0.552691	-0.838204	-0.316618	0.0311052	0.900414	-1.70751	2.29131	-0.316618	2.63903	1.76972	-1.18593	1.59586	1.59586	-0.142757	0.0311052	0.204967	1.94358	-0.49048	1.07428	0.204967	-0.142757	-1.70751	0.552691	0.378829	-0.49048	-0.49048	0.378829	2.46517	-0.142757	-0.838204	0.204967	0.552691
WHSC1L1	-0.417707	0.0302061	-0.0829265	1.60483	0.0186619	-0.519295	0.369604	-0.0159705	-0.364604	-1.37125	-0.110632	0.872928	-0.263015	0.171045	0.722854	-0.126794	-0.369221	0.734399	6.45798	0.65359	-0.821751	0.286486	0.625884	0.164118	0.0994709	0.665134	-0.491589	-0.205294	0.916796	-0.226074	0.369604	-0.387692	0.00942663	-0.66706	1.47322	0.0648385	1.48477	8.14805	0.75056	0.371913	0.244927	-0.304574	1.90497	0.0278973	0.665134	0.196442	-0.62781	-0.752487	5.79304
SFN	0.681325	0.660979	0.398874	1.06551	1.31684	-0.566966	-0.189965	0.89436	0.426401	-1.16418	1.5586	1.27136	-1.07921	0.467093	-0.0750699	1.05593	-1.09118	-0.309648	-0.296483	3.15995	-0.978675	0.620287	-0.386245	2.14504	0.149934	0.550871	-0.655531	-0.705798	4.8008	-0.67109	0.586776	2.68601	1.23187	-0.598083	0.659782	0.0876986	-1.02894	-0.645957	-0.0918255	1.55621	2.82125	-0.465236	0.139162	2.32696	-0.241429	-0.420953	-0.59569	-0.756065	1.06311
JUN	0.169907	-0.484622	-1.00867	-0.358346	1.55894	-0.600374	-0.38781	-0.0679118	-0.402542	-1.54323	2.06615	0.687638	-0.968678	1.97144	0.681324	-0.474099	-0.591956	-0.328882	1.74414	1.27692	-0.688767	-0.436216	1.2664	-0.225756	-0.57091	1.27272	-0.911854	-0.469889	-0.0973762	-0.646675	1.44319	-0.815043	-0.333091	1.83464	1.42635	0.123606	1.35479	3.10582	0.681324	0.401413	-0.093167	-0.627734	1.75046	-0.930796	-0.436216	-0.455157	-0.615107	-0.0426567	1.53158
KLF4	-0.289062	1.99249	0.249985	-0.524738	3.47675	1.31805	0.553356	0.869263	0.628572	-1.2067	0.427996	-0.163702	0.851713	-0.206324	-0.507188	-0.339206	1.71419	-0.903325	-0.221368	1.89721	-0.59494	0.638601	0.520763	1.93733	-1.0337	-0.306612	-1.17912	-0.996091	0.0594385	-0.687706	0.142176	0.0243378	-0.146152	-0.614997	-0.695228	-0.527246	1.55373	4.81559	0.11209	-0.562346	-0.0283134	-0.116065	0.64863	-0.354249	-0.895803	-0.798023	0.292608	-0.299091	0.199842
KAT2A	0.818288	-0.142761	0.265909	0.714998	0.135674	-0.461614	0.544344	0.171601	-0.479578	-1.79092	1.2584	0.791343	-0.758012	0.57129	0.953015	-0.618795	-1.07237	0.427581	2.55626	-0.246051	-0.969084	1.61767	0.818288	1.64012	0.87667	1.55928	-0.502032	0.454527	1.2539	-0.735558	0.324291	-0.506523	-0.582868	0.961997	2.96044	-0.304433	-0.246051	1.59072	1.29881	1.27187	0.665598	-0.151743	-0.326887	-0.201143	1.61318	0.52189	-0.605322	-0.425687	4.02927
ARHGAP8	0.369865	0.075908	-0.442017	3.65939	1.76966	-0.498008	-0.414021	-0.0500737	-0.749972	-1.42187	4.13532	-0.581996	-0.76397	-0.679982	1.99363	-0.973939	-1.42187	2.30158	2.02162	2.30158	-0.721976	0.215888	0.425857	-0.917947	-0.274041	-0.288039	-0.595994	-0.386025	-0.204051	-1.12792	1.26573	-0.651986	0.859794	-0.833959	-0.288039	0.467851	0.915786	0.271879	1.97963	-0.288039	2.62354	-0.176055	-0.609992	-0.833959	0.369865	-0.428019	-1.33789	-0.288039	1.97963
ZIC2	0.0684765	-0.51492	1.10563	-0.470355	0.161658	-0.527074	2.68161	-0.182708	0.591103	-0.547331	-0.437944	-0.433893	-0.523023	-0.470355	-0.332609	-0.510869	-0.523023	-0.531126	-0.498715	0.826082	-0.518971	-0.271838	-0.494663	0.583	-0.490612	-0.510869	-0.518971	-0.478458	0.133298	-0.506817	-0.429841	1.36086	-0.494663	-0.27589	5.35146	0.28725	-0.523023	-0.36502	1.08942	-0.482509	0.684284	-0.523023	0.372329	-0.259684	1.51076	-0.490612	-0.510869	-0.498715	-0.494663
HDAC2	1.28372	-0.217341	-0.786133	1.17967	1.23516	-0.321388	-0.218728	0.273763	-0.196531	-1.6851	0.422204	0.304284	-0.19237	-0.261734	0.634461	0.0393094	-1.30637	-0.826365	0.837006	-0.560004	-1.48949	-0.600235	1.00071	0.971574	-0.458731	2.49067	-1.04001	-0.743127	2.09112	-1.05804	0.946603	-1.23284	0.114224	0.981285	-0.514223	0.207173	0.305671	0.418042	0.00740154	-0.189595	2.7168	-0.382429	-0.324163	0.17249	0.646946	-0.175722	-0.528096	-0.335261	0.300122
LGALS8	1.58115	-0.185289	1.18204	0.516852	-0.126161	-0.599183	1.24856	0.620326	0.199041	-1.78174	1.56637	-0.0300788	-0.333108	0.694235	0.753363	-0.650919	-1.64131	-0.19268	0.0364398	0.465115	-1.04264	0.280341	1.13769	0.147304	-0.850475	0.00687596	0.221214	-0.591792	0.893791	0.672062	0.147304	4.19755	0.915964	0.819881	-0.673092	0.0142669	0.827272	0.827272	0.923355	2.09852	0.34686	-0.163116	3.65062	-0.222244	0.738581	0.738581	0.154695	-0.81352	0.125131
NKD1	-0.557593	0.052017	-0.59479	2.0627	-0.0730048	0.0530502	-0.608222	-0.638186	-0.239356	-0.645418	1.06046	-0.628887	-0.30135	0.119177	-0.281719	-0.131899	-0.659884	-0.329248	-0.323048	-0.568959	-0.504898	0.139842	-0.104002	-0.667116	0.760818	-0.0688718	0.117111	-0.504898	-0.123633	-0.454269	1.86122	-0.66195	-0.344746	0.210102	-0.616488	-0.034775	2.80043	-0.647485	-0.140165	5.87844	1.6959	-0.533829	0.304127	-0.639219	-0.33648	0.107812	-0.4801	0.30206	-0.474934
PRMT1	2.67377	0.479228	-0.93155	1.19835	1.72356	-0.73278	0.193194	0.0736091	1.59428	-1.89146	0.934943	0.975343	-0.588955	1.06261	0.367723	0.383883	-1.39696	-0.797421	0.225514	0.841214	-1.47615	0.435596	0.411355	3.84861	-0.640668	0.996351	-0.723084	-0.784493	3.3832	-1.36949	0.151178	0.0154328	1.04645	-0.209193	1.27431	0.74587	-0.887917	0.581037	1.47469	-0.419274	0.965647	-0.959022	-0.11708	0.661837	0.542252	-0.811965	-0.826509	-0.273833	0.24329
FOXO3	0.0928527	0.68961	0.785194	0.191021	-0.645989	2.58838	0.630192	-0.726074	-0.640823	-1.95834	0.0437688	-0.382486	-0.573655	0.12127	0.687026	-0.222318	-0.777741	-0.294652	-0.0879827	-0.496154	-1.31766	-0.0104818	0.38994	-0.648573	0.317605	1.90121	-0.643406	-0.268818	0.415773	0.340856	0.0437688	-1.17041	0.756777	0.242688	1.13136	1.64545	-0.113816	-0.188734	1.6222	0.563025	2.3843	0.625026	-0.524571	-1.24016	0.612109	-0.767407	0.211687	-0.989577	-0.369569
DKK2	2.65354	0.96647	0.196928	0.96647	-0.0694516	-0.48382	0.0785372	-0.158245	-0.0694516	-0.720603	0.788884	-0.957385	0.0193417	0.137733	-0.424625	-0.602212	-0.247038	-0.986983	-0.0102561	-0.691005	-0.0694516	-0.602212	2.65354	-0.424625	-0.661407	3.68947	-0.335832	-0.276636	-0.21744	0.0489394	-0.335832	-1.22376	0.492906	-0.927787	-0.424625	-0.602212	-0.720603	-0.454223	0.877677	0.759286	0.463308	1.76561	0.492906	0.315319	0.137733	-0.454223	1.29205	-0.7502	1.38084
ABCC3	0.787645	0.568989	0.589617	2.74317	-0.115858	0.890785	-0.223124	2.41725	-0.0374721	-1.88574	0.0244117	-1.40304	0.0450396	-0.0415977	-0.79658	0.0697931	-0.635682	-0.322138	-0.854339	0.457598	0.22244	1.7324	-0.148863	0.164682	0.973297	-0.099356	-1.15551	-0.144737	1.10532	-0.132361	-0.029221	0.313203	1.93868	-1.14726	-1.50618	-0.276756	0.564864	-0.124109	2.04182	0.519482	1.07231	1.1837	2.31411	1.15895	1.15482	-0.660436	0.164682	0.106923	4.95036
CLTC	1.71512	0.622877	-0.959997	1.72972	1.47564	-0.501489	0.37464	0.692968	0.0621541	-2.13109	2.91542	1.49609	-0.816896	1.62751	1.20404	-0.875305	-0.895748	-0.995043	0.84775	0.10012	-1.70179	2.29921	1.44644	0.967488	-1.40098	0.789342	-0.603705	-1.33965	1.9984	-0.700079	0.30163	0.149767	0.298709	-0.387593	-0.10139	-1.11478	-0.542376	0.739694	1.8407	0.23446	0.84191	-0.200685	-0.0575837	-0.577421	0.0855175	-0.332104	-0.402195	-0.919111	3.40897
RAF1	2.36072	0.663201	-0.166204	0.878847	0.204264	-0.359732	0.818024	0.50285	0.287204	-2.09595	0.115794	1.46496	0.171088	1.37096	1.00049	0.0770884	-0.918198	-0.542201	1.33778	0.375674	-1.74207	-0.619612	0.23744	2.26119	-1.03984	0.790377	-0.442672	-0.763376	3.38918	-0.265733	0.884376	-0.702553	0.292734	0.751671	1.37096	0.685319	0.889906	2.23907	1.50367	0.49732	1.36543	0.209793	1.76908	-0.0445578	-0.033499	0.287204	-0.0556165	-0.542201	0.254028
TAP2	0.544859	0.179395	1.06299	1.61812	0.452337	0.22103	0.0359853	-0.935501	0.822427	-1.37036	-0.107425	0.410701	-0.977136	2.94119	3.5796	-0.625551	-1.37036	-0.468262	1.05836	2.45545	-1.3426	0.512476	-0.0704156	0.470841	-0.17219	0.609625	-0.255461	-0.861483	1.00285	-0.76896	-0.37574	1.82167	2.02985	0.267292	1.27579	0.378319	-0.819848	1.01672	2.61274	-0.759708	1.25266	-0.186069	-0.371114	2.09924	1.69214	-0.565411	-0.778213	-0.727325	-0.0380327
LTF	-0.535778	1.45129	0.259048	-0.833838	-0.0886882	0.606785	-0.138365	-0.287395	0.358402	-0.684808	-0.486101	-0.535778	0.259048	-0.138365	-0.585455	-0.0390116	0.308725	0.259048	-0.585455	0.358402	0.954521	-0.287395	1.15323	0.904845	0.904845	0.408078	3.23965	-0.188042	-0.287395	0.159695	-0.0390116	-0.883515	0.0603417	-0.486101	4.13383	-1.08222	-0.585455	-0.982868	-0.287395	-0.635131	-0.0390116	2.04741	0.259048	-0.833838	0.0603417	0.358402	-0.0390116	-0.386748	-0.237718
SQLE	-0.107891	0.230791	0.594457	-0.490989	-0.135651	-0.504869	-1.08785	0.164165	-1.08507	-1.17668	0.0336893	-1.07119	-0.396602	-0.54651	0.530607	-0.82967	-0.0718015	0.258551	0.969227	-0.507645	-1.27384	-0.332753	-0.552063	-0.627017	-0.46878	2.66263	-0.44102	-0.887968	0.255775	-0.862983	0.427892	-1.07952	0.116972	0.402907	0.569472	0.147508	-0.00517573	0.722156	0.822095	-0.868535	1.09693	-0.130099	-1.10173	-0.729731	-0.088458	-0.0412647	-0.568719	-0.477109	2.46553
HIF1A	-0.0138271	0.110381	-0.928911	-0.814842	-0.68303	-1.23436	0.65791	0.725084	1.07236	-1.26858	0.019126	2.33725	-1.40546	0.533702	0.314437	-0.86047	-0.499252	-1.31928	-0.864272	1.84422	-1.3459	0.35753	0.902524	-0.19507	-0.522066	0.0939043	-0.0214317	-0.661483	1.06602	1.73396	-0.425742	0.382878	0.96843	2.86957	0.52483	-0.743866	-1.02904	0.542574	1.4247	-0.44602	1.38922	-0.918771	-0.259708	-0.0543849	-0.286324	-0.913702	-0.423207	-1.41307	-0.741331
GZMB	-0.596604	0.062113	-0.641155	-0.0715397	3.96032	-0.0619931	-0.310205	-0.72071	-0.0333532	-0.666612	-0.319752	0.0239265	-0.66343	0.984953	0.889487	-0.090633	-0.752532	0.542626	-0.548871	1.29681	-0.841634	-0.307023	0.151215	-0.450222	0.599906	0.618999	-0.669795	-0.167006	0.609453	-0.711163	1.64367	0.854483	-0.278383	2.7829	-0.0810864	-0.456587	-0.825723	0.326236	-0.424765	1.87915	0.612635	-0.526595	-0.5616	0.711283	0.338965	0.625364	-0.762079	1.34136	-0.462951
ACVRL1	0.983925	3.48408	1.3393	0.411146	-1.11069	0.91285	0.695445	0.657817	0.23555	-1.08142	0.0892194	0.260635	0.0934002	1.39783	1.3602	-0.659156	-0.868199	0.411146	-0.174175	-1.07724	-0.742773	2.50994	1.54834	-0.884922	-0.700964	0.461316	0.515668	-0.261973	-0.215984	-0.404123	-0.0696535	-1.349	0.929573	-0.0571109	0.0934002	0.837594	-0.43757	-0.838933	1.841	1.4271	1.59015	0.728892	0.578381	-1.25284	1.45218	0.511487	-0.220165	-0.910008	-0.441751
WNT2B	-0.877428	1.4526	0.870092	1.34338	-0.859224	2.61761	4.38333	0.141959	-0.567971	-0.658988	-0.640785	-0.913834	0.342195	0.269382	-0.622581	-0.349531	-0.513361	-0.677191	0.251178	-0.604378	1.59822	1.50721	1.58002	-1.13227	-0.968444	0.615245	0.0509419	0.0509419	-0.0582781	-0.968444	-0.276718	-1.2961	0.815482	-0.913834	1.489	-0.731801	1.65283	-1.00485	1.12494	3.07269	5.58475	1.07033	0.141959	-0.313125	2.90886	-0.422345	1.43439	-0.349531	-0.677191
HEY1	0.0933787	0.0136935	-0.603866	-0.0460703	-0.225362	-0.643709	-0.364811	0.372277	-0.404653	-0.902685	-0.245283	0.332434	-0.643709	-0.265204	0.392198	-0.384732	0.0336148	-0.66363	0.830466	1.30858	-0.763236	-0.683551	1.14921	-0.125755	0.0336148	0.372277	0.312513	-0.464417	-0.265204	0.969915	-0.0659916	1.28866	0.412119	-0.544102	0.252749	-0.66363	-0.125755	-0.305047	1.46795	0.332434	-0.105834	0.192985	0.691017	-0.723394	0.591411	-0.882764	-0.0460703	-0.842922	-0.444496
RAB7B	0.161267	-0.423757	-0.0581169	-0.570014	-1.11847	-0.71627	0.855985	0.27096	0.746292	-1.30129	-1.15504	-0.0215528	-0.53345	1.11193	0.855985	-0.240937	0.124703	-0.752834	0.0515753	0.673164	-0.167809	-0.643142	0.124703	1.95291	0.344088	-0.570014	0.307524	-0.350629	-0.0215528	2.13573	0.307524	-0.0581169	-0.167809	1.1485	1.69696	-0.935654	-0.862526	-0.0581169	0.855985	1.29475	2.64762	-0.423757	-0.240937	-0.0581169	-0.167809	-0.606578	-0.131245	-1.1916	-1.04535
FCGRT	1.12298	-0.254835	-0.33616	0.808075	2.14049	0.955596	0.250142	-0.400464	0.702162	-1.29505	0.0364253	-1.00284	0.0837077	-0.0959655	0.0865447	-0.697398	-0.934756	-0.0723243	0.799564	0.118697	-0.826952	0.591521	0.823205	-1.21845	-0.297389	0.612325	0.0780338	1.02274	-0.739007	-0.208498	3.07101	-0.706855	0.721075	1.31872	0.031697	0.464804	-1.03972	0.199077	1.11257	1.67618	0.722966	-0.0373353	0.40712	-0.974473	0.54613	-0.610398	0.0335883	1.98446	-1.07849
ID1	-0.25336	1.92268	-0.568429	1.1036	-0.44672	0.0464958	-0.381449	-0.310779	-0.55616	-0.778966	-0.480092	-0.55616	0.15888	-0.877119	-0.837858	0.606456	-0.732835	-0.676397	-0.709278	-0.720075	-0.627321	1.74601	-0.157661	0.344389	0.321813	0.0558203	-0.321576	-0.737252	0.365982	-0.830987	3.67274	-0.0928807	0.434689	0.723257	-0.756391	-0.862887	0.130416	-0.33728	1.28076	0.452356	2.6019	-0.603274	-0.200358	0.702645	-0.676397	-0.558123	-0.345623	0.197651	-0.0977883
ACVR1B	0.521381	0.396901	-0.296633	0.93928	-0.287742	-0.101021	0.0323508	-0.0743467	-0.287742	-1.76372	1.51722	-0.287742	1.26826	0.814799	0.0856996	-0.554485	-1.34583	0.610296	0.779233	-0.563377	-0.981275	1.81064	3.32219	-1.23913	-0.750097	0.307986	-1.12354	0.307986	-0.225501	-1.11465	2.52196	-1.18578	-0.225501	0.388009	-0.198827	-0.101021	0.672536	-0.118804	0.352443	3.98905	0.877039	-0.163261	1.09043	-0.234393	1.88177	0.992628	-0.652291	-0.456679	0.725885
KDM5A	0.243789	0.0853621	0.149589	1.90942	-0.454146	-0.334256	0.864652	-0.248619	-0.192956	-2.14546	0.817552	-0.372792	-0.0259651	0.102489	0.616307	-0.471274	-1.35333	-0.822383	0.663407	0.0853621	-1.46465	-0.154419	1.33565	0.042544	-0.505528	0.273762	-0.270028	-0.355665	0.830398	-0.788128	0.569207	-0.788128	-0.073065	-0.0216832	0.273762	0.0682349	0.847525	-0.312847	0.744762	1.6311	0.723352	-0.244338	0.701943	-0.287156	1.13441	1.05733	-0.539783	-0.903737	0.0211349
TNFRSF21	1.14628	-0.174522	-0.318441	0.0622481	0.0970672	-0.613242	0.217773	0.902549	-0.311477	-1.48372	-0.0352453	-0.42754	-0.671274	-0.160594	0.254914	1.77303	0.429009	-0.397364	-0.42754	2.47637	-1.24463	-0.819835	0.531145	-0.395042	-0.984646	1.04879	-0.504142	-0.947505	4.0943	-0.666631	-0.464681	-0.0422091	1.23913	-0.0700644	-0.583066	0.9954	-0.26273	-0.0282815	3.3747	-1.04732	0.677385	-0.188449	0.240986	1.68017	0.0343929	-0.747876	0.299018	-1.00089	-0.220947
IHH	0.611628	-0.193415	0.0480979	0.410367	-0.345479	0.0794051	-0.519905	-0.215777	-0.958206	-1.27128	0.589266	-1.19972	3.08937	-0.211305	-0.788252	0.276193	-0.739055	2.55715	0.316446	-0.940316	-0.211305	0.0883501	0.566903	-1.22208	-0.14869	0.513234	-0.949261	0.477454	-0.761418	-1.30706	1.31828	-1.35626	0.218051	1.17069	-0.698803	1.32722	0.566903	0.477454	0.441675	1.26014	-0.716693	0.906811	1.32722	-0.443873	2.01598	-0.0458238	-0.394676	0.253831	2.37825
CXCL8	-0.297853	-0.571762	-0.608325	-0.560766	-0.589194	-0.61351	-0.622092	-0.115932	0.15753	-0.328695	0.268202	0.721528	-0.546642	-0.236706	-0.28945	-0.465023	-0.552989	-0.460375	-0.518661	0.549977	-0.670991	-0.566845	-0.118078	0.99794	0.515918	-0.133633	-0.246361	-0.599475	-0.0794589	0.308966	0.809404	0.86331	-0.0878621	1.11639	-0.432394	-0.0594342	-0.634875	-0.408704	-0.305273	-0.666522	0.17675	-0.665806	-0.44768	-0.125766	-0.566219	-0.171268	-0.60171	-0.511509	-0.540652
PTEN	0.535095	0.693392	-0.110592	1.09747	0.230997	0.230997	1.16412	0.630906	0.0602029	-1.90602	0.780872	0.39346	1.3849	-0.389695	0.630906	-0.0231115	-0.977061	-1.06871	0.651735	-0.206403	-1.0937	-0.0147801	0.710055	1.35991	-1.26866	-0.223066	0.16018	-1.48528	0.835027	1.9681	0.593415	-1.3728	0.526763	-0.239729	0.626741	-2.35591	0.0768657	0.930838	0.843358	1.83896	0.855855	0.901678	2.60129	-0.27722	0.39346	-0.931238	0.722552	-0.489672	1.8348
TGFB2	-0.0068472	0.243081	-0.482901	0.0764623	-0.221072	-0.471	0.528714	0.0526596	-0.137762	-0.482901	-0.268677	-0.471	-0.435296	0.326391	-0.125861	-0.363888	-0.232973	-0.268677	0.49301	-0.0068472	-0.0782553	-0.340085	0.278785	-0.387691	-0.459099	0.100265	0.124068	-0.29248	14.9294	0.600122	-0.256776	-0.268677	0.0526596	-0.0306499	-0.161565	-0.423395	1.04047	-0.197269	1.2428	0.540615	-0.423395	-0.197269	0.159772	-0.518605	-0.0068472	-0.0068472	2.09969	-0.221072	0.362095
SLC35C2	0.276484	-0.260415	-0.771748	1.75296	0.193393	-0.47134	1.09462	-0.0622735	-0.803706	-1.55153	1.90636	-0.0494902	-0.496906	0.308443	0.14226	-0.375465	-0.829273	-0.222065	1.6443	0.14226	-0.918756	0.410709	1.30554	0.902867	-0.170932	0.787817	-0.720614	0.500192	0.155043	-0.899581	2.28986	-1.03381	0.0847346	0.973175	-0.35629	-0.535256	-0.343507	-0.228457	2.06615	1.30554	2.44965	0.282876	0.672767	-0.541648	2.00223	0.461843	-0.349898	0.378751	1.16493
FXYD5	2.32792	-0.604896	0.989353	1.11719	0.50807	-0.210094	0.120788	0.635911	-0.0183328	-1.53362	-0.567296	-0.409375	-0.845538	0.752472	1.28639	0.173428	-1.51482	1.15479	0.703591	0.237349	-0.612416	0.143348	-0.477055	3.15137	-0.653776	0.52687	0.0380676	-0.871858	0.0267875	-0.424415	0.135828	0.361429	1.54208	0.0907079	-0.792897	0.41407	0.244869	0.0418276	0.256149	0.985593	1.16231	-0.597376	0.560711	-0.131133	0.643431	-0.762817	0.357669	-0.484575	0.327589
RBL1	0.0443075	0.00612625	-1.07058	1.34247	0.36503	0.0137625	0.36503	-0.826224	-0.589501	-1.20804	3.37371	0.372666	0.601753	0.555936	0.349757	0.334485	-0.948404	-0.12369	1.16683	0.823204	-1.4524	-0.0549637	0.449028	2.37336	-0.329868	1.83882	-1.06295	-0.169507	0.0595799	-0.910223	1.20502	-0.71168	0.380302	0.815568	0.326848	-0.24587	-0.482593	1.83119	0.479573	-0.971313	0.510118	0.105397	-0.345141	-0.383322	0.678115	0.395575	-1.02477	-0.0244187	0.403211
LGALS13	0.685758	0.918806	-1.17863	1.15185	-0.479482	-0.013386	-1.17863	0.219662	0.219662	-0.013386	1.3849	-0.246434	0.685758	-0.013386	0.45271	-0.013386	-0.71253	-0.71253	1.851	0.918806	-0.246434	-0.013386	-0.479482	0.918806	2.31709	1.3849	-0.246434	-1.41167	2.08405	0.219662	-0.246434	-0.71253	0.219662	1.851	-0.013386	1.61795	-0.71253	-0.71253	-1.17863	-0.013386	0.45271	-0.013386	0.45271	0.219662	1.15185	0.685758	-0.246434	-0.246434	0.219662
HOTAIR	-0.368612	-0.315893	-0.263174	-0.289533	-0.263174	0.685771	-0.184095	-0.342252	-0.105016	-0.447691	-0.131376	-0.368612	-0.263174	0.290377	0.343096	-0.394972	-0.368612	-0.315893	-0.236814	0.606692	1.21296	-0.342252	-0.105016	5.21962	-0.315893	-0.131376	-0.105016	-0.421331	0.369456	-0.289533	-0.157735	-0.394972	-0.447691	-0.263174	0.13222	-0.0522972	-0.105016	-0.157735	-0.131376	0.949367	-0.289533	-0.368612	0.13222	0.000421952	-0.315893	0.158579	0.633052	-0.315893	-0.447691
SIAH1	-0.692018	-0.568705	-0.86959	0.605239	-0.243157	-0.00639558	-0.0409233	0.0281322	-0.761074	-2.30496	0.807473	-0.0902487	1.02944	0.407938	-0.0211932	0.230366	-1.33818	-1.07182	1.19221	-0.366471	-1.04223	-0.346741	0.758148	0.772945	-0.706816	1.35005	-0.514447	-0.484852	0.230366	0.511521	0.733485	-1.27406	0.472061	1.0245	-0.22836	-0.519379	-0.183967	0.45233	1.33525	0.777878	0.876529	1.75452	2.90873	-0.978105	0.70389	-0.563772	-0.514447	-1.02743	-0.415796
POFUT1	-0.029447	-0.262539	-0.997223	1.57565	0.56066	0.180041	-0.26549	-0.348105	-0.837894	-1.08279	0.250854	-0.634307	0.224299	-0.646109	-0.348105	-0.230084	-0.976569	0.2302	1.45762	-0.811339	-0.888053	0.646226	1.38976	-0.743477	0.200695	1.40451	-0.525137	-0.224182	-0.619554	-0.87035	2.151	-1.05623	0.542957	1.14192	-0.15337	-0.271391	-0.436621	0.731791	0.920626	1.75268	0.454441	1.64646	-0.424819	-0.855597	2.90634	-0.235985	-0.545791	0.439688	5.37004
PRPF3	0.31879	0.695347	-0.69502	-0.275013	0.152235	-0.83985	0.0508541	-0.325704	-0.767435	-2.04918	3.60643	0.470861	0.70983	1.15156	1.67295	-0.231564	-1.30331	-0.999163	0.818453	0.796728	-1.41193	-0.224323	1.60778	1.36157	-0.224323	1.4195	-1.16572	-0.361911	0.695347	-0.571915	1.00673	0.463619	0.0146466	0.427412	0.333273	0.746038	1.12984	1.26743	0.724313	-0.0215608	1.48467	-0.542949	2.484	-1.28158	0.680864	0.347756	-0.999163	0.231892	0.304307
NSD1	0.598979	0.74377	-0.791016	1.13953	0.125995	0.512104	1.47738	-0.472475	0.116342	-2.56712	2.53918	0.656895	2.40404	2.31717	0.512104	0.0198145	-1.40879	-0.77171	-0.713794	0.25148	-1.38949	0.724465	-0.0767129	-0.192546	-1.60185	-0.462823	-0.308379	-0.94546	2.11446	0.84995	0.985089	-1.21574	1.2071	-0.260115	1.41946	0.560368	-0.733099	0.859603	1.16849	0.492799	1.59321	-0.713794	1.25537	0.396271	0.840298	-0.308379	-0.520739	-0.00914375	0.898214
ABCC4	0.711416	0.994465	-0.768697	3.16451	-0.385401	-0.397194	1.55467	-0.344122	-0.326432	-0.963293	-0.438472	0.0568642	0.546304	1.27162	0.339914	-0.0315888	-1.21096	-0.302844	2.59252	-1.05175	-1.1343	0.752694	4.06673	-0.892531	-0.815872	1.85541	0.109936	-0.686141	1.03574	-0.379504	0.911909	-0.562306	-0.296948	0.611169	-0.851253	-1.21096	0.0155862	-0.597688	0.540407	0.746797	0.935497	-0.621275	-0.473853	-0.916118	1.10651	-0.125939	-0.249773	-0.7628	1.64312
SMAD1	0.995417	0.74832	-1.22846	0.234619	0.540239	-1.0789	0.371172	0.631274	-0.129525	-1.87871	0.6963	1.52212	-0.292088	0.0460445	0.39068	0.156588	-1.39102	-1.20895	0.494721	-0.0970117	-1.41703	0.156588	0.878371	-0.0254836	-0.675739	0.306147	-0.285586	-0.16854	1.06695	0.000526572	0.247624	0.351664	0.0330393	0.527233	1.50912	-1.11791	-0.155535	-0.136027	1.73021	0.273634	1.2035	-0.285586	1.31404	-0.259576	-0.162037	0.715808	0.13708	-0.545688	-0.0775041
MMP17	-0.427263	1.37422	0.271272	-1.05227	-0.280203	-0.721383	0.933042	-0.353733	-0.537558	-1.05227	1.1904	0.381567	-1.16256	0.197742	0.0506817	-0.0228483	-0.721383	-0.427263	1.99923	-0.500793	-0.611088	-0.941973	0.822747	-0.905208	2.07276	1.33746	0.822747	-0.133143	1.74187	0.234507	-0.390498	1.11687	0.0139167	-0.0596133	0.528627	-1.0155	-0.611088	-0.206673	0.859512	3.3963	-0.464028	-0.0228483	0.455097	-0.611088	0.822747	0.528627	0.491862	-1.16256	2.44041
CDK4	1.08839	-0.418046	-1.42511	0.896961	1.7667	-1.04642	-0.347302	-1.0589	0.809571	-1.67895	1.67098	0.963543	1.28813	1.26316	0.518272	0.256103	-1.57492	-0.759281	2.04967	-0.0976169	-1.73721	-0.609471	0.892799	2.03719	-1.25865	1.48372	-0.825864	-0.688537	1.24236	-0.721829	0.772118	-0.838348	0.293556	0.809571	0.447528	0.243619	-0.155877	0.372623	0.439205	-0.00190437	1.259	-0.838348	-0.151715	0.647276	0.443367	-0.230782	-1.13797	-0.0601641	0.206166
DTX2	1.00301	0.980726	0.668754	0.958442	-0.311731	0.301072	0.1488	-0.400866	1.22956	-1.64876	3.12739	-0.638559	0.401349	-0.586564	0.0522367	0.249076	-1.22536	0.494198	-0.122319	1.93521	-0.712838	2.22119	-0.00718661	0.282502	-0.475145	0.000241302	-0.749978	-0.40458	0.022525	-1.69704	-0.374868	0.393921	2.0652	-0.0517541	1.05872	2.5183	-0.452861	0.27136	0.661326	0.223079	0.876735	0.0596646	0.553621	0.464486	1.81637	-0.519713	-0.222596	-0.950532	1.44868
HMGCS2	1.33653	0.324341	1.1332	1.76022	-0.162049	0.582315	0.206998	2.54221	-0.27133	-0.578571	-0.564239	-0.72816	1.17172	-0.719203	-0.726369	0.0860725	-0.569613	0.128173	-0.619775	-0.704871	-0.156674	-0.580362	0.173856	-0.265955	0.261639	-0.293724	-0.669937	0.123694	-0.549011	-0.723681	0.388834	-0.4039	-0.197879	0.225809	-0.708454	3.33405	-0.0814319	0.746237	3.05278	0.429143	-0.720994	1.68767	-0.540949	-0.630524	-0.556177	-0.576779	-0.215794	-0.0447063	0.588586
ATR	1.11539	0.387204	-0.00263187	1.43167	0.13712	-0.16445	1.99068	-0.348335	0.21803	-2.02536	0.946213	0.291584	-0.112963	1.99803	1.09332	0.247451	-1.37073	-0.377757	1.45373	1.27721	-1.6723	0.0120789	1.23307	1.01977	0.401914	1.542	-0.282137	0.622576	0.23274	-0.841146	1.46109	-0.252715	0.975634	0.321005	0.740262	2.09365	-0.00263187	0.070922	1.29927	-0.363046	0.784394	0.0562112	0.0120789	-0.811724	2.54969	0.0488558	-1.20892	-0.686683	1.46109
FZD10	-0.341012	-0.219573	-0.280292	-0.377443	2.76782	-0.328868	-0.183141	-0.413875	-0.413875	-0.413875	-0.365299	-0.413875	-0.292436	-0.280292	-0.328868	-0.353156	-0.365299	1.1284	-0.30458	1.33484	-0.256005	-0.280292	1.58986	-0.328868	0.800512	-0.365299	2.41565	-0.341012	-0.365299	-0.316724	-0.316724	-0.413875	-0.280292	-0.401731	-0.30458	-0.353156	4.79584	-0.401731	-0.341012	1.85703	-0.256005	-0.401731	0.0111605	-0.0859905	-0.353156	-0.134566	-0.134566	-0.365299	0.776224
ATM	-1.09626	0.194362	0.0631121	0.894363	-0.702514	1.22249	2.42562	-0.505639	0.544363	-2.47439	-0.505639	-0.308763	1.02561	1.33186	1.76936	-0.527514	-0.877514	-0.527514	0.959988	-1.00876	-0.921264	1.22249	-0.155638	2.53499	-0.877514	1.26624	0.413113	-1.79627	1.24436	1.90061	-0.265013	-1.14001	-0.111888	0.959988	1.61624	-1.18376	0.347487	1.06936	2.27249	0.500613	1.13499	0.719363	1.55061	-0.177513	0.588113	-0.549389	-0.243138	-1.16189	1.63811
ABCF1	1.92046	0.344244	-0.592965	0.557246	0.831782	-0.219028	0.183309	0.00817421	-0.256895	-1.84258	3.12747	0.344244	-0.777566	1.30985	0.443645	-0.8533	-0.943234	-0.701832	0.259043	-0.100693	-1.44497	0.888582	1.14892	2.24233	-0.337362	1.47552	-0.526697	-0.678165	1.97253	-0.966901	0.514646	-0.47463	0.410511	0.637713	0.363177	0.505179	-0.805967	1.24359	5.30482	-0.11016	2.21393	-0.157494	0.770248	-0.8675	1.02585	-0.0912267	-0.204828	-0.687632	0.533579
HGF	-0.0188834	1.20686	-0.170522	-0.284251	-1.29517	-0.372706	2.79906	-0.107339	-0.372706	-0.814985	-0.145249	-0.32216	-0.638074	1.23213	0.271757	0.575034	-0.0820661	-0.6128	0.575034	-0.448526	-0.461162	-0.0188834	1.91451	-0.928714	-0.65071	0.322303	1.01731	-0.195795	0.284393	1.4975	-0.258978	-1.1309	-0.435889	-0.562254	0.87831	-0.852895	-0.6128	-0.372706	2.84961	2.50842	0.233847	-0.107339	0.410759	-0.903441	0.29703	0.170665	2.79906	-0.574891	-0.549618
TNFSF4	0.243135	-0.448807	0.012488	0.531444	0.262356	-0.794778	0.896636	0.877415	0.204694	-1.40984	-0.717895	-0.929322	-0.833219	3.83739	1.49247	-0.948543	-0.314262	-0.525689	1.28105	0.896636	-0.679454	-0.986984	1.06962	-0.487248	-0.468027	0.685209	0.223915	-0.525689	-0.333483	1.24261	0.493003	-0.679454	-0.583351	-0.756336	1.37715	-0.890881	-0.448807	0.531444	2.14598	0.3969	-0.583351	-0.256601	1.20417	-0.56413	2.70337	-0.23738	0.877415	-0.679454	0.0893704
XBP1	-1.11223	1.5157	0.222021	0.642491	0.122436	0.0873973	2.57887	1.0436	0.155631	-1.63044	1.35987	-0.17724	-0.970232	0.790947	0.776193	-0.361657	1.23816	-0.539619	-0.0638243	2.73378	-0.805179	2.06527	-0.416982	-0.41145	-0.542385	-0.357047	-0.948102	-0.352436	0.71257	-0.784893	-0.628139	0.0652673	0.260749	-0.112695	0.882233	-0.878024	1.85872	2.21556	0.439633	-0.518411	0.0800207	0.169463	-0.192916	-0.616152	0.908051	-0.714815	-0.654879	-0.720347	-0.414216
CIR1	-0.065085	0.104427	-0.946548	1.46052	0.884183	-0.478694	0.158671	0.0366223	-0.83806	-1.9365	2.13179	0.226476	0.436671	1.3995	1.58935	-0.0108411	-1.30591	-0.654987	1.22321	0.653646	-1.4144	0.951988	1.83345	1.04013	-0.431231	0.0366223	-0.539719	0.0366223	0.741793	-0.0108411	1.29779	0.538378	-0.153231	1.16896	0.877402	-0.56006	0.741793	-0.485475	1.14862	1.69784	0.409549	-0.13289	0.931646	-0.763475	0.97911	0.0773052	-0.112548	-0.105768	0.829939
COL6A3	0.577338	-0.447033	-0.660554	-0.59983	-0.855593	-0.909056	1.17533	0.649282	-0.19226	-0.851963	0.00244964	0.20673	-1.10014	1.64923	0.540707	-0.0434227	-0.348028	-1.09618	-0.114706	0.00805992	-1.01499	-0.936117	2.39936	-0.39291	-0.695865	0.550277	1.47465	0.0974944	0.462823	3.12441	-0.0826946	-0.951628	1.44231	0.258872	0.127526	-1.18858	-1.01862	-0.213051	1.33836	1.5202	0.994149	0.21564	0.115315	-0.249683	-0.0143812	-0.636462	0.704065	-1.1899	-0.143748
CCNB2	0.899744	-0.183067	-1.20973	0.234016	2.01464	-0.961086	0.0415164	0.394433	0.362349	-1.19369	2.1911	2.93703	-0.0868167	1.31683	0.75537	0.201933	-0.776607	-0.832753	0.0415164	0.0415164	-1.33004	0.290162	-0.102858	2.56005	-0.832753	-0.00660849	-0.848795	-0.720462	2.9611	-1.16963	-0.824732	-0.335462	0.346308	-0.0627542	1.02808	0.193912	-0.752545	-1.42629	-0.159004	-1.10546	1.38901	-0.503899	1.67776	0.85964	-0.343483	0.915786	-0.985149	0.522766	0.987973
FZD8	-0.382202	1.02966	0.683357	0.86983	-0.621952	-0.195729	1.69564	0.150578	-0.382202	-1.02154	2.01531	-1.12809	-0.755147	1.24278	0.337051	-0.195729	-0.43548	0.416968	0.470246	-0.888342	-0.16909	-0.462118	1.45589	-0.275646	-0.115812	1.1895	1.93539	1.34933	-0.382202	0.789913	-0.408841	-0.861703	0.949747	-0.835064	1.56244	-0.382202	-0.595313	0.177217	4.97223	3.13414	0.523524	1.88211	1.0563	0.230495	4.70584	-0.0358949	2.1485	-0.835064	-0.275646
LY6E	1.52504	0.0393786	-0.627604	0.410994	-0.145225	0.888557	-0.0497129	-0.88926	-0.0200158	-0.865181	-0.30254	0.503296	-0.627604	-0.0802127	1.01938	-0.421329	-0.923773	-0.434973	0.398152	0.68469	-0.939023	-0.0978705	0.286587	1.06835	-0.679774	0.791439	-0.513631	-0.638038	0.587572	-0.438987	-0.347487	5.34233	0.0112866	0.4126	3.75313	-0.0721865	-0.900496	0.700742	0.266522	-0.410895	-0.431763	-0.658906	-0.849128	3.08936	1.58122	-0.638038	-0.212646	-0.842707	-0.123555
PSEN2	1.00501	-0.0629639	-0.365821	1.35568	-0.987475	-0.0310842	1.22816	0.176134	-0.541159	-1.81635	1.75418	-0.190483	-0.796197	0.176134	2.61493	0.367412	-1.08311	-0.668678	1.5629	1.57884	0.144254	0.239893	0.367412	0.319592	-0.573039	-0.0151444	-0.158603	-0.859956	0.638389	-0.732438	0.510871	0.478991	1.2441	-0.413641	-0.158603	-0.270182	0.048615	-0.286122	0.829668	1.46726	1.69042	-0.668678	0.925307	-0.302062	0.829668	-0.142663	0.431171	-1.00341	0.0167353
TNF	0.918184	1.70786	-0.592499	-0.592499	-0.6955	-0.352163	0.952518	-0.523832	-0.249162	-0.523832	0.677848	-0.180494	-0.111827	1.63919	1.29586	-1.03884	-1.0045	-0.798501	0.0941752	-0.352163	-0.97017	-0.6955	1.50186	2.42887	-0.283496	1.84519	-0.626833	-0.832835	2.22287	-0.214828	0.300178	0.643515	0.50618	0.403179	0.986852	-1.03884	-1.14184	-0.317829	1.87953	-0.901502	1.87953	-1.24484	0.540514	0.300178	0.0255078	-0.867169	-0.935836	-1.38217	-0.935836
EI24	1.47721	0.366727	-0.998487	2.00658	1.2981	-1.09799	0.0602504	0.713006	-0.194483	-2.0214	-0.739773	2.30907	-0.341751	1.07919	0.513995	-0.50494	-1.48805	-0.815397	-0.429316	-0.186523	-1.70696	0.223439	0.681164	1.82747	-0.990526	2.16578	-0.902962	-1.09799	2.21355	-0.910922	0.442351	-1.24526	1.46925	0.764748	0.0045274	-0.652208	-0.86714	0.947838	0.900076	0.072191	1.13093	-0.162642	0.824452	1.10705	1.39362	-0.576584	-1.03829	-0.393494	0.470213
JAG1	0.791069	-0.386273	-0.689711	-0.598679	1.5436	-0.389307	-0.331654	1.21285	-0.173866	-1.39672	-0.283103	2.03213	-0.234553	1.01865	0.669693	-0.237588	-0.222416	-0.853568	1.97448	0.687899	-0.947634	-0.0767653	0.854791	-1.23893	-1.02653	0.165985	0.129573	-1.0417	1.33422	0.159917	-0.516751	-0.30131	2.1353	-0.477304	0.132607	-0.295241	-0.710952	-0.525854	4.39895	1.82883	0.272189	-0.098006	0.839619	2.70273	0.672728	-0.93853	-0.10104	-0.422685	-0.732192
SHC1	0.286158	-0.645211	-0.768419	1.32194	-0.693241	-0.881185	-0.442649	0.125361	-0.302734	-2.10909	0.672488	0.357159	0.946052	0.756019	0.90011	0.0940371	-1.16728	-1.27378	0.469926	2.16978	-1.54108	-0.590916	0.79152	-0.240086	-0.854038	0.0501834	0.279893	-0.582563	0.614017	1.81895	-0.037524	-0.837332	1.38668	1.39294	-0.357029	-0.473973	0.330012	-0.250528	1.38668	0.307041	1.17367	-0.542886	2.48302	-0.772595	-0.714124	-0.578386	-0.595092	-1.09419	-0.586739
ABCA3	-0.0711276	-0.539929	0.185957	-0.66091	-0.781891	-0.388703	-0.116496	-0.146741	-0.60042	-1.00873	-0.449193	-0.60042	-0.676033	0.246448	-0.479439	2.60558	-0.328212	-0.691156	-0.358458	1.54699	1.19917	0.110344	-0.585297	5.38814	0.443042	-0.267722	0.0952213	-0.343335	4.07247	-0.0711276	3.13487	-0.282844	-0.555052	-0.691156	1.16893	1.04795	-0.494561	-0.721401	0.397674	0.821108	0.685004	-0.297967	2.87779	0.291816	-0.464316	-0.555052	0.533778	-0.857504	2.36362
ZNRF3	-0.448014	0.187523	-0.857583	1.26794	0.815998	0.371122	-1.04118	-0.532753	-0.0808152	-1.34483	2.45427	-0.158492	-0.1938	-0.398584	-0.00313845	0.321692	-1.36601	0.900736	0.96429	-0.511568	-1.23184	-0.0737537	-0.158492	-1.22478	-0.0384461	0.0533537	-0.560999	-0.200861	1.3668	-0.935259	1.91053	-1.35895	0.0957228	-0.172615	0.180461	1.50803	1.33149	0.13103	1.16201	2.42602	1.4586	-0.490383	0.844244	-1.02	0.300507	-0.313845	-0.998813	0.717137	0.0392307
CDCP1	0.735327	0.970486	0.185358	1.74803	0.640505	-0.410124	-0.121865	0.56844	-0.0118715	-1.24456	-0.39116	0.678433	-0.652869	0.928764	1.3384	-0.0308359	-0.914578	-0.652869	0.439482	2.05525	-1.22559	-0.0877292	-0.0270431	0.511547	-0.190137	0.22708	-0.595976	-0.721141	3.6293	-0.755277	0.390174	2.4535	1.16772	-0.326681	0.238459	0.712569	0.663262	1.08048	0.894628	-0.303924	0.833942	-0.394953	0.742913	1.03496	-0.224273	0.117087	-0.531497	-0.300131	0.917385
MDM2	-0.076893	0.0147367	-0.388434	0.0880405	0.601167	-0.644997	0.2713	0.356821	0.705014	-1.32306	-0.296804	1.43194	0.0636059	0.130801	-0.162414	-0.400651	-0.596128	-0.693866	-0.00969791	2.79417	-0.816039	-0.0585671	0.576732	1.48692	-0.779388	-0.351782	-0.590019	-0.418977	1.30366	-0.27237	-0.0646757	0.607275	1.9634	-0.333456	1.44416	-0.217392	-0.382325	-0.0341325	0.277409	3.39282	-0.107436	-0.510607	-0.223501	1.43805	-0.162414	-0.651106	-0.626671	0.259083	-0.131871
TLL1	-0.439105	-0.570911	-0.439105	-0.702718	-0.96633	-0.900427	0.351731	-0.307299	-0.10959	-1.55946	-0.0436871	1.53799	-0.768621	0.681246	-0.570911	1.14257	0.417634	-0.768621	-0.10959	-0.0436871	-0.373202	-0.10959	-0.10959	-0.505008	0.0881189	0.0222159	0.944858	0.0222159	7.73287	2.13111	0.417634	-0.636815	-0.175493	-0.307299	1.99931	-0.307299	-0.439105	-0.307299	0.483537	2.98785	0.285828	0.0222159	0.0222159	0.154022	-0.0436871	-0.570911	1.34028	-0.900427	-0.0436871
RFNG	0.538581	0.287768	-0.257477	3.41747	-0.268382	0.146004	-0.333811	-0.660958	-0.671863	-2.48208	1.78174	0.178719	-0.235667	0.451342	1.42188	-0.301096	-1.28254	2.31608	0.494961	0.0151457	-0.911771	1.41097	0.571295	2.11979	0.396817	0.0587653	-0.475575	-0.192047	1.2583	-0.453765	0.876633	-0.0611886	0.538581	0.429532	1.77083	0.287768	0.0805751	3.55924	1.89079	1.63998	0.11329	-0.0284739	0.756679	-0.377431	1.60726	-0.431955	-0.0502837	-0.737292	2.97037
ERBB3	0.262055	-0.197677	0.176284	1.99119	0.124822	0.128252	-0.369218	-0.736317	-0.259432	-1.68323	3.14395	-0.245708	-0.166799	-0.33491	0.148837	-0.602515	-1.12743	0.196869	0.6566	1.51774	-0.674562	0.666893	1.06144	3.80953	-0.434404	0.594845	-0.856396	0.536521	-0.925013	-1.83418	1.66183	-1.04166	-0.159937	0.44732	1.91915	1.52117	1.92944	-0.2114	1.00998	1.90199	0.69434	0.426735	1.69271	0.279209	1.5692	0.790403	-0.506451	0.553675	0.749233
ABCA1	-0.0358918	0.0820319	-0.237056	-0.868295	-0.611637	-0.126069	0.345626	-0.708751	0.831194	-1.75619	-0.556144	0.165272	-0.875231	1.17109	1.90638	0.5676	-0.292549	-0.00120837	0.0473485	0.907498	-1.17351	-1.02784	0.907498	-0.410473	-0.313359	-0.639384	-0.0636386	-0.694877	0.179146	1.89251	0.477423	1.78152	0.345626	2.87058	1.37226	-1.27756	-0.840548	0.796511	1.75377	0.754891	0.907498	0.144462	1.01155	-0.556144	0.519043	-0.944598	0.706334	-1.1527	-0.465967
ECT2	0.964253	-0.0202233	-0.924081	0.998361	1.16115	-1.05121	-0.133399	-0.463625	0.322406	-1.38919	2.51926	1.41851	0.185974	1.14254	0.344111	-0.164406	-0.778348	-0.776797	-0.190763	1.71308	-1.61089	-0.741139	0.322406	5.16727	-0.893074	0.457287	-0.938035	-0.70238	0.637128	-1.20004	-0.0682843	1.22936	2.265	-0.187662	0.291398	1.70067	0.699142	0.745653	0.274345	-1.37679	0.441783	-0.689977	-0.119446	0.172021	0.978207	-0.493082	-1.24966	0.203028	1.31153
FZD4	-0.178422	0.23412	-0.266824	-0.0900205	-1.2196	-0.473095	1.55033	-0.109665	-0.335581	-1.17049	-0.85617	-0.0310859	-0.315936	1.46192	0.293054	0.361811	0.401101	-0.85617	0.92169	0.126073	-0.620432	-1.08209	1.6682	-0.345404	-0.787413	0.165363	2.22807	0.0769609	-0.198067	4.23185	-0.581142	-1.3964	-0.139133	0.00820386	1.70748	-0.630254	-0.237357	-0.198067	4.13363	2.70937	-0.384693	1.41281	1.35388	-1.17049	0.774354	-0.836525	1.09849	-1.1312	-0.905282
CDC6	0.561112	-0.0908857	-0.853331	0.21908	1.03853	-0.468546	2.22852	-0.32247	0.201266	-0.985156	2.31046	0.664434	0.151387	0.393659	-0.201333	-0.432917	-0.561179	-0.628873	0.0231248	0.479167	-0.992281	0.0801301	0.169201	2.14657	-0.607496	0.867515	-0.842643	-0.500611	2.80569	-0.685878	-0.119388	0.418599	0.0765673	0.236895	0.546861	-0.418666	-0.682315	0.675123	0.0979442	-0.949527	0.276086	-0.57543	-0.479234	1.21311	-0.169268	-0.0410061	-0.885397	-0.229836	0.461353
KIR2DL4	-0.327519	-0.010305	-1.43777	0.78273	1.25855	0.624123	1.57576	-0.327519	1.25855	-0.644733	0.465516	0.624123	-0.010305	-0.168912	1.41716	-0.327519	-1.12055	-1.12055	0.306909	2.3688	-0.168912	1.41716	-0.327519	0.78273	-0.010305	1.09994	-1.27916	-0.327519	2.68601	-1.43777	-0.80334	2.3688	1.25855	0.624123	0.624123	-0.010305	-0.80334	0.465516	-0.644733	-0.010305	-0.486126	0.465516	0.78273	2.84462	-0.80334	-0.80334	-0.644733	0.148302	1.57576
CD34	0.331323	1.13959	-1.01579	0.555841	-1.55463	-1.46482	0.870167	-0.746364	0.241516	-1.28521	-0.252424	0.196612	-0.701461	-0.342232	0.0169974	0.825263	0.825263	-1.10559	0.196612	0.870167	0.0619011	-0.881075	1.67843	1.36411	-0.521846	0.376227	2.39689	0.510937	0.331323	1.76824	0.780359	-0.611653	1.3192	-0.0728099	1.76824	-0.432039	-1.68934	0.825263	2.17237	1.45391	-0.611653	0.510937	0.106805	-0.207521	0.241516	-1.01579	1.49882	-1.06069	-0.656557
SMAD2	-0.379185	-0.296846	0.591233	0.679453	-0.814402	0.550064	-0.0792372	0.873537	0.320693	-2.60232	-0.0439493	1.40874	0.938231	2.33799	-0.455642	-0.0733559	-0.808521	-0.290965	0.367743	0.420675	0.167778	0.991163	0.779436	1.54401	-1.20257	-0.214508	-0.149813	-0.702657	2.26153	0.885299	-0.196864	-1.09671	-0.22627	-0.884978	1.88512	-0.114525	0.955875	-0.114525	1.30875	1.53813	0.150134	-0.17922	0.332455	-0.261558	1.09703	-1.29667	-0.455642	-1.84363	-0.0145427
TGFB1	1.07466	-0.144186	0.587125	-0.902963	-1.08837	-0.628293	1.39054	0.545924	-0.0926852	-1.41797	-0.796529	-0.329589	-1.3287	1.3356	0.70386	0.0686838	-0.604259	-0.872063	0.659226	1.19827	-1.09523	-0.89953	1.3768	-0.707261	0.659226	0.446356	1.38024	1.68237	3.09006	1.78881	0.0446501	1.57937	0.913296	1.05063	2.59222	-1.07463	-1.53814	-0.0274509	2.58192	1.06093	0.473823	0.219753	0.181985	2.07378	1.10557	-1.08837	0.556224	-1.77504	-0.449757
DTX3	0.837015	0.949016	0.146346	-0.338989	-1.10433	0.277013	0.762348	-0.301656	-0.0589883	-1.64566	0.482347	-1.08566	-0.786991	0.202346	-0.208322	0.202346	-0.600324	-0.45099	-0.133655	-0.581657	-0.0216548	-0.581657	1.07968	1.73302	-0.973658	-0.749658	1.37835	0.0903456	0.519681	3.95436	-0.0216548	-1.36566	0.874349	-0.301656	0.389013	-0.973658	-0.226989	0.0716789	2.31169	2.87169	0.127679	0.109012	0.650348	-0.674991	1.41568	0.258346	2.29302	-1.851	0.855682
PSD3	-0.984254	0.474236	-1.20033	0.204145	2.37838	-0.160478	0.474236	1.58161	-0.268514	-1.40289	0.744326	0.690308	0.906381	-0.309028	-0.255009	-0.119964	-0.5251	-1.44341	-0.106459	-1.1328	-0.849209	1.91922	2.09478	-1.51093	-0.903227	-0.660145	-0.309028	-1.36238	1.14946	3.51276	0.852363	-1.56495	0.568767	0.0420904	0.136622	-1.60546	2.49992	-0.0929549	2.32436	2.10828	1.32502	-0.241505	0.528254	-0.5251	-0.876218	-0.471082	-0.309028	0.663299	0.460731
EZH2	2.1972	-0.300271	-1.43334	0.266263	1.70148	-0.413577	0.204888	-0.139753	0.346522	-1.65995	3.14614	0.80919	0.209609	1.5268	-0.427741	1.72509	-1.17368	-0.611864	-0.0406096	2.26329	-1.48999	-0.375808	0.790306	2.59377	-0.682681	0.488155	-1.07453	-0.267223	2.51351	-1.20672	0.0821393	0.3418	0.705326	0.577856	1.25297	1.40877	-0.734613	2.3766	0.148235	-1.39085	2.50407	-0.772382	1.71092	-0.0972629	1.47487	0.138793	-1.15951	-0.441904	0.950824
SMAD5	0.907268	-0.063713	-1.1547	0.361773	0.209034	-0.838316	-0.0855328	0.339953	-0.0528031	-1.92931	2.52193	0.569061	0.0890256	1.54004	0.438142	-0.772856	-0.914685	-0.783766	-0.172812	1.00546	-0.914685	0.416322	0.69998	0.71089	-1.24198	-0.33646	-0.980144	-0.827406	0.983637	-0.40192	0.65634	-0.947414	0.798169	0.569061	1.23456	0.121755	0.590881	0.63452	1.72551	0.732709	0.69998	-0.478289	0.885448	0.427232	0.765439	-0.32555	0.0344761	-0.0528031	1.01637
RPL23	-0.227614	-0.536687	-0.709216	2.26457	0.370936	-0.821004	1.55437	-0.228381	-0.580133	-1.87354	1.83903	0.211728	1.10917	-0.205507	0.818088	-0.550146	-1.08789	-0.634179	2.14357	0.0753922	-1.29361	-0.0170787	0.411384	1.62731	-0.645546	-0.0215418	-1.03	-0.161224	0.557482	-0.236889	1.8944	-0.48557	-0.3901	1.27054	-0.0444852	-1.02017	0.390114	-0.264574	0.0564936	0.212285	1.17584	-0.553284	0.891172	-0.673859	0.173372	0.391509	-1.18984	0.271701	2.86263
UBE2T	0.886656	-0.105606	-1.02896	0.597246	1.45169	-0.960053	-0.298545	-0.705097	0.101116	-1.55265	2.98143	1.41035	-0.891146	0.521448	0.769514	0.53523	-1.0703	-0.470813	-0.119387	0.673044	-1.72492	-0.071152	-0.463922	2.63689	-0.939381	0.611028	-1.28392	-1.06341	2.94009	-1.46996	-0.15384	-0.388124	0.776404	-0.264092	0.445651	1.76178	-0.0504799	2.74025	0.101116	-1.42862	0.473214	-1.21501	-0.381234	0.597246	-0.498376	0.907328	-1.40106	-0.505266	0.990016
PTPN11	1.53758	0.00891968	-1.14802	1.70883	0.351407	-1.05196	-0.270917	0.226107	0.581124	-2.01677	3.35443	0.940318	-0.621758	0.338877	1.30369	-0.275094	-1.39444	-0.567461	1.04891	0.551887	-1.75364	0.543534	2.05131	2.28938	-0.717821	1.16168	-0.918302	-0.638465	0.668834	-1.2232	0.292933	-0.341921	0.769074	0.167633	-0.463044	-1.01437	0.48506	0.668834	1.09903	0.890198	1.57935	-0.596698	0.180163	0.840078	0.393174	-0.642641	0.17181	-0.755412	1.00297
FLNA	1.02304	-0.778775	-0.603502	-0.590323	-1.07891	-0.784046	-0.160048	0.186215	0.165459	-1.41727	0.143714	-0.178498	-1.23343	0.582226	-0.38474	0.208947	-0.271406	-0.819628	0.458019	-0.463481	-0.366949	-1.05387	1.76598	-0.656545	-0.915171	1.94421	1.52646	-0.191017	1.75906	1.42531	0.275169	-0.749123	0.802305	-0.170261	0.785503	-1.16984	-0.649626	-0.693774	2.70988	2.06381	-0.24439	0.412224	1.25861	-0.509276	-0.0134384	-0.437454	4.5598	-1.25353	-0.603502
FAT3	1.28732	-1.13047	-0.38012	0.620345	-0.213376	-1.0471	-0.630237	-0.0466319	1.37069	-0.963726	-0.38012	-0.630237	-0.630237	1.03721	-0.546865	-0.213376	-0.0466319	-0.463493	-0.713609	0.870462	-1.29721	-0.463493	1.37069	-0.296748	0.120112	0.453601	0.370229	0.0367403	0.703717	4.87233	0.870462	-0.880353	-0.213376	0.0367403	-0.38012	-0.463493	-0.880353	-0.0466319	0.870462	0.953834	-0.630237	-0.130004	0.78709	-0.963726	0.536973	-0.713609	0.0367403	-0.880353	0.453601
EPHA4	1.09542	0.334763	0.260716	0.23379	-0.964419	-0.573992	-0.378778	0.698265	-0.284536	-0.843252	-0.318194	1.80896	-0.0556649	0.348226	-0.069128	-0.405704	1.10216	-0.890373	0.23379	-0.297999	0.718459	-0.398972	-0.439361	-0.728816	-0.250879	-0.486482	0.738654	-0.47975	-0.540334	0.395347	0.0049187	-0.708622	-0.452824	-0.56726	-0.385509	-0.863447	1.29737	1.07523	0.509782	1.11562	-0.452824	0.0453078	0.570366	-0.70189	-0.769205	-0.695159	1.78877	-0.917299	0.206864
SPRY2	1.4007	0.976714	2.51848	4.42494	0.65057	-0.11142	-0.876375	-0.12328	-0.636215	-1.44861	-0.253737	0.546797	-0.562091	-0.218158	0.214724	0.786958	-0.962358	-0.689584	-0.188508	0.413375	0.644641	-0.256702	-0.330826	-1.16101	0.795853	-0.384195	0.330357	-0.766672	-0.840796	-1.14322	0.297742	-0.651039	1.13089	-0.668829	0.17025	1.63493	2.84166	1.57563	-0.0758406	4.39826	0.244373	-0.419774	1.39477	-0.588776	-0.176649	-0.419774	0.677255	0.0990911	0.623886
TNFRSF14	0.0284685	0.338452	0.173396	1.49787	0.11301	0.330401	1.36905	0.712849	-0.0399696	-2.06493	-1.15511	0.294169	0.342478	1.92058	2.41977	0.177422	-1.27185	-0.17282	0.914137	1.54216	-0.531113	0.781287	-0.217103	6.20399	0.0969065	-0.253335	-0.672015	0.451174	-0.132562	-1.21952	0.986601	0.185473	0.696746	0.137164	1.65085	1.13958	-1.01018	0.290143	1.79578	1.67501	1.11945	0.543766	0.845699	0.362607	0.435071	-0.849149	0.278066	-0.925638	0.986601
CCNG2	-0.100317	1.39643	1.46335	0.441188	-0.0455579	1.62763	-0.00296768	0.8245	0.392513	-2.59489	-0.434954	-0.142907	0.10655	-0.824351	-0.124654	-0.672243	-0.684412	0.398597	-0.179413	0.532452	-0.623568	1.35992	0.112634	2.95401	-1.00688	-0.781761	0.33167	1.51811	-0.124654	1.28082	0.593296	1.18956	-0.136823	0.118719	1.89534	-1.76134	0.0213696	1.65197	2.72889	-0.197666	0.562874	1.31125	1.26257	0.00920096	0.806247	-0.800014	0.763657	-1.74917	0.228236
CTLA4	-0.534778	0.0403728	0.573144	0.106969	-0.389476	0.234108	1.227	-0.43791	0.228054	-0.401585	-0.716404	-0.20785	-0.48029	2.43179	1.57814	-0.153362	-0.619537	-0.516615	-0.353151	0.900071	-0.498452	-0.334989	0.554981	0.0888066	0.119078	0.0706439	0.00404755	0.119078	0.161457	-0.00200667	-0.189687	0.91218	-0.201796	-0.232067	1.42073	-0.262338	-0.486344	0.91218	0.246216	0.0101018	-0.0867657	-0.110983	-0.0201693	0.167511	0.736608	-0.25023	-0.129145	-0.643754	-0.686133
TGFBR2	0.396923	-0.273486	0.121311	0.67626	-0.364736	-0.321904	0.151107	0.704194	-0.398256	-1.85081	-0.707389	-0.55096	-0.0909853	0.70047	0.32802	0.260979	-0.744634	-0.837746	0.644602	-0.0611894	-0.714838	-0.672006	0.633429	1.03754	-0.603103	0.693021	0.117586	0.0579944	8.68578	0.400648	1.28149	-0.437363	0.192076	0.599908	0.490036	0.259117	0.257255	-0.366598	2.56085	1.69491	0.393199	0.499347	2.4156	-1.01466	0.046821	0.0766169	0.400648	-0.765119	0.039372
BCL2L11	0.181848	0.16594	-0.0567713	0.515914	-0.645365	0.261387	3.53842	-0.422654	-0.231759	-1.5203	0.802257	-0.279482	-0.947616	0.786349	0.563638	-0.136311	-0.120403	-1.04306	1.40676	4.82697	-0.486286	0.150032	0.563638	4.58835	0.134124	0.372743	0.00686049	0.0386764	1.94763	0.261387	0.309111	3.4907	0.197756	-0.0726792	0.404559	-0.597641	-0.152219	3.68159	0.404559	0.420467	-0.00904745	0.16594	0.404559	-0.422654	0.0864002	-0.820352	-0.104495	-1.34531	0.881797
TET1	0.0235358	1.14765	0.288033	-0.703831	0.0235358	0.354157	0.817027	0.354157	-0.37321	-1.03445	0.420281	0.221909	0.0235358	0.817027	0.288033	-0.108713	-0.968328	-0.637707	0.949275	-0.571583	-0.439334	0.618654	-0.0425885	-0.703831	-0.37321	0.684778	1.2799	-0.571583	0.55253	2.40401	0.420281	-1.1667	-0.769955	0.288033	2.53626	-1.62957	-0.637707	3.39587	2.40401	1.2799	-0.0425885	0.155784	0.618654	-0.637707	-0.108713	-0.108713	0.618654	-0.83608	-0.108713
DUSP6	-0.609642	-0.096029	0.0421995	0.112669	-0.0187837	-0.882034	0.101827	0.420295	-0.356224	-1.34822	0.547682	0.214307	-0.323699	-0.10145	-0.0458873	-0.610998	-0.575763	-1.05956	-0.695019	-0.0499528	-0.835958	-0.616418	-0.258651	2.10614	-0.278978	0.692686	-0.426693	-0.830537	2.02347	-0.879323	-0.170564	-0.502583	0.127576	0.0598168	-0.582539	-0.422627	0.435202	-0.933531	1.03555	0.288842	-0.0106526	-0.772264	6.8032	1.00438	-0.66656	-0.620484	-0.174629	-0.222061	-0.732964
DNMT1	1.32576	0.491788	-0.888897	0.83001	1.37672	-0.295851	2.2107	-0.351449	1.58058	-1.46341	3.70721	2.1273	-0.369982	1.87247	0.765145	0.867075	-1.15762	-0.124424	-0.161489	2.27556	-1.75067	-0.23562	0.162833	5.33345	-0.949128	0.732713	-0.763802	-0.647972	3.52652	-0.749902	-0.0271272	0.93194	1.20066	-0.175389	2.03463	1.24236	-0.694304	0.755879	0.403758	-0.777701	0.575185	-1.16689	-0.14759	0.301828	0.000671854	-0.41168	-1.18542	-0.467279	0.732713
WBSCR17	0.38323	-0.111634	0.948789	0.453925	-0.394414	-0.111634	1.58504	0.878094	-1.03067	-0.394414	0.38323	-0.959973	-0.535803	-0.606498	-1.38414	0.595315	0.595315	-1.38414	0.312535	-0.182329	1.51435	0.100451	2.2213	-0.182329	-0.747888	1.58504	1.93852	1.58504	-0.253024	-0.465108	-0.747888	-0.959973	0.736705	-0.606498	0.0297558	-0.606498	0.595315	-0.465108	2.50408	3.5645	-0.111634	0.66601	1.30226	0.453925	2.36269	0.948789	4.55423	-0.818583	2.2213
PMM2	-0.651666	0.445852	0.533974	1.34309	0.173475	-0.138957	0.261597	-0.227079	0.638118	-2.06963	0.517952	0.229553	0.926517	0.421819	0.646129	-0.403323	-1.53289	0.301653	0.165464	-0.363267	-1.10029	2.00801	0.253586	3.442	0.245575	0.95055	-1.24449	-0.972109	1.15083	-0.763821	0.517952	-1.1804	1.00663	0.830384	0.710218	1.55138	0.718229	1.18287	1.4953	0.606074	1.50332	0.87044	2.01602	-0.0668571	1.99199	-0.371278	-0.787855	0.0773424	1.24696
FANCI	0.65288	-0.471288	-1.05397	-0.0769464	1.47688	-0.847973	0.252653	-0.312374	0.493966	-1.41889	3.48979	2.59516	0.317395	1.48276	0.411567	1.45334	-0.665516	-0.583116	-0.000432283	0.417452	-1.52483	0.517509	-0.300603	3.69579	-1.2482	0.205567	-1.1658	-0.98923	2.8247	-1.15991	0.0996246	0.0113391	0.217339	0.429224	1.50042	0.140824	-0.712602	1.44745	0.399795	-1.11283	1.48865	-0.559574	0.535166	0.493966	-0.0357465	0.358595	-0.965687	0.246767	0.852994
RPRM	2.62404	0.229874	-0.515849	1.95681	-0.672843	-0.20186	0.583111	-0.4766	-0.555097	-0.829837	-0.75134	-0.712091	-0.594346	-0.162612	0.269122	-0.044866	-0.437352	0.936348	1.40733	-0.712091	-0.633594	-1.02608	1.09334	-0.398103	-0.4766	0.386868	1.17184	0.190625	2.97727	-0.712091	1.48583	-0.829837	0.936348	-0.044866	0.465365	1.56432	-0.712091	-0.515849	2.66328	0.779354	-0.319606	1.76057	0.151377	-0.241109	1.32883	-0.319606	1.48583	-0.790589	-0.4766
MICA	1.29798	0.423513	1.98506	-0.263565	0.314205	-0.513412	-0.41972	1.29798	-0.544643	-1.85634	1.56344	1.67275	-0.669566	0.954437	1.12621	-0.669566	-0.638335	-0.0761803	0.0643585	1.87575	-0.888182	2.09436	2.01629	1.14182	0.798283	-0.216719	-0.0449495	-0.544643	2.62529	0.423513	-0.0605649	-0.372873	0.361051	-0.279181	1.68836	0.688975	-1.77826	2.48475	10.5579	-0.357258	1.04813	0.29859	0.345436	-0.310412	0.985668	-0.107411	0.329821	-0.716413	0.954437
ABCC12	-0.14092	0.00740215	-0.289242	1.04566	0.155724	0.155724	0.452369	0.00740215	1.3423	-1.03085	0.897336	-0.585887	0.155724	-0.289242	0.600691	17.8061	-0.289242	-0.882532	0.00740215	-0.14092	0.155724	0.600691	-0.585887	0.749014	0.452369	1.04566	-1.03085	-0.289242	1.3423	1.04566	1.04566	-1.3275	0.155724	0.897336	-0.289242	1.04566	-0.437565	0.749014	-0.585887	-0.14092	1.93559	-0.734209	0.749014	0.749014	0.00740215	0.304047	0.00740215	-0.14092	0.155724
EFNB2	0.161684	0.120875	1.46896	4.38747	-0.88245	-0.56724	-0.496881	0.400906	-0.754396	-1.20329	-0.513767	-0.195742	-0.358976	-0.620713	0.254558	1.1045	-0.464515	0.0364438	-0.119754	-0.57709	-0.778318	-0.0873888	3.04079	-0.550354	0.474079	-0.230922	1.72366	-0.340683	1.26492	-0.902151	0.737224	-0.547539	1.13968	-1.0091	-1.02035	0.54866	0.0716235	-0.229515	0.399498	1.65893	0.765367	-0.440593	8.29664	0.702044	0.534589	-0.765654	0.578211	-0.734696	0.427642
KREMEN1	-0.387818	0.200714	-0.467691	0.385681	-0.463487	-0.0683296	-0.413041	-0.349984	0.234344	-0.640047	1.49969	-0.139794	-0.0262916	-0.156609	-0.219666	-0.274316	-0.690492	-0.442468	0.398292	-0.404634	-0.640047	-0.0767372	0.19651	-0.61062	-0.34578	0.364662	-0.354188	-0.421449	1.77714	-0.143998	-0.169221	-0.619028	-0.038903	-0.408838	0.0115426	-0.421449	-0.160813	0.331032	0.625298	1.57115	0.364662	-0.22387	-0.358392	-0.61062	-0.349984	-0.244889	-0.362596	-0.661066	0.4067
ABCG2	-0.273078	-0.387638	-0.301718	0.271082	-0.215798	0.614762	1.15892	0.328362	0.0706021	-0.788597	0.357002	-0.187158	-0.301718	-0.187158	-0.158518	-0.244438	-0.473558	-0.788597	0.0706021	-0.101238	-0.358998	-0.101238	0.528842	-0.0153178	-0.158518	0.0992421	-0.0153178	-0.273078	0.672042	-0.0439578	-0.158518	-0.731317	-0.158518	0.0706021	-0.215798	-0.187158	-0.330358	-0.0153178	0.614762	0.471562	0.0419622	0.557482	-0.301718	-0.273078	0.0133222	-0.129878	0.0419622	-0.444918	0.0419622
GAPDH	0.454824	0.279618	-0.853588	1.82608	1.55581	-1.06613	0.0182316	1.38425	1.77428	-1.4844	1.23204	2.86331	-0.268542	-0.317723	-0.0796745	-0.479723	-1.12624	-0.829339	0.145396	0.369441	-1.49738	-0.100166	0.0101486	3.50676	-0.778906	-0.191128	-1.06909	-1.181	3.80788	-1.07057	0.00365952	0.0472619	1.26175	0.345989	0.182964	0.435926	-0.465493	0.668737	0.650522	-0.563057	0.617508	-0.940451	0.261744	0.746607	-0.403561	0.449587	-0.96174	0.377069	0.793738
TNFRSF10C	-0.801275	0.305162	-0.922291	-0.369073	-0.783987	-0.351785	-0.524665	0.650924	0.0631291	-0.403649	-0.369073	0.253298	-0.265344	-0.334497	-0.472801	-0.0405993	-0.74941	-0.74941	-0.282632	-0.161616	-0.991443	0.114993	-0.628394	0.668212	0.14957	0.0458411	-0.265344	-0.541953	1.04855	-0.12704	-0.0578874	0.408891	0.720076	1.74007	-0.0751755	-0.991443	-0.21348	-0.230768	-0.0924635	3.74549	0.495331	-0.939579	-0.438225	0.201434	-0.714834	-0.403649	-0.818563	0.201434	-0.507377
RBX1	0.391414	0.578361	-0.789171	1.73846	0.913842	-0.750758	-0.0900398	0.852379	0.306903	-2.42304	1.8076	1.4081	-1.2527	0.5758	0.250563	0.04825	-1.69062	-0.576615	1.49005	0.00471431	-1.76488	0.396535	0.970182	2.14821	-0.223208	1.43115	-0.527957	-1.30904	2.57332	-0.387107	0.708968	-0.100283	1.96894	-0.00296845	1.81529	-0.405033	-0.778928	1.05213	1.94077	0.358122	2.30442	0.130199	0.975304	0.74226	0.506655	-0.855755	-0.31284	-0.59198	0.995791
CCNB3	0.211669	0.0669218	-0.512068	-0.0778256	0.356417	-0.94631	1.08015	-0.512068	0.501164	-1.67005	-1.38055	0.211669	-0.222573	0.645912	-0.222573	2.09339	-1.38055	-1.09106	0.356417	1.94864	0.0669218	-0.0778256	1.08015	1.5144	-0.0778256	0.356417	0.356417	0.211669	3.39611	0.790659	-0.222573	0.211669	0.501164	0.356417	1.36965	0.211669	-0.222573	-0.801563	-0.94631	-0.0778256	1.5144	-0.222573	0.0669218	1.94864	0.211669	-0.222573	-0.36732	-0.0778256	1.94864
IGF1R	0.054131	-0.303936	0.418535	-0.275417	-0.639821	-1.04859	0.133349	-0.300767	-0.551097	-1.8376	0.605491	-0.110643	-1.01373	1.25508	0.684709	-0.183524	-1.13414	-0.246899	2.59862	0.348823	-0.928176	0.0699747	1.385	-0.839452	-0.452866	0.310798	0.884339	1.4864	-0.196199	0.0224437	1.22656	0.640347	0.0858184	0.215736	0.50726	-0.925007	0.0509623	-0.449698	1.65751	1.80961	0.548453	0.526272	0.637178	-1.35279	1.99023	-0.538422	0.570634	-0.836283	2.7634
RPS6KA1	1.77102	0.471281	0.83897	2.52777	0.620922	-0.088802	0.172	1.33492	0.0309104	-1.85029	-0.25982	1.15963	-0.349604	1.65558	1.1639	0.475557	-1.13629	-0.0845266	0.4157	0.0565631	-0.768598	1.48456	-0.25982	8.57325	-0.0545985	0.625197	-1.21324	-0.537724	2.28835	-1.0123	0.992886	-0.447939	0.84752	0.967233	1.21093	-0.311125	-0.811352	0.565341	-0.221341	-0.234167	1.46318	-0.123006	1.22803	1.1639	-0.135832	-0.854107	-0.490694	-1.26455	1.3905
HAVCR2	-0.236316	-0.415707	-0.316046	-0.475504	-0.495436	-0.156587	0.341721	0.840029	0.321789	-1.17314	-0.435639	0.281924	-0.95388	0.939691	2.31502	-0.734624	-0.734624	-1.13327	0.0228039	0.899826	-1.17314	-0.814354	0.202195	-0.276181	-0.316046	-0.455572	-0.774489	-0.774489	-0.136655	0.899826	0.00287161	1.23868	-0.156587	0.700503	0.50118	-0.914015	-0.814354	0.301856	1.53766	-0.335978	0.321789	-0.734624	0.879894	0.102533	0.0626686	-0.335978	-0.375843	-1.17314	-0.993745
FZD2	0.246726	0.702021	-1.34681	0.246726	-0.284453	0.322608	0.550256	-0.132687	1.00555	-1.34681	0.474374	1.91614	-0.587983	2.82673	0.550256	-0.284453	0.0949605	-1.27093	0.322608	1.30908	-0.739748	-0.891514	0.474374	-0.5121	-0.360335	0.246726	1.61261	-0.436218	0.702021	3.81321	-0.436218	-0.436218	0.777904	1.76438	1.91614	-1.19504	-0.20857	0.170843	3.96497	1.61261	0.474374	0.0190778	-0.0568048	0.929669	0.853787	-0.20857	1.08143	-0.663866	0.170843
ABCC9	0.240567	-0.323589	-0.363885	-1.04893	-1.04893	-1.16982	-0.041511	-0.242995	0.20027	-1.25041	0.0390826	2.09422	-1.00863	1.85244	0.44205	0.44205	1.61066	-1.04893	0.0390826	0.240567	-1.00863	-1.04893	0.804722	0.522644	-0.122105	0.0390826	0.925612	-0.605666	0.32116	6.44627	-0.0818078	-0.202698	-0.162401	-0.041511	1.61066	-1.08923	-0.968337	-0.041511	1.16739	1.89273	-0.92804	-0.404182	0.44205	-0.645963	-0.605666	-0.162401	1.73155	-1.16982	-0.484776
COL4A2	0.549645	0.397936	-0.339727	-0.213071	-1.25972	-1.1261	-0.0251759	-0.0418777	0.246228	-0.982746	0.267106	-0.210288	-1.4323	0.41603	-0.252042	0.352006	0.825224	-0.778149	0.642896	0.889248	-1.00502	-0.964652	2.13075	0.129316	0.372884	0.200298	2.18503	1.07714	-0.0613631	1.01869	-0.147656	-0.334159	1.24834	-0.503961	0.76816	-0.682114	-1.30704	0.127924	3.96656	0.748674	0.519025	0.608101	0.134883	-0.87836	0.428556	-0.921506	1.25251	-1.32513	-0.516487
TSC2	-0.649268	0.39839	0.866941	2.1673	-0.201775	-0.4808	0.00880906	0.0561906	-0.496594	-2.09177	1.56713	-0.143865	-0.238628	1.44605	1.46184	-0.101748	-1.41264	-0.296538	0.814295	-0.133335	-0.649268	0.772178	0.114101	1.49869	0.561593	0.635298	-0.328126	1.59872	0.32995	-1.07044	0.13516	-0.996732	0.487889	-0.0543663	0.761649	1.09332	-0.0438371	0.914322	1.08805	2.17783	0.935381	-0.117542	2.44632	-0.896704	1.89881	-0.886175	-0.264951	-0.659797	1.1407
PTCH2	-0.514419	-0.127116	0.217154	-0.299251	-0.858689	0.389289	2.92828	-0.0840819	-0.944756	-0.299251	-0.170149	0.131087	-0.901723	2.45491	-0.0410482	-0.342284	0.690525	-0.213183	0.561424	-0.686554	-0.256217	-0.815655	0.733559	-1.03082	0.776593	0.217154	3.31558	2.97131	-0.428352	0.647491	-0.170149	-1.37509	-0.772621	-0.471385	3.87502	-0.557453	0.389289	0.475356	2.0676	2.28277	-0.815655	0.432323	1.59423	-0.600487	3.18648	-0.0840819	1.72333	-1.03082	-0.471385
PDZK1IP1	0.132565	0.748906	0.0439658	0.290502	-0.0561896	-0.0061119	-0.799651	1.94307	-0.660974	-1.31584	-0.815059	-0.160197	0.710384	0.652602	0.664159	-0.842024	-0.849728	0.456144	0.995442	0.078635	-0.337395	2.41688	-0.587784	-0.861285	-0.2565	0.402214	-0.903658	-0.395177	-1.10012	-0.815059	1.07248	1.81209	0.698828	0.610229	-0.375916	2.36295	-0.167901	-1.077	0.275094	0.513926	3.68423	-0.271909	2.02396	3.08715	-0.530002	-0.776538	-0.791947	0.15953	0.236572
LAG3	-0.145694	-0.0749194	0.0524742	-0.0466097	0.137403	0.604513	1.34056	-0.598648	0.194023	-0.740197	-0.4571	-0.0749194	-0.230623	1.46796	2.28894	0.363881	-0.598648	-0.810971	-0.103229	2.69943	-0.768506	-0.358016	-0.4571	0.406345	-0.386326	-0.414635	-0.258932	-0.570339	1.80767	-0.258932	-0.612803	1.90676	0.208177	0.208177	1.79352	-0.174003	-0.273087	1.22733	0.307261	-0.655268	-0.414635	-0.258932	-0.372171	1.09993	0.250642	-0.499565	-0.301397	-0.938365	-0.796816
GZMK	-0.183654	-0.0326704	0.329689	-0.274243	0.314591	0.480672	1.85462	-0.470521	-0.530915	-0.938569	-0.681898	0.133411	-0.606406	2.21698	0.933622	0.556164	-0.712095	-0.727193	0.616557	1.0997	-0.591308	-0.546013	0.0277229	-0.21385	0.299493	-0.440325	0.450476	-0.440325	0.525967	0.420279	-0.319538	1.23559	-0.244047	0.239099	1.82442	-0.621505	-0.530915	0.812835	0.359886	-0.0175721	-0.802684	-0.00247374	-0.138359	0.571262	-0.364833	-0.546013	0.0126246	-0.938569	-0.712095
TNFRSF10B	-0.848951	0.0841003	-0.943518	-0.218511	0.594757	-1.06961	-0.256338	2.06999	-0.218511	-1.82613	-0.23112	0.701932	-0.23112	-0.111336	-0.268946	1.11802	-0.811125	-1.18308	-0.420252	2.90217	-0.962431	1.30085	0.872151	2.17086	-0.621993	0.00844743	-1.05069	-0.911996	1.05498	-0.130249	0.777585	2.85804	1.40172	-0.17438	1.66651	-0.653515	2.01325	-0.653515	1.00454	2.06999	0.0210562	-1.30287	-0.149163	1.82412	-0.407643	-0.502209	-1.06961	-0.00416138	-0.439165
PSMB9	-0.31207	-0.175305	0.273225	1.53499	1.4997	0.833521	-0.26354	-0.770894	-0.100305	-1.10178	0.143813	-0.151776	-0.603247	3.06294	3.08941	-0.266482	-1.2209	-0.407658	0.0761661	1.47617	-1.17825	1.1747	-0.197364	-0.625306	-0.43707	-0.322364	-0.495894	-0.840012	-0.556188	-0.923836	-0.38707	3.43058	1.9144	0.330578	0.427637	0.026166	-1.00472	0.607049	0.78352	-0.845895	0.690873	-0.150305	-0.404717	2.31294	1.46146	-0.390011	-0.819424	-0.498835	-0.500306
CD45RO	-0.547392	0.733902	0.895409	-0.283596	-0.509707	0.050186	1.64373	0.383968	0.13094	-0.93501	-0.848873	0.755436	-0.606612	3.09191	2.5374	-0.380501	-0.811188	-0.751968	0.658531	1.7837	-0.967312	-0.375117	0.706984	-0.326665	-0.192075	-0.267446	0.184776	-0.881175	1.04077	0.518558	-0.13824	2.0475	0.190159	0.976163	3.01654	-0.800421	-0.929627	0.820039	1.22381	0.0878711	-0.0467186	-0.385885	0.243995	-0.116705	0.507791	-0.568927	0.222461	-1.35493	-1.09652
MAML3	0.285871	0.109002	-0.0173323	-0.585838	0.336405	-0.522671	0.0711019	0.728042	-0.358436	-1.47018	-0.598472	0.424839	-0.383703	0.349038	-0.434237	-0.194201	-0.295268	-0.371069	0.702775	0.361671	-0.358436	0.386938	-0.0931331	-1.44491	0.0837353	0.475373	-0.901675	0.664874	-0.724806	0.121636	1.39762	-0.750073	0.0837353	0.260604	0.197436	-0.295268	0.639608	1.05651	0.841743	1.51132	0.311138	0.222703	2.55989	-0.800607	0.728042	1.22075	0.134269	0.146903	-0.320535
RASIP1	-0.263717	-0.529587	-0.210543	-0.503	-1.00815	-0.76887	-0.689109	-1.35378	0.241436	-0.954979	0.879524	0.507306	0.56048	-0.396652	-0.582761	0.161675	-0.476413	-0.689109	-0.503	-0.370065	0.055327	-0.290304	-0.316891	-0.210543	-0.742283	0.268023	1.41126	-0.290304	-0.715696	2.23546	-0.689109	-1.27402	0.906111	0.081914	-0.130782	-0.901805	-0.370065	-0.024434	1.65055	0.081914	0.241436	0.108501	-0.316891	-1.06133	-0.183956	-0.742283	0.214849	-1.19426	-0.423239
CTBP1	-0.00365099	0.518117	0.154315	2.50227	0.709591	-0.819811	0.333823	-0.0323722	0.290741	-2.34682	0.817295	-0.0275853	-0.738434	0.0585782	0.960901	0.290741	-1.47322	0.135168	0.683263	0.257233	-1.32722	2.36584	-0.0467327	1.55208	-0.295649	-0.345911	-0.106568	-0.14965	2.00683	-1.02325	0.640182	0.283561	0.573166	0.254839	1.64542	0.417593	-0.424895	2.11214	1.92785	1.26487	0.621034	0.0442176	1.6885	-0.0850276	1.16913	-0.166404	-0.128109	-0.724073	1.22179
PGF	0.733547	0.357818	-0.511055	-0.581504	-0.745886	-0.581504	0.0290553	-0.558021	-0.135326	-0.957233	-0.370157	-0.323191	-0.62847	-0.863301	-0.440606	-0.276224	-0.558021	-0.346674	4.56129	-0.111843	-0.980716	-0.487572	1.74332	0.780513	0.0290553	0.850962	0.780513	-0.863301	-0.323191	0.45175	-0.581504	-0.558021	0.45175	0.710064	0.169954	0.0525384	-0.816335	0.498717	0.803996	1.39107	0.287369	0.991861	-0.417123	-0.745886	-0.346674	-1.0042	-0.581504	-0.604987	1.29714
ABCA7	0.973054	0.565277	0.254591	0.507024	-0.289111	0.0215755	0.371098	0.429352	-0.133768	-1.62895	1.36141	0.720621	-0.774559	2.54591	2.35173	1.40025	-0.735724	0.00215755	0.409934	1.05073	0.371098	1.78861	-0.696888	1.53617	1.01189	0.274009	0.487606	-0.269693	0.662367	-0.560962	-0.968739	1.6721	0.0409934	-0.58038	1.65268	1.8857	-1.31826	1.10898	-0.192022	0.487606	0.235173	-0.230858	1.41967	-0.172604	0.35168	-1.00757	-0.502709	-0.852231	1.53617
APCDD1	0.434277	0.107528	-0.533739	1.71856	1.44248	0.311964	-0.355513	-0.490056	-0.219221	-0.421911	2.04356	-0.418416	0.954979	-0.261157	-0.264652	-0.0969089	-0.558202	-0.497046	-0.418416	-0.386964	-0.45511	0.682397	-0.18777	-0.545971	-0.126613	-0.00779549	0.273523	-0.437637	-0.142339	-0.329303	0.934011	-0.573928	-0.283872	0.0428768	-0.516266	-0.369491	-0.117877	-0.448121	-0.308335	5.66226	-0.397448	-0.497046	-0.442879	-0.467341	-0.423658	0.367879	-0.268146	-0.0584678	-0.420164
RPS6KB2	1.30511	0.947086	-0.423887	1.69806	0.143713	-0.825573	1.00821	-0.746983	0.292162	-2.44105	-0.467549	-0.0396654	0.344556	1.21779	0.807369	-0.257973	-1.41064	0.0738546	0.0301931	0.842298	-1.65514	1.28765	0.0825869	2.39665	-0.275438	0.955818	-0.912896	-0.196847	1.90764	-1.11374	0.580329	0.493005	1.93384	0.536667	2.15214	1.13046	-1.01768	1.40117	1.48849	0.0476577	1.90764	-0.135721	0.196107	1.32257	2.51017	-0.73825	-1.1312	-0.450084	0.667652
CCNE2	1.0949	-0.26976	-0.587558	-0.157596	0.10412	-0.325842	0.197589	-0.475394	-0.138902	-1.14838	1.88005	0.945349	-0.307148	0.328447	0.160201	-0.138902	-0.718416	-0.157596	0.291059	1.00143	-1.0923	-0.0828203	-0.138902	0.721021	0.0667315	1.13229	-0.699722	-0.36323	3.00169	-0.288454	0.347141	-0.0828203	0.122814	0.141507	0.627551	0.216283	-0.64364	16.4987	-0.0454324	-0.718416	0.122814	-0.73711	-0.400618	-0.0641264	0.0293436	1.02012	-0.681028	-0.307148	0.309753
PIM3	-0.550033	0.700262	-0.840862	0.906832	-1.11538	-0.767475	-0.0553511	-0.675062	0.368662	-2.27055	0.588822	0.355072	-0.286384	-0.840862	-0.794656	0.311583	0.431176	-0.680498	-0.212997	0.583386	-1.51222	0.336045	1.04817	1.63255	-0.881633	0.439331	-1.24857	-1.12354	0.447485	-0.327154	-0.289102	0.493691	2.30934	1.43413	1.02099	0.243632	1.23843	1.79019	1.34987	-0.544597	1.50752	-0.389669	0.904114	1.06991	-0.753885	-1.48775	-1.11538	-1.36816	0.515435
TGFBR3	-0.807886	-0.735527	0.015194	1.19102	-1.37771	-0.364689	0.00614912	-0.762662	-0.500361	-1.4772	0.015194	-0.437048	-1.2149	1.73371	-0.455137	0.0242388	-0.690303	-0.301375	0.856363	6.79882	0.548839	0.114687	-0.55463	5.3426	-0.337554	-0.961648	0.49457	-0.789796	0.467436	-0.283286	0.919677	1.48046	-0.473227	-0.147613	1.08248	1.13675	-0.0209854	-1.16063	1.63422	3.60599	0.585018	-0.093344	2.15882	-0.59081	-0.825975	-0.780751	1.72467	-0.889289	0.268449
LGALS1	0.721125	-0.424664	-0.859575	-0.796199	-1.01114	-1.10939	-0.183569	0.519262	0.145045	-1.27571	0.202384	0.311699	-1.21535	1.28279	0.259724	-0.232191	-0.398174	-1.10369	0.46997	-0.29959	-1.25425	-1.08089	1.713	-0.177198	-0.299925	0.342213	1.32403	0.0236587	0.108495	3.20182	-0.229173	-0.683867	1.60536	1.62146	0.116207	-1.20026	-1.34646	-0.0990685	1.80387	0.670827	0.556818	-0.26304	0.300968	-0.724441	0.0508196	-0.641281	1.42697	-1.42861	-0.343182
GSK3B	0.755203	-0.272395	-0.677126	1.02064	0.355728	-0.96622	-0.692895	0.458225	-0.595654	-2.38541	2.23221	0.169131	-0.679754	0.920775	0.684244	-0.495786	-1.46556	-0.932055	0.726294	0.345215	-1.97016	-0.414314	0.981222	0.350471	-0.78488	1.50948	-0.71392	-0.393289	1.33339	-0.692895	1.87216	-0.913658	0.5213	0.237462	0.550209	0.332075	1.3439	-0.324957	1.98779	0.755203	0.684244	-0.193551	1.21775	-0.708664	1.07058	-0.311817	-1.13968	-0.514182	1.79069
KREMEN2	-0.585536	-0.0694426	-0.0516462	-0.22961	-0.603333	-0.443166	-0.692314	-0.692314	-0.674518	-0.710111	-0.745703	-0.478758	0.0373354	-0.407573	0.482244	-0.532147	-0.621129	-0.514351	0.0551318	0.0551318	-0.140628	-0.354184	-0.549944	10.6617	-0.300795	0.126317	-0.603333	-0.56774	1.83477	-0.354184	-0.425369	0.00174277	0.286484	0.00174277	-0.354184	1.24749	-0.514351	2.10171	-0.585536	0.428855	-0.603333	-0.656722	-0.585536	0.980541	-0.211813	-0.7635	-0.122832	-0.585536	-0.354184
PRF1	-0.389282	-0.402566	-0.209951	4.26004	-0.349431	0.161994	0.248339	-0.52212	0.0490824	-0.794437	-0.548687	0.0889337	-0.302937	1.2247	0.819541	-0.143532	-0.728018	-0.62839	-0.269728	2.67263	-0.575255	-0.0372621	-0.542045	0.00923109	0.215129	-0.581897	-0.296296	-0.767869	11.5993	-0.462343	0.540582	1.68299	-0.229877	0.42767	0.494089	-0.635032	-0.721376	0.88596	0.0357986	-0.263086	0.567149	-0.482268	-0.495552	1.44388	-0.395924	-0.608464	-0.59518	-0.827646	-0.854214
CDC25A	2.34257	0.51011	-0.787883	0.2047	0.983495	-0.635178	-0.451932	-0.818424	0.235241	-1.20019	0.449028	1.41107	1.1362	1.24309	-0.467203	0.036724	-0.818424	-0.757342	-0.299227	0.235241	-1.45979	-0.604637	-0.0396285	2.46473	-0.558826	0.601733	-0.910047	-0.192334	1.59432	-1.35289	0.387946	-0.345039	0.036724	0.861331	0.708626	1.5485	-0.68099	3.01447	-0.0701695	-1.15438	0.326864	-0.833695	0.00618297	1.01404	0.128347	0.968225	-1.10856	0.372675	1.68594
SCD5	-0.204034	0.351566	0.166366	-0.204034	1.27757	-0.0651339	0.0274661	0.120066	0.351566	-1.13003	0.536766	-0.713334	-0.759634	-0.250334	0.675667	0.120066	-0.805934	-0.157734	1.04607	-0.389234	-0.389234	1.27757	0.397866	0.0274661	0.675667	0.166366	0.583067	0.536766	2.29617	1.74057	1.69427	-0.111434	-0.157734	0.305266	-0.0651339	-0.620734	-0.759634	-0.250334	1.92577	1.32387	-0.481834	0.0274661	-0.111434	-0.713334	0.212666	0.583067	0.721967	-1.17633	-0.481834
HLA-E	-0.203554	-0.146647	1.88525	0.959685	0.789802	0.864283	0.44083	-0.852122	0.00649869	-1.94925	-0.730777	-0.353352	-0.241213	2.43424	3.32215	-0.740819	-1.51575	-0.426996	0.340407	2.46604	-1.24294	2.656	0.318648	0.0675896	-0.766762	0.237473	-0.0788613	-0.560894	-0.196859	-0.494782	0.137886	2.29364	0.856751	0.735406	1.69445	-0.155853	-0.84208	1.14212	2.91208	-0.459634	0.976422	0.647535	0.46761	0.82495	1.99739	-1.13414	-0.586837	-1.12912	-1.03372
ACSL6	0.461181	-0.437446	-0.184707	8.90828	0.343236	-0.0386803	-0.690185	-0.645254	-0.66772	-0.678953	-0.218406	-0.723884	-0.0330639	-0.628405	-0.106077	-0.66772	-0.723884	1.42721	0.169127	-0.622788	-0.7295	0.292689	-0.313885	-0.695802	-0.100461	0.427483	-0.409364	0.332004	-0.662103	-0.695802	0.11858	-0.735117	-0.443063	0.33762	-0.735117	1.6294	-0.572241	-0.684569	-0.684569	3.4772	1.36543	-0.0499132	-0.504844	-0.66772	0.309538	0.758852	-0.66772	4.13432	-0.605939
NUMB	1.47345	1.09853	-0.439065	-0.670757	0.605656	-0.632844	0.00325662	1.25439	0.0495951	-2.21678	1.25018	1.09432	-1.16784	0.298138	0.967938	-0.729733	-0.940362	-1.13835	-0.156822	1.43554	-1.07938	1.00585	0.875262	0.77416	-0.118908	0.946876	-0.733946	-0.455915	1.43975	-0.0725699	0.778372	0.234949	0.336051	1.05219	0.799435	1.43554	-0.712883	1.36392	2.51396	1.36392	0.698333	-0.540167	2.45498	-0.418002	0.571956	-0.460128	0.858411	-0.733946	0.875262
ABCB7	0.341041	-0.662054	-0.662054	0.914239	0.463869	-0.539226	0.668583	-0.498284	0.463869	-2.20423	2.93408	0.184094	-0.511931	0.12268	0.450222	-0.382279	-1.16701	0.238685	0.12268	-0.586993	-1.37173	0.57305	1.33731	2.20393	-1.01689	2.34723	-0.655231	-0.18439	0.709525	-0.559698	1.61709	-0.975948	0.109033	0.975653	0.586697	0.388808	-0.764411	1.55567	0.504812	0.818706	2.26535	-0.225333	0.218213	-0.518755	1.46697	-0.116152	-1.03736	1.73309	0.136328
COL4A1	0.703715	0.42376	-0.60245	-0.0311671	-1.21835	-1.35483	-0.500092	-0.130901	0.30128	-0.662816	0.367769	0.20242	-1.44844	0.136806	-0.374112	0.446506	1.51471	-0.695186	0.627602	0.372143	-1.30059	-0.85266	2.03525	0.573361	0.588234	0.216418	1.82616	0.268035	-0.0224185	0.242664	-0.35749	-0.590202	1.30737	-0.0722855	0.45438	-0.380236	-1.52105	0.199796	3.37991	-0.142274	0.310028	0.266285	-0.209638	-0.85266	0.26891	-0.938397	0.266285	-1.29709	-0.150148
DTX4	0.773163	0.848264	0.247455	1.399	-0.153084	0.654253	0.816971	-0.390904	-0.428454	-1.79279	-1.07933	0.910848	0.58541	0.723095	-0.0717243	-0.760151	-1.40477	0.34759	1.12989	-0.516072	-0.92287	0.247455	0.391399	-1.08559	0.597927	1.0235	1.11112	-0.340836	1.06105	-0.0341738	1.48662	-1.6113	1.7307	0.629219	1.3552	0.516567	0.14732	0.641736	3.60823	1.79329	1.956	1.07983	2.20634	-0.409679	3.05123	-0.190634	-0.284511	-0.234443	0.397657
JAG2	2.40649	0.198665	-0.393679	0.718154	0.151151	-0.75162	-0.089588	-0.691435	-0.495043	-1.17925	-0.704105	-0.805469	-0.0452414	-0.415852	-0.0832528	-0.0959233	-1.31862	-0.6851	1.29149	-0.263807	-1.1254	-0.124432	-0.289148	1.53223	0.119475	0.505924	1.20913	0.369716	2.53003	-0.640753	3.01784	0.851194	-0.643921	-0.609077	0.179659	0.151151	-0.76429	-0.472869	0.154318	1.9757	2.48568	-0.479205	1.94719	-1.08422	0.420398	0.319034	-0.593239	-0.634418	4.14235
DLL1	-0.116838	2.43731	0.844401	0.597225	0.0754095	0.652153	0.542297	-0.556262	0.130337	-0.583726	-0.583726	-1.24286	0.432441	0.267657	-0.748509	0.157801	0.871864	-0.830901	-0.721045	-0.47387	0.762009	0.459905	1.31129	0.267657	-0.638654	0.0754095	0.487369	-0.0344463	-0.0344463	-0.666118	-1.02315	0.789473	1.531	-0.0893743	-0.61119	-0.33655	0.459905	1.03665	1.06411	0.404977	2.9042	-0.309086	-0.19923	-0.33655	0.789473	-0.446406	0.322585	-1.10554	-0.0893743
TMEM64	-0.821674	0.0278056	-0.902576	-0.0530972	-0.578965	-0.255354	-0.902576	-0.538514	0.836833	-1.7116	-1.02393	-0.943028	-0.0530972	-0.457611	-1.14528	0.796382	-0.457611	-1.22619	0.14916	-1.02393	-0.295806	0.391868	-0.214903	0.351417	-0.255354	0.796382	-0.700319	-0.659868	5.20558	1.16044	-0.0530972	-1.26664	-0.41716	-0.781222	1.32225	-1.14528	0.755931	-0.214903	2.00992	-0.0935486	0.836833	0.068257	0.553674	1.76722	-1.42844	-0.862125	0.068257	-0.457611	1.52451
CD276	0.27247	-0.597031	-1.18106	-0.832739	0.238423	-1.58439	-0.225136	0.406038	-0.0653783	-1.86462	0.361515	0.594604	-0.80393	-0.13871	0.251518	-0.534175	-0.54727	-0.722742	0.458417	-0.0784732	-1.49796	-0.83012	1.89362	-0.995115	-0.892975	0.0839035	0.916738	-0.665124	0.201757	1.9329	-0.822263	-0.489653	0.997927	0.154616	-0.0444264	-0.872023	-1.29106	-0.0496644	1.54791	0.688887	1.95647	0.256756	-0.261802	-0.29061	0.654841	-1.1444	-0.704409	-1.31725	-0.238231
SOX18	0.630928	1.50694	-0.090493	-0.451203	-1.87687	-0.090493	0.579398	-1.37874	-0.090493	-0.949327	-0.451203	-0.227906	-0.588617	-0.41685	-0.26226	0.665281	0.0469205	0.115627	-0.26226	0.0640972	-0.708854	-0.124846	-0.72603	1.318	-0.348143	-0.26226	2.43448	-1.10392	1.00881	0.974462	-0.399673	-0.708854	1.318	0.476338	2.77801	-0.090493	-1.27568	-0.124846	2.76084	0.596574	-0.245083	0.0469205	0.545044	-0.451203	0.390454	-0.588617	0.562221	-1.4131	0.0297438
CA4	0.736062	6.47115	1.01497	-0.501602	-0.501602	4.15271	0.0910824	-0.39701	1.99116	0.666335	0.0562187	-0.553897	0.125946	-0.536465	-0.571329	-0.344715	-0.0658045	-0.553897	-0.257555	-0.222692	-0.100668	4.01326	1.31131	-0.536465	-0.39701	0.962677	-0.571329	0.648903	0.125946	-0.606193	-0.152964	-0.553897	-0.327283	-0.48417	-0.536465	-0.414442	-0.536465	-0.588761	-0.309851	0.387424	-0.606193	2.60127	-0.135532	-0.240123	-0.519034	-0.20526	0.317697	-0.501602	0.875517
DHX40	0.81896	-0.234382	-1.25886	0.552017	0.350007	0.15521	1.02819	-0.0612296	-0.147806	-2.11741	2.70199	0.919965	1.10033	0.754028	0.689096	-1.04242	-1.49695	-0.775482	0.624164	-0.862058	-1.29494	2.12482	1.54043	2.89678	-1.74225	1.47549	-0.595115	-1.65567	1.12919	0.27786	1.13641	-1.6196	-0.5879	-0.0540149	0.422153	-1.40316	1.05704	-0.0251562	2.30518	0.234572	0.660237	0.487085	1.81458	-0.176664	0.147996	-0.162235	-0.840414	-0.205523	3.91405
KDM4B	0.858314	0.10191	-0.604484	-0.348182	0.0518997	-1.09208	-0.285669	0.952083	0.476986	-2.31108	1.02085	0.489489	-0.817028	1.23964	0.383217	-0.116885	0.0894074	0.0206433	0.608263	1.39592	-0.229408	-0.554474	0.583258	-0.904545	0.320705	0.833309	0.308202	0.501992	0.283197	-0.279418	0.820807	1.7585	0.320705	0.508243	1.10837	0.670776	-0.516966	5.25296	0.93333	0.870817	1.06461	-0.810776	0.552002	-0.58573	1.48969	-0.610735	-0.379438	-0.823279	2.38363
NOTCH3	0.633921	-0.150605	-0.320356	-0.302004	-1.16452	-0.815845	-0.0863746	0.216425	-0.265301	-1.07277	-0.219423	-0.370822	-1.3985	0.666036	0.243952	-0.37541	-0.453404	-0.15978	0.909193	0.450406	-1.07277	-0.916779	1.45056	-0.80667	-0.288241	-0.100138	2.84068	-0.0221445	1.00095	1.02389	-0.11849	-0.191896	1.74418	-0.0313202	1.57902	-0.540573	-1.23334	-0.155193	4.06106	2.18921	0.110904	0.748617	1.03306	-0.37541	1.4368	-1.07277	-0.0175566	-1.36639	-0.389174
RBL2	-0.122424	0.0886383	0.0886383	1.02624	-0.0371874	-0.207661	0.55947	0.66906	-0.365958	-1.52274	-0.158954	-0.17519	-0.227955	1.13177	0.636589	0.165757	-0.881437	-0.674434	0.965359	-0.32131	-0.938262	0.9613	0.774591	0.0155782	-0.227955	1.1886	-0.345663	-0.199543	-0.122424	0.210405	0.563529	-0.301015	0.108933	0.441762	0.63253	-0.57702	0.587882	0.255053	1.37937	1.36719	0.908535	0.616294	2.35756	-0.361899	0.70559	0.0480493	-0.0615408	-0.341604	0.137345
COL5A2	-0.0542422	-0.8821	-0.955146	-0.721084	-0.858536	-1.00227	-0.523152	0.391104	0.0462946	-1.02584	-0.33386	2.13086	-1.00699	1.04931	0.0863522	0.105988	-0.247461	-1.14051	1.12078	-0.217614	-1.17978	-1.27168	1.67609	-0.669245	-0.673957	0.795608	1.17341	-0.775279	-0.216044	4.82336	-0.221542	-1.08082	0.827811	3.8714	-0.401408	-1.26854	-1.13423	0.281142	1.37841	0.380894	1.22996	0.0784978	0.364399	-0.285163	-0.326791	-0.747789	-0.0314643	-1.14994	-0.353496
HES1	0.360744	-0.356194	0.0661119	-0.0386462	2.18746	-0.369289	-0.0124567	-0.346373	0.00391178	-1.85882	0.583355	-0.293994	-0.762132	0.400028	-0.405299	-0.536247	-0.821058	-0.307089	-0.474047	-0.483868	-0.339826	0.14468	0.364018	-1.01093	-0.555889	0.331281	-0.726121	0.275628	0.622639	-0.562437	0.151228	-1.41687	1.00566	0.291996	0.285449	0.887808	2.11544	2.74399	1.16935	1.9583	1.25446	-0.726121	3.8996	1.60475	1.38541	-0.464226	-0.326731	-0.356194	0.246165
IFI27	3.41173	0.587275	-0.0245435	0.406276	1.35242	0.511838	-0.0475663	0.456976	-0.181294	-1.34517	1.59048	-0.631463	-0.628524	1.9008	1.17681	0.291897	-1.46469	-0.395847	0.0256657	-0.261629	-1.53205	0.0638738	0.71537	-1.43285	-0.480591	0.015134	-0.479611	-0.931249	-0.0801411	-0.387765	1.05532	0.708267	1.05483	-1.09412	-0.411767	0.690877	-0.639056	1.29461	0.921595	-0.606726	1.10235	-0.7527	0.543189	1.60077	1.91476	-1.09559	-1.29521	-0.806828	-0.772294
TEK	0.199248	0.870467	-0.69571	0.534857	-0.304166	-0.639775	2.15697	0.0873785	-0.192296	-1.31099	0.199248	0.255183	-0.304166	0.982336	-0.136361	0.590792	-0.248231	-1.03132	0.422988	-0.248231	-1.08725	0.870467	1.98916	0.199248	-0.527905	0.199248	2.10103	-0.863514	0.758597	1.42982	0.926402	-1.08725	0.590792	0.255183	-0.192296	-1.53473	-0.136361	0.534857	2.60445	2.71632	0.702662	0.0873785	0.255183	-0.192296	0.255183	-0.863514	0.143313	-1.36693	-1.19912
EHF	-0.613428	1.24176	-0.515701	0.482745	0.0103969	-0.738844	-0.636231	-0.59714	-0.558049	-1.35941	2.13108	2.21251	2.13108	-0.295815	1.7646	-1.01085	-0.929412	-0.341421	0.337783	-0.391913	-1.11346	0.46157	1.19615	1.06911	-0.893579	1.55123	-0.787708	-1.25843	0.38176	-1.13464	-0.527102	-1.03691	1.24827	0.0592605	0.419222	-0.316989	-0.346307	0.828047	1.2613	-0.6232	1.16846	1.15869	0.184677	-0.693238	2.60668	-0.763276	-1.24377	0.0902074	1.09517
CCL5	-0.571464	-0.351735	-0.0927691	-0.080998	-0.0653031	0.848925	0.762603	-0.551845	-0.0103709	-0.995226	-0.673481	0.158349	-0.0653031	2.99128	2.00642	0.448705	-0.877514	-0.822582	0.4644	2.82256	-0.661709	-0.308574	-0.339964	-0.210481	-0.0260658	-0.653862	-0.120235	-0.649938	0.943095	-0.206557	-0.347811	3.33657	-0.175167	0.0759511	1.73176	-0.708794	-0.771574	1.71214	0.723366	-0.834353	-0.618548	-0.339964	-0.312498	1.49242	-0.0653031	-0.634243	-0.375277	-0.963836	-0.850048
MTHFD1L	1.85495	-0.112432	-1.07383	1.49547	0.6121	-0.96515	0.196887	-0.218325	0.0408343	-1.6869	-0.168165	1.33663	-0.669764	0.35294	0.804379	0.322287	-1.35528	-0.519284	2.02215	0.46998	-1.71476	-0.77287	1.56514	1.19172	-0.0399789	1.66267	-0.945643	-0.945643	1.81036	-0.446831	-0.0957121	0.497847	0.687339	0.174594	0.712419	0.358514	-0.594524	0.0993541	0.422607	-0.803524	2.48195	-0.79795	-0.488631	-0.0957121	0.609313	0.141154	-0.79795	-0.81467	1.04125
MUC1	1.29899	1.80333	1.63563	-0.823621	1.6087	0.0761038	-0.761191	1.58177	-0.24339	-0.77588	-0.581246	-0.378043	-0.247063	0.0773279	2.51087	-0.893395	-0.722019	-0.848103	-0.573901	1.3651	-0.346216	0.604921	-0.740381	2.11058	-0.565332	-0.0683418	-0.793018	-0.791794	1.43487	0.14343	-0.843207	-0.586142	2.38846	-0.489437	1.59156	1.3296	-0.533505	2.66633	-0.177288	-0.788121	0.689385	0.314806	0.830159	1.39448	-0.875034	-0.681623	1.15332	-0.937463	-0.630211
SMG8	0.952238	0.97793	-0.409422	0.97793	1.0807	-0.255272	1.18346	-0.332347	-0.460805	-2.05369	3.52141	0.00164504	-0.589264	0.746704	0.849471	-0.486497	-1.30863	-0.640647	0.592554	0.23287	-1.7197	1.23485	1.10639	3.31587	-0.280964	0.746704	-0.846181	-0.948948	1.95421	-0.563572	0.721013	0.489787	1.26054	-0.152505	1.13208	-0.717722	-0.871873	1.31192	1.92852	0.541171	0.541171	-0.0240467	0.361329	0.284254	1.31192	0.284254	-0.769106	-0.178197	2.33959
NRP1	-0.206118	-0.0359048	-0.0485132	-0.723061	-1.15175	-0.927947	0.503103	0.058658	0.474734	-1.12338	0.484191	0.726902	-1.27153	1.60949	0.465278	0.209959	0.395932	-1.26207	0.953853	2.87033	-1.17066	-1.35348	0.440061	-0.376331	-0.111555	-0.653715	1.91839	-0.117859	2.16426	1.91524	-0.253399	3.71824	1.03896	0.865594	1.83644	-1.09186	-1.55206	0.19735	1.63786	0.767879	-0.190357	-0.180901	0.225719	-0.448829	0.134308	-1.05403	0.225719	-1.73173	-0.877514
ANGPT2	0.988379	1.51696	-0.755942	-0.614987	-0.297838	-1.40786	-0.967375	-0.0335465	-0.280218	-0.632606	-0.491651	0.512655	-0.315457	0.177886	-0.121644	0.336461	-0.52689	-0.844039	0.125028	0.759327	-1.47834	-0.844039	0.988379	0.847424	0.530274	-0.156882	0.565513	-1.07309	0.230745	-0.438793	-0.0687854	-0.315457	0.776946	0.3717	-0.403554	-0.0864048	-0.984994	-0.209741	2.23936	-0.350696	0.65361	-0.632606	-0.315457	-0.844039	-0.139263	-0.703084	-1.12595	-0.791181	0.0369311
PHLPP1	-0.390715	-0.332017	-0.59616	0.284317	1.07675	-0.273318	-0.508112	1.0474	-0.420064	-1.62338	1.31154	0.724556	-0.420064	0.0495234	-0.684207	-0.243969	-0.332017	-0.155921	-0.390715	1.19414	-0.94835	0.108222	-0.478763	-0.478763	-0.830954	0.695206	-0.713557	-0.684207	1.1061	-0.889652	-0.0385243	-0.889652	-0.537461	-0.0385243	1.45829	0.372365	0.724556	-0.243969	0.54846	1.63438	-0.625509	-0.508112	-0.332017	0.783254	0.460413	-0.0678736	-0.742906	-0.889652	-0.18527
CXCL12	0.53233	-0.392015	0.362056	-0.927163	-1.14609	1.06748	0.289081	-0.635264	1.60262	-0.878513	-0.173091	0.362056	-1.09744	1.84587	1.69992	0.264756	0.0944822	-0.0757919	0.0701574	1.62695	1.60262	0.386381	0.48368	-0.489315	1.8702	0.0458325	1.94317	0.167457	0.264756	7.46492	-0.610939	0.337731	-0.41634	4.25404	2.81887	-0.367691	0.240432	1.62695	0.678279	0.848554	-0.781214	0.556655	-0.586614	-0.367691	-0.46499	-0.537965	0.726929	-1.02446	0.118807
DTX1	-0.402289	2.16568	0.770042	-0.123163	-0.458114	-0.123163	4.17539	0.770042	-0.51394	-1.07219	-0.234813	-0.793066	-0.62559	0.211789	-0.51394	-0.51394	0.658392	0.100139	-0.234813	-0.011512	0.881693	-0.62559	0.211789	0.993344	-0.011512	0.0443133	2.38898	0.490916	0.379265	2.83558	-0.51394	-0.402289	0.267615	0.0443133	3.89626	-1.18384	-0.011512	-0.290639	0.937518	-0.178988	-0.234813	-0.458114	0.881693	0.602566	1.9982	-0.458114	3.50548	-0.904717	0.155964
TBC1D32	-0.804296	0.205964	0.132042	-0.0650815	0.969818	0.378447	1.41335	0.0334804	-0.607172	-1.54351	-0.705734	-0.360767	0.0827614	0.156683	1.11766	-0.385408	-1.12462	-0.139003	1.95544	0.353807	-0.262205	0.748054	0.0334804	0.994459	1.63511	1.19158	-0.730374	0.871257	0.378447	-0.0158005	0.403088	-0.286846	-0.0650815	0.748054	2.22648	-0.927498	-0.311486	0.846616	0.156683	0.674133	0.132042	-0.557891	0.378447	-0.755015	1.88152	-0.557891	-0.188284	-0.50861	0.477009
RHOJ	0.761714	0.629829	-0.26406	-0.293368	-1.24587	-0.835563	2.73999	-0.146829	-0.26406	-0.908832	-0.176137	-0.0295976	-0.630408	0.380712	0.41002	0.468636	0.131595	-0.93814	0.0290181	-0.220098	-0.513177	-0.117521	1.80214	-0.161483	-1.02606	-0.000289767	2.37364	0.834983	0.468636	0.717752	-0.0442515	-0.249406	0.878945	0.0729798	1.50906	-1.24587	-0.908832	-0.308022	2.90119	1.62629	0.571213	0.0290181	0.556559	-0.630408	0.366058	-0.776947	1.59699	-1.40707	-0.703678
CCNB1	2.2629	0.457107	-1.2221	1.21404	2.58324	-0.369578	-0.560749	-0.134489	0.790364	-1.35385	1.6558	2.25514	0.180684	0.705112	-0.615	-0.413495	-1.07743	-0.183574	-0.819087	0.875615	-1.55277	0.237518	-0.565915	3.67859	-0.540081	0.118683	-1.09809	-0.762253	3.70701	-1.33835	-0.839755	0.61986	2.20089	0.144517	1.43621	3.397	-0.989591	0.113516	0.544942	-1.33577	1.37421	-0.896589	-0.472913	1.6713	0.224602	0.0850986	-1.18593	1.03062	1.00478
CDK1	1.42547	-0.0762589	-1.14723	1.25159	1.4808	-0.451692	0.121338	-0.439836	0.271511	-1.1907	2.0973	2.03012	-0.435884	1.39781	0.603473	1.40571	-1.03263	-0.431933	-0.439836	1.04214	-1.55033	0.12529	-0.392413	3.08529	-0.522827	0.299174	-0.827126	-0.862693	2.55968	-1.3962	-0.0881146	-0.210624	0.480963	-0.285711	1.11722	0.445396	-0.597914	2.21981	0.263607	-1.31716	1.24764	-0.866645	-0.593962	0.307078	-0.0564992	-0.277807	-1.2816	-0.131586	1.33853
FZD3	-0.336393	-0.106484	-0.954272	-0.79621	1.83337	-0.853687	0.540134	0.195271	0.626349	-1.48594	0.267117	1.60346	1.34481	-0.1927	-0.824949	-0.163961	-0.868057	-0.695625	-0.79621	2.3794	-0.365131	1.31608	0.497026	-0.968642	-0.623779	0.683827	-0.623779	-0.853687	0.497026	-0.753102	0.166532	-0.235808	-0.221439	-0.278916	1.57472	0.0228393	3.29904	-0.365131	1.10054	0.726934	-0.120854	-0.911164	-0.120854	-0.379501	-0.106484	-0.638148	-0.709994	0.482657	-0.609409
REG4	-0.369366	0.432419	0.00745354	-0.397369	-0.400317	-0.376735	-0.365927	2.12835	-0.139442	-0.364944	-0.285355	-0.361505	-0.315324	-0.408669	-0.418986	-0.401791	2.13719	-0.42046	-0.299602	2.55184	0.792043	-0.0804873	-0.385087	-0.335958	-0.421442	-0.253421	-0.404247	-0.325641	0.00696225	-0.284373	-0.349714	-0.421442	-0.124703	-0.420951	-0.376244	-0.314341	-0.132073	0.375921	0.319914	-0.416038	-0.362979	-0.0858915	-0.416038	3.64545	-0.419968	-0.38263	0.3602	-0.418003	-0.150742
AKT2	2.88835	-0.0789563	-0.0161706	1.245	0.12032	-0.515726	1.32144	-0.321909	0.161267	-2.10174	1.05118	-0.0025216	-0.870601	0.810962	0.737257	0.658092	-1.18999	-0.428372	0.941992	0.497033	-1.15177	0.215863	0.346894	0.901045	0.0411553	0.289568	-0.234555	0.54344	1.51798	-0.414723	0.679931	-0.218177	0.554359	0.0548044	0.469735	1.4279	-0.73684	0.750906	1.25592	1.00205	1.88378	-0.215447	0.606226	-0.332829	1.29414	-1.05077	-0.130823	-0.45567	0.248621
GUSB	0.479075	0.429288	-0.0984477	0.877366	-0.496739	-0.795457	0.508946	2.60993	-0.287636	-2.0202	2.2913	0.688177	-0.277679	0.0409542	-0.377252	-0.417081	1.17608	1.1263	-0.297593	0.737964	-1.05435	3.14763	0.190313	2.51036	-0.0984477	-0.19802	-0.67597	0.379502	0.618476	-0.765585	0.439245	-0.546525	0.389459	0.548776	2.2913	0.847494	1.75361	0.957024	1.34536	1.2657	1.73369	0.608519	1.15617	-0.407123	2.03241	0.409374	-0.327465	0.439245	0.67822
CD226	-1.26854	0.711164	-0.702908	-0.844316	-0.844316	-0.13728	1.13539	-0.34939	-0.702908	-1.76346	-1.69276	-1.40994	-1.19783	2.54946	0.923275	-0.773612	-0.985723	-1.05643	0.0748313	1.27679	-0.13728	-1.05643	-0.632205	-0.34939	0.145535	-0.985723	-0.13728	-1.33924	0.286942	-0.702908	-1.48065	0.499053	-1.12713	0.781868	2.83227	-1.97557	-1.33924	2.83227	-0.13728	-0.844316	-1.26854	0.145535	0.428349	-0.0665759	0.64046	-0.632205	0.145535	-2.04628	-0.844316
TAP1	-0.0597875	-0.302011	0.822599	1.28686	1.74247	0.563074	-0.353917	-0.748972	0.193971	-1.17863	0.338152	-0.437541	-0.120344	2.70272	3.52455	-0.570188	-1.1671	-0.616326	-0.00499881	1.85493	-1.15268	0.242992	-0.267408	-0.152063	-0.685533	-0.351033	-0.498097	-0.8672	-0.426007	-0.803761	-0.431774	2.50375	1.13115	0.0555572	0.649582	0.179553	-0.8672	1.51467	0.606328	-0.913338	0.470798	-0.307779	-0.408705	2.12023	0.952362	-0.757623	-0.968127	-0.567304	-0.62786
MSH6	0.77585	-0.603679	-1.21865	0.476675	1.81465	-0.902853	0.202431	-0.354366	1.00023	-1.87517	2.80359	0.759229	0.518227	1.07502	0.593021	0.0528439	-1.30175	-0.653541	0.393571	-0.188158	-1.58431	0.18581	0.435123	6.21917	-1.29344	0.235673	-0.952716	-1.16048	4.32439	-0.129985	0.0445335	-1.16048	0.460054	1.3742	0.99192	1.27447	-0.146606	1.4573	0.717677	0.235673	0.817402	-0.803128	-0.0302602	0.551468	-0.0718123	-0.204779	-0.952716	-0.670162	0.809091
MYCT1	-1.23373	-0.0784	-0.925642	-0.694576	-1.54182	-1.00266	0.999908	-0.925642	-0.309466	-1.92693	-0.00137798	-0.386488	-1.31075	-0.232444	-0.617554	-0.0784	0.614798	-1.4648	-0.46351	-0.84862	-0.617554	0.152666	1.07693	-0.00137798	-1.77288	0.30671	0.999908	-1.15671	-0.00137798	0.229688	-0.771598	-2.15799	0.383732	1.23097	0.999908	-1.07969	-0.155422	-0.386488	2.15524	1.38502	-0.155422	-0.386488	-0.386488	-0.309466	1.38502	-1.69586	0.152666	-2.15799	-1.07969
PIM1	-0.706609	-0.973908	0.320007	0.50688	-1.1797	0.0621706	0.502149	0.639346	0.0479777	-2.02418	-1.14422	-0.690051	-0.981004	0.963417	-0.0986817	0.237216	0.133135	-0.375442	-0.813055	0.5329	-0.952618	-0.808324	-0.24061	-0.593066	-0.470061	-0.257169	1.80316	-0.578873	0.518707	5.49094	0.461936	-0.221686	1.88359	0.859336	0.871163	1.4649	-1.24121	-0.212225	1.07932	0.620423	-0.304478	-1.04014	0.75762	-0.332864	0.450108	-1.03304	-0.271361	-1.71667	-0.652203
KDM2A	1.05276	0.503902	0.249735	1.05644	-0.280702	-0.59749	1.58688	0.201848	-0.056003	-2.19617	0.0103016	0.724917	-0.693263	1.55372	1.57951	-0.943747	-1.35263	0.120809	0.920147	1.04907	-1.01005	-0.0854717	1.06749	1.11169	-0.870075	1.78947	-0.236499	-0.236499	1.89261	0.00293438	0.533371	-0.501717	0.956983	0.702816	1.74159	-0.538553	-0.586439	1.35849	1.90366	0.901729	0.448648	-0.0265343	0.724917	-0.626959	2.44147	-0.722732	-0.192296	-1.34157	0.113442
MLH1	0.533291	-0.0798541	-0.0496994	1.05597	1.45803	0.0206615	0.875044	0.0307131	0.684065	-2.34146	0.724271	0.442827	-0.411556	1.27711	0.955457	0.553394	-1.10511	-0.672896	-0.130112	-1.48707	-1.46697	-0.110009	1.35752	-0.883979	-0.733206	1.12633	0.282002	0.643858	1.42788	0.261899	1.76963	0.65391	0.633807	0.452879	-0.562329	0.563446	-0.280885	1.96061	1.48819	0.613704	1.30726	-0.150215	0.905199	-1.86903	1.19669	0.895147	0.14128	-0.713102	1.30726
TET2	-0.142893	1.21204	-0.172348	-0.717267	0.748123	-0.172348	1.11631	1.06477	0.0191098	-1.93965	0.291569	3.52427	0.13693	0.954309	0.969036	-0.562628	-0.724631	-1.31373	0.424117	0.262114	-0.967636	0.483027	0.777578	2.6848	-0.540537	-0.503718	-0.525809	-0.938181	1.63178	0.615575	-0.0913468	0.122203	-0.385898	0.902762	1.92633	-1.24746	-0.0324367	2.75843	1.57287	1.27831	-0.054528	-0.0177091	2.16197	-0.275441	-0.260714	-0.488991	0.667122	-0.923453	1.5655
PVR	2.02773	0.744706	-0.639739	0.830917	-0.203613	-0.31518	0.00937843	-0.386177	-0.39632	-1.54749	2.24579	-0.736092	-0.35575	-0.578884	-0.700593	0.75992	-0.776662	0.638211	0.785276	0.257869	-1.07079	0.044877	1.34311	0.830917	-0.0311914	0.156444	-1.05558	-0.299966	1.27211	-1.44606	0.207156	-1.09108	1.44454	-0.0869749	-0.122473	1.39889	-0.249254	1.27211	1.72852	0.323795	0.856273	-0.64481	-0.127545	-0.320251	1.21126	-0.771591	-0.213756	0.0347346	1.23154
ABCC2	-0.410443	-0.512903	-0.603979	2.1283	0.68247	-0.273829	-0.444596	-0.683671	-0.501519	-0.70644	-0.319367	-0.626748	0.420627	-0.547057	-0.47875	-0.569826	-0.626748	-0.626748	-0.25106	4.87197	-0.638133	1.33139	-0.194137	-0.683671	-0.0119848	-0.387674	-0.615364	0.158783	0.272628	-0.376289	1.84369	3.72213	-0.467365	0.534472	-0.285213	-0.603979	-0.603979	-0.490134	-0.47875	1.1037	0.249859	-0.47875	-0.535672	-0.524288	-0.421827	-0.376289	-0.444596	0.511703	-0.376289
CD274	-0.497854	-0.381143	-0.400595	-0.303336	-0.478403	-0.176898	0.0954277	-0.429773	0.0467981	-0.497854	-0.29361	-0.390869	-0.157447	1.33062	1.49596	-0.24498	-0.750729	-0.254706	-0.19635	2.01144	-0.527032	-0.390869	-0.429773	-0.478403	-0.410321	-0.410321	-0.536758	-0.50758	0.0857018	-0.0601872	-0.381143	2.59499	0.153783	1.43761	0.299672	-0.536758	-0.332513	-0.128269	0.182961	-0.527032	0.406658	-0.429773	-0.128269	-0.19635	-0.176898	-0.381143	-0.439499	-0.575662	-0.400595
PLAGL2	0.187035	0.120608	-0.757035	0.476899	0.865397	0.102491	-0.0927641	-0.757035	-0.998589	-1.05898	1.69876	-0.825476	1.76116	-0.612104	-0.261851	0.275605	-1.14151	1.12305	1.96849	-0.704699	-1.063	0.587611	1.96446	-0.451068	-0.529573	0.885526	-0.63022	0.136711	-0.555741	-1.12742	1.63233	-1.16969	0.271579	0.770789	0.0783361	-0.0384146	0.247423	0.811048	0.535274	0.456769	0.0521678	0.535274	-0.298084	-0.934175	2.04498	-0.392693	-0.690608	0.243397	3.5104
ITGAM	-0.763281	-0.809771	-0.333252	-0.925995	-0.914373	-0.647057	0.631408	0.852233	-0.193783	-1.39089	-0.402987	0.736009	-1.1352	1.79365	1.99123	-0.705169	-0.124049	-1.17007	-0.286763	0.724387	-0.960862	-0.681925	-0.27514	-0.647057	0.863856	-0.472721	0.0270423	-0.507588	0.364092	2.07259	-0.158916	1.21253	1.0963	1.2474	0.747632	-1.07709	-1.12358	-0.158916	0.805744	0.422204	-0.484344	-0.728414	0.875478	-0.495966	-0.135671	-0.484344	-0.158916	-1.2398	-0.740037
TAC1	0.168058	0.0628545	-0.0949504	-0.484202	-0.589405	-0.484202	-0.221194	-0.242235	-0.536804	-0.568365	-0.599926	-0.684088	-0.599926	-0.347438	-0.505243	-0.210674	-0.494723	-0.242235	-0.547324	-0.631487	-0.252755	-0.452641	-0.315877	-0.42108	-0.0423488	-0.431601	-0.305357	1.30425	-0.147552	-0.557844	0.0523341	-0.642007	-0.168593	-0.557844	-0.189633	-0.547324	-0.536804	-0.442121	0.452106	0.283781	-0.589405	-0.357958	7.18511	-0.452641	-0.368479	0.262741	1.07281	-0.515763	-0.179113
TMEM191A	0.155124	-0.684079	-1.13596	-0.619525	-1.13596	-0.942295	0.0260162	-0.813187	-0.296754	-1.00685	-0.0385379	-0.877741	-0.748633	-1.26507	-1.52328	-0.490417	-1.45873	-0.554971	-1.00685	-0.619525	-0.813187	-0.0385379	-0.942295	-1.13596	0.0905702	0.0905702	-0.877741	-0.684079	-0.490417	-0.942295	-0.554971	-1.00685	-0.103092	-0.684079	-1.13596	-0.167646	-1.32962	-0.813187	-0.296754	0.0905702	0.607003	0.219678	0.348787	0.0905702	0.0260162	-0.103092	-0.619525	-0.684079	0.348787
ENG	-0.0633314	1.05318	-0.399369	-0.211477	-1.4942	-0.309036	0.977299	-0.0561048	0.355812	-1.12926	-0.605327	0.493117	-1.31353	0.706302	0.998979	0.0414543	0.00170798	-1.25572	0.128174	0.467824	-0.684819	-0.590874	1.2772	-0.294583	-0.0597181	0.294385	1.78668	-0.919684	0.352198	1.25191	-0.478861	-0.56558	1.26275	0.973686	0.96646	-1.29547	-0.890778	-0.359622	3.25368	1.4109	0.905033	-0.500541	0.229346	-0.934137	-0.272903	-0.952204	0.677395	-1.62066	-1.07867
KDM5B	0.0151833	0.22103	1.31125	0.106671	-0.945434	-0.457501	-0.0305604	0.47262	-0.777707	-1.87556	1.20452	-0.381262	-0.388886	0.80045	1.31888	-0.89969	-0.869195	-0.632852	-0.1068	-0.876819	-0.1068	-0.602356	0.609851	-1.58585	-1.27326	-0.0458083	-0.411758	-0.998802	0.190534	0.647971	0.175286	-1.78407	-0.190663	0.289645	-0.343142	0.350637	2.57683	1.05204	2.04315	0.0837988	0.625099	-0.183039	4.4142	-0.579485	-0.366014	0.670843	0.0990467	-0.968306	-0.152544
ABCC10	1.02751	0.457335	0.419682	0.694013	-0.736812	-0.0913272	-0.13436	-0.424828	-0.220424	-1.7911	0.0270117	-0.166634	-0.946595	0.82311	0.301343	3.14686	-0.828256	0.231415	0.43044	0.505747	-0.629232	-0.064432	0.355133	0.123834	1.25343	0.425061	0.15073	1.29647	0.231415	-0.989627	0.161488	-0.00526255	0.634844	-0.177392	1.69989	2.86715	-1.11335	1.18889	3.49112	0.451956	1.90968	-0.0859482	0.408924	-0.575441	3.15224	-0.677643	-0.268836	-0.822877	0.909175
CCND1	0.425491	-0.265621	-0.563436	3.59574	-0.109894	-0.171275	-0.387248	-0.695293	-0.573667	-1.48189	-0.69302	-0.126944	-0.915813	0.0424239	0.0810716	-1.0454	-0.477047	-0.370198	0.583492	0.406167	-0.69302	5.31557	1.29052	3.06831	1.5531	0.958603	-0.21106	-0.760085	-0.372471	-1.20794	0.410714	0.877897	1.05863	0.141317	1.87592	0.850616	-0.708934	-0.380428	2.39766	3.16834	0.306138	-0.635048	-0.176959	-0.0814762	1.17685	-0.00190734	0.0662946	-0.58276	1.62584
ABCF3	1.67561	0.199652	-0.20393	1.14519	0.188121	-0.83813	1.57183	0.136232	-0.428783	-2.30256	0.384147	0.972224	-0.64787	1.75633	0.464863	-0.492203	-1.63376	-0.751649	1.12213	1.13366	-1.9451	-0.0770899	0.868445	2.61538	-0.399956	0.48216	-0.642105	-0.198165	1.42769	-0.832365	1.27779	-0.0713245	1.75056	0.159294	1.96388	1.07024	-0.342301	0.747371	1.30662	-0.0309663	1.51994	0.0843429	0.730074	-0.26735	1.98694	-0.123214	-0.792007	-0.988032	2.63268
TP53INP1	0.721075	0.582973	0.869407	-0.997529	-0.516729	0.270964	3.88719	3.40639	0.035679	-1.1919	-0.547419	0.644351	-1.04356	1.77986	1.22745	-0.613912	-0.72644	-0.711095	-0.0768486	5.10454	-0.818508	1.74405	0.951245	-0.122883	-0.593453	1.07912	-0.179146	0.22493	0.209585	-0.158687	-0.532074	0.2147	-0.0512741	-0.0870784	0.915441	-1.11006	-0.521844	0.629007	0.915441	0.194241	0.68527	0.71596	0.276079	-1.0231	1.37578	-0.649717	0.368147	-1.03333	-0.501385
SDK1	0.0437455	0.636822	-0.549331	0.17554	-1.73548	-0.549331	1.95477	-0.153947	0.17554	-0.549331	-0.615229	0.17554	-1.66959	0.307335	-0.549331	-0.878818	-1.406	-1.20831	-1.07651	-1.01061	-0.549331	1.42759	0.241438	-0.944716	-1.20831	-0.747024	1.49349	0.109643	0.109643	-0.549331	-1.2742	-0.944716	1.2958	1.03221	0.17554	-0.747024	-1.14241	-0.812921	1.69118	1.42759	2.41605	-0.285742	-1.01061	-0.878818	-0.351639	-1.3401	-0.022152	-1.3401	-0.153947
IL1B	-0.291791	-0.375611	-0.606511	-0.634978	-0.655537	-0.554321	-0.495805	-0.362959	0.443609	0.100423	0.487892	1.39251	-0.536924	0.215873	-0.168433	-0.533761	-0.498968	-0.271231	-0.4278	0.282296	-0.674515	-0.451523	-0.264905	1.9919	0.231688	-0.0118643	-0.445197	-0.676097	1.48266	-0.0751245	1.56648	0.051396	-0.0656355	1.16161	-0.397752	-0.0324239	-0.653956	-0.50055	-0.100429	-0.64763	0.623901	-0.714053	-0.59544	-0.555902	-0.590695	0.165264	-0.663445	-0.57488	-0.568554
PFN2	-0.398856	-0.110549	-0.634463	0.447465	-0.91657	-0.845268	-0.0268469	-0.414357	-0.739865	-0.671663	1.8828	2.26411	1.45499	1.47359	-0.448458	-0.618962	-0.820467	-1.01577	0.475366	-0.90727	-0.963071	2.39432	3.02363	-0.287254	-0.842168	0.326562	0.447465	-0.572461	0.0754557	0.763673	2.14321	-0.804967	-0.752266	0.521867	-0.392656	-0.987872	-0.0268469	-0.563161	0.797774	1.42089	-0.51666	-0.504259	-0.194251	-1.02817	2.23931	-0.067148	0.26146	-1.00027	2.11221
ARID3A	0.588786	-0.249016	-0.750167	0.864228	-0.134248	-0.379085	-0.153376	-0.367609	-0.838155	-0.784597	0.278914	-0.581841	1.22001	-0.547411	-0.516806	0.336298	-0.631574	0.485496	0.301868	-0.294923	-0.872585	-0.463248	4.71659	-0.111295	-0.482376	0.0799842	-0.317876	0.887182	-0.371434	-0.723388	0.252135	-0.206934	0.0340772	0.435763	0.799193	-0.57419	-0.405865	0.206228	-0.130423	0.00347256	0.0493795	-0.226062	-0.776946	-0.853457	1.07081	-0.229888	-0.344655	-0.126597	1.6829
CFB	-0.542281	0.219705	-0.804687	0.335769	2.11962	1.5494	-0.537235	0.325676	0.0582245	-0.84758	4.30718	2.652	-0.173904	0.719285	-0.108302	-0.297537	-1.03681	-0.741608	0.590605	0.767225	-0.892996	3.46193	1.43081	0.146534	0.169242	-0.471633	-0.433786	-0.771886	-0.640683	0.613314	0.65116	2.37698	1.66041	1.36016	-0.345477	-0.776932	-0.819825	-0.814779	0.744516	0.716762	5.49557	-0.698715	-0.38837	0.0229006	0.247459	-0.693669	-0.464064	0.154103	-0.63816
CLC	-0.147564	-0.370272	-0.54349	-0.518744	-0.716708	-0.197054	0.322599	-0.493999	-0.370272	-0.716708	-0.395018	-0.197054	0.124636	-0.469254	-0.592981	0.149381	-0.320781	-0.122818	-0.766198	-0.691962	-0.0980728	-0.518744	-0.345527	-0.815689	-0.444508	0.223617	0.74327	-0.2218	-0.617726	-0.345527	-0.345527	-0.766198	11.1363	-0.444508	-0.0485821	-0.667217	0.149381	-0.617726	-0.741453	0.446326	-0.2218	0.248363	0.866997	-0.395018	0.273108	-0.716708	-0.419763	-0.320781	0.000908729
SMO	-0.525814	0.104774	0.0474479	-0.755118	-1.44303	-0.353835	1.33729	0.133437	-0.640466	-1.21373	0.190763	-0.640466	-0.0958675	0.391405	-0.181857	-1.07041	-0.869771	-1.07041	0.24809	-0.841108	-0.841108	0.334079	2.19718	4.26092	-0.898434	-0.00987824	1.2513	-0.239183	-1.1564	2.5698	-0.239183	-1.35704	0.104774	-0.0672044	1.36595	-1.21373	-0.611803	-0.497151	2.5698	2.99975	-0.181857	0.219426	0.276753	-0.726455	-0.0672044	-0.353835	0.592047	-1.21373	-0.58314
DTX3L	0.66599	-0.109752	-0.609382	1.25547	1.58855	0.639694	-0.0922208	-0.116326	-0.184258	-1.77299	0.845682	0.142255	-0.182067	2.64479	2.11229	0.0677485	-1.38074	-0.881111	0.948676	1.05824	-1.74451	-0.285061	0.527934	-0.758394	-1.00383	-0.0505849	-0.399011	-1.18133	0.411792	-0.736481	0.869787	0.164168	1.73757	0.0787053	0.799663	-0.313548	-0.68608	0.172934	1.20506	-0.613765	0.777749	0.02173	0.188273	1.33655	2.23281	-0.127283	-1.05204	-0.631296	0.164168
MMP3	0.613775	2.15793	-0.644854	0.393884	-0.639931	-0.749877	-0.533268	-0.759723	1.0191	4.18946	0.392243	-0.500448	-0.480757	-0.349478	-0.680956	-0.429886	-0.712134	0.0033314	-0.356042	-0.457783	-0.77285	-0.465988	1.42934	0.177275	-0.25102	-0.0245652	-0.63829	-0.375734	-0.0524618	-0.700647	-0.0770764	-0.644854	1.3998	-0.666187	-0.48732	-0.441373	-0.720339	-0.579215	0.131328	-0.744954	3.47071	-0.749877	-0.748236	-0.813875	-0.0951272	0.451318	-0.62024	-0.00159153	-0.656341
AHNAK	0.668405	0.61474	1.61827	-0.353015	-0.363748	-0.0220824	0.840132	1.54135	0.387559	-1.97906	-1.07033	-0.243897	-1.47103	1.73097	0.834766	-0.426357	-0.755501	-0.565886	0.954617	-0.311872	-0.166977	0.494889	0.621895	1.14781	-0.576619	0.319584	0.825822	-0.181288	1.18716	0.41618	-0.145511	0.149645	0.673771	-0.957639	0.777523	-0.43709	-1.06676	1.17285	3.14056	2.82931	0.443013	1.34816	1.92595	0.360727	0.900952	-0.708992	2.6057	-1.36191	1.40004
PPM1D	0.133884	0.262141	-1.28976	0.339095	0.672562	-0.635655	1.71144	0.416049	-0.186757	-1.82844	3.48138	2.4425	-0.558701	1.68579	0.23649	-0.404793	-1.36672	-0.763912	1.12146	0.967553	-1.49498	1.19841	1.28819	2.95553	-1.18716	1.04451	-1.22564	-1.27694	1.57036	-0.725435	0.198013	-1.07173	-0.302188	0.0569305	1.60884	-1.23846	-1.4565	-0.597178	1.09581	1.26254	0.775168	-0.122629	0.557131	-0.122629	0.23649	0.300618	-0.14828	0.339095	1.32667
FCRL5	-1.10387	2.66267	0.797001	-1.24467	-1.13907	1.92344	5.83078	1.25462	-0.716654	-0.681453	-0.716654	0.409787	-0.575849	1.11381	0.761799	-0.399843	-0.822258	-0.646252	-0.399843	2.83867	0.0225726	1.32502	-0.575849	0.163378	-0.61105	-0.223836	-0.223836	-0.435044	0.620994	-0.32944	-0.89266	0.0577738	-0.435044	-0.04783	2.59227	-0.963063	-0.822258	0.304183	-0.857459	-0.89266	-0.0126287	1.46582	-0.787057	-0.04783	0.339384	-0.927862	-0.505446	-1.31508	-0.61105
RHOA	0.765716	-0.118019	-0.761245	1.53479	0.0413886	-0.106833	-0.470395	0.136474	0.388171	-2.39448	-0.2998	0.279102	1.35581	0.972667	0.0861347	0.114101	-1.34854	-0.982179	0.301475	-0.562684	-1.81837	-0.727685	0.0413886	2.18361	-1.49676	0.363001	-0.537514	-1.76244	2.34022	0.569952	0.550376	-1.1304	1.79488	0.583935	0.295882	-0.210308	1.02301	1.65784	2.26471	0.374188	3.08133	0.363001	3.98184	1.1125	-0.285817	-0.36692	-0.176749	-0.671752	1.94589
VEGFC	0.0243994	-0.347842	-1.19572	-0.906203	-0.782123	-1.40252	-0.306482	0.41732	-0.389202	-1.60933	-0.285802	1.07908	-1.38184	0.706841	1.45132	-0.0376408	-0.223761	-1.07164	1.55472	2.21649	-1.23708	-0.968243	0.458681	-0.161721	0.18984	-0.223761	0.3346	-0.203081	0.31392	1.40996	0.16916	-0.368522	0.603441	1.22384	-0.347842	-1.38184	-0.968243	0.665481	1.32724	0.479361	-0.0376408	-0.720083	-0.740763	-1.0096	0.479361	-0.988924	-0.223761	-1.15436	-0.451242
ITGA5	1.74155	-0.318518	-0.433726	-0.808639	-0.957043	-1.16793	-0.515738	0.294622	0.589476	-0.859409	0.732022	0.288764	-1.16207	-0.0549066	-0.183783	0.515275	0.0993548	-0.853551	-0.377098	0.433262	-1.16598	-1.02148	1.35492	0.478174	-0.789112	0.751548	0.394209	-0.0783387	0.88433	0.74569	-0.131061	-0.541123	1.88215	0.443026	-0.599703	-1.0371	-1.16988	-0.187688	1.1909	-0.117392	0.226279	0.0388218	0.263379	-0.511833	-0.740296	-0.738343	1.45842	-1.24018	-0.580176
NOTCH1	0.7121	0.538037	-0.279301	0.447222	0.719668	-0.52526	-0.233894	-0.888521	-0.332277	-1.48639	2.77058	0.0650402	-0.366333	1.61647	0.961842	0.133152	-1.21394	1.22672	0.647772	-0.124159	-0.850681	0.836971	0.704532	-0.691755	0.32235	0.167207	0.186127	0.246671	-0.578235	-1.12313	0.802915	0.106664	1.12834	0.0499043	1.21537	0.242887	0.0499043	3.72793	1.24942	1.74891	0.488845	-0.283085	0.662908	-0.858249	1.48403	0.0612562	-0.517692	-0.0976707	1.66566
LAMA4	0.367404	1.14851	0.733647	0.490565	-1.53188	-0.595202	0.973488	-0.109038	-0.0182869	-0.97441	-0.705399	-0.38129	-1.31148	1.0059	0.477601	-0.0344923	0.253965	-0.241922	0.0724638	0.448431	0.117839	-0.309985	1.93609	-0.744292	0.270171	-0.0344923	2.39309	1.98795	-0.245164	2.09491	-0.0669033	-0.61789	1.28139	0.0821871	1.61198	-0.394254	-0.763739	0.954042	3.7187	1.92637	0.513253	1.19388	0.322028	-0.783185	3.11909	-0.715122	1.0772	-1.67125	-0.523898
COL18A1	0.359825	0.36153	-0.72633	-0.291527	-1.13726	-0.347796	1.87567	-0.588216	-0.49614	-1.12192	-0.0170045	-0.211387	-0.65642	0.734949	0.439965	-0.0800936	-0.395539	-0.714394	0.245582	0.0648407	-0.985506	-0.518307	2.22692	-0.531947	-0.917302	0.44167	2.50826	0.185903	0.583194	2.0871	0.156917	-0.0511067	1.82792	-0.932648	0.780986	-0.992327	-1.20888	-0.443282	2.70946	1.14247	1.80405	0.513284	0.491118	0.0153925	0.486003	-1.12362	0.216595	-1.71188	-0.625728
DDX21	1.06815	-0.092744	-0.827977	1.7879	1.47446	-0.940197	0.278742	0.209089	0.104608	-1.74508	1.14554	1.45125	-0.158528	0.932713	0.870798	1.00237	-1.2962	-0.526145	1.17263	0.309699	-1.67543	-0.201094	0.259394	3.93169	-0.599668	1.74147	-0.816368	-1.16851	2.86367	-1.18785	0.232306	-0.855065	0.5264	-0.193355	0.18974	-0.847325	-0.35588	0.654098	0.456746	-0.646104	1.41642	-0.518405	0.205219	0.251655	0.576705	-0.742845	-1.32716	0.0156061	1.50542
PROK1	-1.21729	-1.05244	-0.887585	-0.557884	-1.29971	-0.640309	-0.557884	-1.05244	-1.29971	-1.38214	-0.80516	-1.54699	-0.80516	-0.310608	-0.80516	-0.310608	-0.640309	-0.640309	-0.557884	1.91487	-0.557884	-1.38214	-0.722734	-0.97001	1.09062	-0.393033	1.17305	-0.145758	-0.97001	1.0082	0.0190929	-0.640309	-0.475459	-0.0633324	-0.887585	-0.80516	-0.475459	-0.722734	-0.722734	-0.722734	-0.640309	-0.557884	-0.557884	-0.228183	-0.722734	-1.29971	-1.05244	-0.80516	0.513644
ASCL2	0.271884	0.071397	-1.1376	1.28951	0.311374	-0.211108	-0.751815	-1.22266	-0.672835	-1.14064	1.08295	-0.642459	0.441994	1.16193	0.274922	-0.268824	-1.38365	0.666783	1.07991	-0.630308	-1.36846	1.13459	0.478447	-1.21354	-0.195919	1.72997	-0.773079	-0.183768	-1.15279	-1.38365	2.54103	-0.885473	0.205055	1.60543	-0.952302	-0.0015074	-1.08596	0.359977	-0.12909	0.630331	0.90676	-0.590818	0.0167187	-1.35328	1.99121	0.870308	-1.28645	0.754876	0.46022
ABCB6	-0.209528	0.64855	-1.42745	2.06023	0.39943	-0.790807	0.177991	-0.790807	-0.514008	-1.7596	0.37175	0.67623	-0.818487	1.00839	-0.846167	0.56551	-0.154168	0.814629	0.980709	0.233351	-1.20601	1.17447	-0.514008	3.00134	0.122631	-0.0988085	-0.320248	-0.514008	6.6551	-0.430968	1.72807	-1.51049	1.03607	1.56199	-0.541687	-0.956886	-0.763127	2.58615	0.150311	0.62087	1.97719	-0.237208	1.81111	0.094951	0.980709	-0.347928	-0.403288	-0.707767	3.77638
MFNG	-0.604799	1.09221	1.07045	-0.713581	-1.69263	0.113167	1.13572	-0.844121	0.483028	-1.58384	3.00678	-0.191425	-0.256694	0.939915	0.396002	0.352489	-0.430746	-0.713581	-0.517773	1.02694	-0.604799	1.00518	-0.430746	0.504784	-0.822364	-0.648312	2.13652	-0.234938	-0.104399	1.00518	-1.06169	-0.082642	1.11397	-0.213181	1.35329	-0.604799	3.74651	0.0478971	0.439515	-0.234938	0.0696537	0.134923	-0.126155	0.00438408	0.352489	-0.670068	-0.648312	-1.4533	-0.365477
E2F5	2.18424	0.267131	-0.331688	0.217974	0.78998	-0.501503	0.142004	0.173286	-0.532784	-1.34164	-0.0993108	0.302881	-0.157405	0.186692	0.718479	-0.644504	-1.16288	-0.0456853	1.1877	0.177755	-1.23439	-0.0367477	-0.0456853	0.915106	-0.282532	2.20659	-0.765162	-0.876882	1.10726	-1.27014	-0.13953	-0.206562	-0.130592	1.58096	0.986607	0.204567	0.0883787	0.329694	0.950857	-0.841131	0.673791	-0.32722	-0.0769668	-0.224437	0.432476	0.432476	-0.716005	-0.684723	0.803386
SPINK4	-0.238975	0.909421	0.49998	-0.304945	-0.315081	-0.238975	-0.120164	0.614138	0.0234059	-0.2531	-0.153731	-0.0914171	-0.257088	-0.326547	-0.327876	-0.293977	2.22781	-0.326214	-0.242964	-0.0651623	-0.18065	0.893967	-0.255592	-0.22967	-0.324553	-0.105043	-0.312588	-0.269551	-0.214382	-0.326381	-0.137778	-0.329372	-0.0777912	-0.326381	0.0413522	-0.293147	0.594364	0.168638	0.175949	-0.313419	-0.242133	0.383495	-0.324386	-0.284838	-0.326713	-0.255094	-0.0581832	-0.303781	-0.116342
NKX3-1	-0.681536	-0.162583	-1.71944	-1.27463	-0.0884468	-0.978081	0.133962	-1.05222	-0.6074	-1.57117	-0.903945	0.208098	-1.34876	-0.459128	-0.384992	-0.903945	-0.829809	-0.903945	-1.20049	-1.4229	-0.903945	-0.533264	-1.12635	3.17354	-0.681536	0.0598255	-0.459128	-0.533264	-0.236719	-0.0143107	-1.20049	-1.57117	-0.6074	0.0598255	-0.681536	-1.12635	0.578779	0.282234	-0.903945	0.208098	-0.459128	-0.755672	-0.162583	2.13564	-0.162583	0.875323	-0.384992	-0.459128	0.35637
NID2	-0.355889	0.144057	-0.615861	-0.355889	-0.660856	-0.935826	-0.365888	-0.00592686	-0.0559215	-0.225903	-0.110916	0.349035	-1.2258	1.51891	1.17395	-0.485875	-0.580865	-0.72085	0.414028	0.434026	-1.36078	-0.980822	2.4988	0.014071	-0.555867	0.134058	2.34382	0.149056	0.604007	3.04874	-0.2559	-0.640858	1.98386	0.254045	0.698997	-0.430881	-1.36578	-0.0359236	2.76877	0.329037	1.79888	0.788987	0.289041	0.0940623	1.40392	-0.770844	0.0990618	-1.33578	-0.735848
ABCC6	-0.811728	0.595141	-0.900583	0.0768207	1.35041	0.683996	-0.885774	-0.471118	-0.545163	-1.00425	-1.00425	-1.56699	0.920942	-0.708064	0.0620116	-0.559973	-1.30043	-0.278599	-0.367454	0.343385	-1.18196	2.26857	-0.515545	-0.115698	0.698805	0.25453	-1.15234	0.861706	-1.0931	-1.27081	0.906133	-0.174935	-0.323026	-0.189744	-0.752492	1.1727	-0.500736	-0.767301	0.0175841	0.461859	0.817278	-0.382263	-1.12272	-0.441499	0.461859	0.461859	-0.974629	1.38003	-0.42669
CBL	0.746327	0.81315	0.19838	0.96016	-1.12471	-0.59013	0.211744	-0.950974	-0.202558	-2.66164	-1.76621	-1.09798	0.158286	1.84222	0.0380047	-0.924245	-1.60584	-0.175828	-1.03116	1.21409	-1.53902	-0.256016	0.866608	1.12054	-0.563401	0.519129	0.305296	-0.109006	2.57727	0.839879	-0.576766	-0.309474	1.40119	0.826515	2.09615	0.505765	-1.59247	0.879973	1.5482	0.265203	1.18736	-0.215922	1.00025	-0.215922	2.36344	-0.950974	-1.09798	-1.64593	0.66614
CTBP2	1.42119	0.680932	-0.3788	2.26274	-0.550227	-0.254125	-0.00477654	0.486129	-0.667109	-2.35021	1.26534	0.384831	1.20301	0.805607	-0.0904902	-0.41776	-1.82814	0.221196	1.22638	-0.394384	-0.363215	1.2108	0.135482	-1.72684	-0.908666	0.221196	-0.70607	-0.0904902	0.657556	-0.900873	0.922489	-1.70346	0.0575606	-0.721654	0.166651	-0.0515294	0.735477	-0.877497	1.42898	1.9043	1.16405	1.60041	3.60299	0.244572	1.13288	-0.339839	-0.713862	0.252364	1.38223
WNT6	-1.35215	-0.750087	-0.683192	-0.750087	-0.616296	-0.348714	-1.01767	-1.08457	-1.21836	-0.148027	-1.35215	-0.683192	-0.348714	-0.950774	-0.148027	-0.883878	-1.28525	0.0526598	-0.415609	-0.883878	-0.482505	-0.950774	-1.55283	-0.549401	-1.55283	-0.750087	-0.482505	-1.01767	-2.0211	-0.950774	-0.482505	-2.15489	-0.0811314	-0.0142358	-0.482505	-0.0811314	-0.348714	-0.214923	-1.68663	0.186451	-0.549401	-1.15146	0.186451	-0.482505	-0.0142358	1.05609	-0.816983	-0.214923	-0.148027
CXCR4	-0.935019	-0.767084	-0.021498	-0.709914	-0.487191	-0.021498	1.29817	0.140482	0.00827778	-1.44478	-0.726589	0.32271	-0.509821	0.596647	1.4399	0.0273343	-0.020307	-1.24707	-0.300199	1.08735	-0.601531	-0.824253	0.254821	-0.135837	-0.790905	-0.533642	0.59903	-0.870704	-0.856411	0.579973	-0.507439	1.99968	0.392981	2.35104	0.0618742	-1.37451	-0.592002	1.58759	-0.0405545	-0.680139	-0.212063	0.54186	0.119044	0.639525	-0.743263	-1.21372	0.214326	-1.3221	-0.761129
FZD7	1.16975	-0.644135	-0.750834	-0.999799	-1.15392	0.090903	0.102758	-0.454448	0.0316257	-1.69927	-0.0987843	-0.608569	1.47799	1.13418	-0.0632179	-0.324038	-0.644135	-1.43845	0.624398	-0.584858	0.28059	-0.869389	0.102758	-0.845678	-0.418882	-0.525581	0.15018	-0.37146	5.43771	2.73467	1.05119	-1.22505	-0.750834	1.02748	0.636254	-0.0750734	-0.454448	0.375434	1.84551	1.03934	-0.786401	-0.146206	0.0197703	-0.857533	-0.276616	0.221313	0.197602	-1.34361	-0.0276516
CSNK1E	-0.038102	0.646534	0.00911425	1.6546	-0.271823	-1.2492	0.0492481	0.386844	-0.026298	-2.41544	2.0583	0.0681346	-1.38141	-0.366255	-0.3214	0.259361	-1.11463	0.391566	0.691389	1.29576	-1.11463	0.627648	1.84583	2.57768	0.889698	0.967605	-0.0735142	0.807069	2.78779	-0.354451	0.360876	0.561545	1.1187	-0.323761	1.92373	0.863729	0.998295	2.55407	2.2873	0.729163	1.35478	-0.446523	-0.779398	-1.18074	1.80097	-1.21615	-0.798284	-0.675522	1.01954
PSEN1	1.64445	0.337689	-0.68231	-0.214054	0.515554	-0.279392	0.711568	1.43029	-0.286652	-2.00359	0.450216	0.740607	-0.70046	0.294131	-0.0289298	-0.6932	-1.34658	-1.31028	0.0654474	0.0690773	-1.34658	0.432067	0.707938	1.81869	-0.515335	1.59726	-1.02352	-1.13605	1.29235	-0.134197	1.85135	-0.809357	-0.134197	0.900323	0.392138	-0.0507091	-0.856545	-0.199535	1.91669	0.540963	1.47748	-0.170496	2.95847	-0.0325597	0.101746	0.406657	1.19071	-0.714979	0.918472
ACVR2A	-0.638083	-0.77062	1.92982	0.687286	0.239974	-0.290174	0.505047	0.173705	-0.720919	-2.36106	0.339376	1.00206	-0.422711	2.16176	0.438779	-0.207338	-1.3339	-0.870023	1.41624	-1.1848	-1.01913	-0.455845	1.2837	0.00803396	-0.919724	0.0743024	-0.522114	-1.0854	-0.985993	1.00206	3.45399	-2.17882	-0.936291	1.3334	0.0743024	-0.356443	0.306242	0.306242	0.72042	3.38772	1.11803	-0.0416674	1.46594	-1.26763	0.206839	-0.0913687	1.74758	-1.10196	1.53221
CDCA5	0.93793	0.315606	-1.20175	1.11274	1.30853	-0.376642	0.0638798	-0.796186	0.161773	-1.35558	1.14071	1.67912	-0.474535	0.951915	-0.222809	0.000948123	-1.34159	-0.292733	-0.299725	-0.215816	-1.66324	0.147789	-0.404611	3.8188	-0.859118	0.916953	-1.13881	-1.00596	3.27339	-1.34159	-0.306718	0.21072	1.28755	0.399515	1.95183	0.140796	-1.19475	3.61602	0.315606	-1.55137	1.36447	-0.530475	-0.467543	0.833044	0.686204	-0.34168	-1.30663	-0.383634	1.28056
KCNMA1	0.0314898	-0.100105	2.13128	-0.969772	-1.21008	-0.317522	-0.386179	-0.477723	0.500653	-1.45038	-0.677976	-0.935443	-0.723748	1.13574	0.317565	0.87255	1.29022	-0.729469	-0.409065	-0.0829402	2.44596	-0.128712	-0.3118	-1.10709	-1.12997	-0.403344	0.929765	1.4447	0.14592	1.48475	-0.340408	0.52926	-0.449116	-0.986937	0.449159	-0.409065	0.540703	3.3614	1.87953	2.65766	-0.615039	0.506374	0.723791	-0.431951	-0.380458	-0.0543327	6.13061	-1.26729	-0.494888
ZMYND8	0.0874915	0.327695	-0.821852	1.17127	0.868154	-0.547333	1.0626	0.150402	-0.718907	-1.42236	1.30281	-0.761801	0.178998	-0.430091	0.36201	0.0789128	-1.01916	1.02829	1.74604	1.07404	-1.03918	0.0560363	0.96252	0.49641	0.484972	0.988256	-0.927656	1.40289	-0.970549	-1.05062	1.6002	-0.452967	-0.378618	0.810963	-0.238499	-0.215623	-0.209904	-0.261376	1.11694	0.871014	1.47152	-0.0983805	0.270504	-1.22505	1.64882	0.287661	-0.607384	0.667984	1.78322
AIFM3	0.245903	0.388125	-0.635876	1.7819	1.09924	-0.578987	-1.00565	0.587236	-0.607431	-1.23321	0.388125	-0.778098	0.0467914	0.018347	-0.351431	-0.0954309	-0.97721	-0.0100975	0.0752359	-0.806543	-0.749654	0.359681	-0.237653	-1.11943	0.615681	0.615681	-0.948765	0.67257	-1.11943	-1.09099	-0.351431	-1.17632	-0.123875	0.0467914	-0.834987	0.871681	-0.522098	0.0467914	-0.749654	-0.920321	0.67257	1.32679	0.331236	-0.97721	0.92857	0.0752359	-0.692765	1.55435	2.74902
LIMCH1	-0.982121	-0.720845	-0.243733	0.0857013	-1.58419	-0.879883	-0.277813	-1.073	-0.777644	-1.75459	0.256099	0.256099	-0.743565	0.880888	0.494655	-0.130135	-0.118775	0.335617	0.585533	-1.41379	0.0175425	1.02857	0.0175425	-1.39107	-0.936682	-0.0619762	0.210659	-0.948042	-0.743565	-0.198294	-0.789004	-1.86819	-0.857163	-0.42549	-0.777644	-1.52739	0.824089	-1.02756	1.85783	2.38038	-1.28884	-0.0506164	2.70982	-1.31156	-0.698126	-0.186934	4.60691	-1.41379	-0.561808
PSME3	1.42971	0.0315751	-1.24561	1.46662	0.648643	-0.704396	0.435437	-0.15908	-0.200081	-2.04513	3.57613	0.55844	0.890549	1.22061	0.578941	-0.275934	-1.06111	-0.50349	1.14886	-0.210332	-1.62282	1.41741	2.13083	1.43381	-1.0283	1.02995	-0.897101	-1.64332	1.78847	-0.997554	0.0746264	-1.34811	0.0992271	1.30876	0.0479756	-0.931952	-0.778198	1.0361	0.814697	-0.446088	1.45637	0.152529	0.296033	0.00082427	0.56049	0.0787265	-1.10826	-0.466589	5.61798
ABCB1	3.13582	-0.45656	-0.162347	0.123337	-0.503463	-0.0450887	2.35125	3.27653	0.391966	-0.880823	0.347195	-0.923463	0.00607874	-0.573819	-0.580215	0.336535	-0.880823	2.09328	-0.27321	-0.829656	-0.580215	0.391966	0.236332	-0.878691	-0.0962561	0.899377	-0.12184	1.38973	-0.642042	-0.902143	-0.352093	-0.885087	-0.691077	1.83745	-0.153819	-0.712397	0.236332	-0.614326	-0.168743	1.37054	1.51125	-0.381941	-0.11118	-0.763565	-0.228439	1.13176	-0.24123	-0.601534	-0.710265
NAV3	0.026359	-0.749437	-0.523163	-0.652462	-0.911061	-1.10501	0.155658	-0.490838	-0.458513	-1.07268	-0.587813	0.349607	-1.04036	0.349607	0.0910087	-0.296889	-0.329214	-1.07268	-0.329214	-0.296889	-0.458513	-0.911061	0.026359	-0.490838	-0.264564	-0.490838	0.284958	-0.458513	-0.16759	1.61028	-0.717112	4.87508	-0.296889	0.026359	0.220308	-0.943386	-0.911061	-0.16759	0.76983	1.70725	-0.911061	-0.135265	0.511231	-0.620137	-0.0382906	0.123334	1.41633	-0.878736	-0.16759
CDCA7	0.18179	0.212321	-1.03227	1.14801	0.760087	0.526613	-1.05023	-0.858066	0.28416	-1.3735	2.42134	1.13544	0.0111748	1.37789	-0.39471	0.470939	-1.39865	1.03666	-1.14183	-0.154053	-1.22444	-0.268994	0.648738	0.280568	-0.762881	0.92711	-0.897577	-0.40369	0.210526	-1.27293	0.65233	-1.0628	1.08875	0.312895	1.03666	1.48745	-0.827535	1.70296	1.24499	-0.175604	0.409876	-0.184584	0.162035	-0.973007	0.673881	-0.0570714	-1.18493	1.47488	3.06968
GALNT2	-0.046786	0.23912	-1.0123	1.34056	-0.717024	-1.10136	-0.178021	0.23912	-0.337379	-2.32466	1.22807	0.379729	-0.309257	1.44836	1.05934	-0.238952	-0.173334	-0.623285	0.993724	0.914045	-1.19978	0.257868	0.876549	0.0703886	-0.220204	0.965602	-0.121778	0.0563276	-0.299883	-0.178021	1.3968	0.84374	1.48117	0.895297	0.150067	0.375042	0.178189	1.67334	0.810932	0.881236	1.02185	0.206311	0.0891365	-0.627972	0.614078	-0.159273	-0.726398	-0.84826	1.27963
PTPRC	-0.678364	0.499124	0.216673	-0.71688	-0.683866	0.423926	1.62526	-0.0731133	0.139642	-1.20291	-1.00667	0.620174	-0.24185	3.11454	1.95723	-0.0969565	-0.509628	-1.13872	0.216673	1.89303	-0.682032	-0.463775	0.0424346	0.170821	-0.0584406	-0.526134	0.796247	-0.3629	0.724717	0.642183	0.0167573	2.81192	0.30471	2.42859	2.22867	-1.12955	-0.848935	0.359733	0.633013	-0.203334	0.240517	-0.328052	0.119466	0.429428	0.0644437	-0.905792	0.0185914	-1.53489	-1.1589
IL21	-1.68763	-0.551586	-0.654863	-0.964692	-1.58435	-1.48107	0.377903	-1.27452	-0.758139	-0.758139	-1.27452	-0.861416	-1.99746	-0.0352035	-0.13848	-0.758139	-2.10073	-1.48107	-1.48107	-0.345033	-1.17125	-1.27452	-1.68763	-0.654863	-0.13848	-0.241757	-1.27452	-0.758139	-0.654863	0.687732	-0.964692	-0.964692	-0.654863	0.274626	0.377903	-1.06797	-0.44831	-0.654863	-0.861416	-0.345033	-0.44831	0.481179	-0.345033	-0.551586	0.17135	-0.861416	-0.964692	-0.654863	0.377903
VPS33B	0.270742	-0.507149	-0.779411	-0.896095	0.445768	-0.818306	0.93195	-0.0598617	0.134611	-2.6658	0.698582	0.523557	-0.293229	1.94321	0.581899	0.0179274	-2.19906	-1.11001	0.290189	0.85416	-1.57675	0.815266	-0.0987563	0.523557	-1.63509	-0.00151989	1.14587	-0.682175	0.85416	-0.604386	1.16532	0.815266	0.523557	0.231847	2.29326	-0.818306	-1.01278	-0.0404145	1.84597	0.756924	2.46828	0.0762692	1.59316	0.756924	0.776371	-0.0209672	-0.64328	-0.837753	0.367978
CAV2	0.0227404	-0.100877	-0.662773	-0.112115	-0.831342	-0.57287	0.0227404	-0.314397	-0.550394	-0.954959	2.60746	-0.258208	-0.808866	0.303689	-0.449253	-0.51668	-0.471728	-1.21343	0.371116	-0.820104	-0.471728	-0.280684	0.786919	-0.831342	-0.606583	-0.235732	-0.179542	-0.775152	3.13565	1.18025	-0.303159	1.06787	0.843109	-0.57287	-0.741439	-1.07858	-0.57287	-0.685249	1.56234	0.472257	0.202547	-0.168304	0.989202	0.0227404	-0.685249	-0.438015	3.0345	-1.01115	0.157596
IL17A	-1.27027	1.54825	-1.79222	-1.16588	-1.58344	-0.643932	-1.47905	-1.27027	-0.85271	-1.16588	-1.68783	-1.27027	-0.121984	-0.643932	-0.539542	-0.9571	-0.9571	-1.27027	-0.435153	-1.37466	-0.85271	-1.06149	-1.89661	-0.643932	-0.226374	-0.85271	1.23508	-1.16588	-1.37466	-0.9571	-1.16588	-0.226374	0.191184	0.0867946	-1.37466	-0.748321	-0.0175948	-0.85271	-0.9571	0.608742	1.44386	-1.47905	-0.85271	-0.226374	-0.0175948	-1.16588	0.295574	-0.0175948	-0.643932
RAB23	1.36386	-0.634772	-0.451608	0.5935	-0.866419	-0.327704	0.36724	-0.311542	-0.46777	-1.88459	-0.338478	-0.516254	-1.11423	1.01909	0.792825	0.679695	0.356466	-0.640159	0.733567	-0.650933	-0.586287	-1.08191	0.534242	-1.07652	-0.553964	1.62245	0.464209	-0.742515	1.50393	1.22919	-0.370801	-1.44285	-0.0637328	-0.349252	-0.591674	0.232561	-0.710192	0.981376	2.61368	2.42513	1.33693	-0.0206356	0.787438	-0.726353	-0.801773	-0.187637	4.56384	-1.26507	-0.521641
MUM1	0.526314	0.430537	-0.978747	0.0953192	-0.178328	-0.24674	0.327919	-0.0278221	-0.657211	-2.00492	0.834167	1.23096	-0.513546	0.498949	-0.431452	0.238984	-1.054	-0.198852	0.786279	0.635773	-1.34817	-0.424611	0.847849	3.05071	0.0953192	1.10781	-0.198852	0.827326	0.923102	0.0611133	0.957308	-0.233058	-0.192011	0.492108	3.05071	0.115843	-0.0278221	-1.16346	1.25148	1.42935	0.984673	-0.807717	1.92192	-0.062028	1.18307	0.327919	-0.192011	-0.971905	0.430537
KDM5D	-0.908068	0.970071	0.577771	-0.878645	0.778825	2.43629	1.34276	1.32314	-0.878645	-0.491248	-0.89826	1.71544	-0.893356	-0.917875	0.670942	-0.912971	-0.000872702	-0.903164	0.249219	1.05343	0.867092	1.19564	-0.908068	-0.908068	-0.873741	-0.054814	0.626808	-0.0106802	1.07795	1.81352	-0.873741	0.896515	1.1417	-0.863934	-0.878645	-0.868838	-0.888453	1.84294	-0.883549	-0.878645	2.3137	-0.883549	-0.883549	-0.85903	1.5242	0.474792	2.24014	0.347294	-0.85903
CD36	-0.233655	-0.245149	-0.141704	-0.796855	-0.779614	-0.216414	-0.245149	-0.193426	-0.112969	-0.957769	-0.285377	0.157137	-0.819843	0.823782	0.249088	-0.0612466	2.82372	-0.888806	0.139896	1.05941	-0.319859	-0.739385	-0.210667	-0.314112	-0.268136	-0.641687	0.134149	-0.314112	11.4786	1.55939	-0.6187	-0.6187	-0.35434	1.56514	0.277823	-0.624447	-0.745132	-0.0382588	0.254835	0.392762	-0.0382588	-0.164691	-0.308365	-0.423304	-0.791108	-0.653181	-0.0612466	-0.877312	-0.452038
C6orf48	-0.146748	0.00289445	-0.664262	3.66914	0.210731	-0.302626	-0.406544	-0.252745	-0.897039	-1.55588	1.42658	-0.0802403	-0.38576	-0.0407513	0.243985	-0.709986	-1.20672	-0.180002	0.306336	0.0403051	-1.05499	0.277239	-0.061535	0.786439	-0.0719268	-0.0989456	-0.425249	-0.774415	0.792674	-0.15714	0.911141	-1.00927	-0.221569	0.705383	-0.225726	-0.217413	-0.4876	-0.00749739	5.21544	0.975571	2.86065	-0.502149	2.60085	-0.963547	0.572367	0.391549	-0.161297	0.349982	1.20211
ABCA2	-0.150535	-0.45821	0.136629	-0.232581	-0.888955	-1.01202	0.218675	-0.683838	-0.150535	-1.97607	-2.07863	-0.909467	0.916072	0.177652	-0.683838	-0.253093	-1.13509	0.0545819	-0.519745	0.690444	-0.847932	-0.109511	-0.82742	3.00826	1.51091	0.0135586	-0.82742	0.834025	-0.991513	0.0956052	-0.00695311	1.22375	0.28021	0.300722	2.86468	5.59273	0.567374	0.28021	1.38784	1.46989	0.567374	-0.499233	1.03914	0.423792	-0.294116	-0.786397	-0.847932	-0.45821	0.916072
GADD45B	-0.354262	-1.17257	0.254398	-0.171664	-0.858097	-0.716076	-0.425272	-0.56053	0.0447484	-1.54115	-0.743128	0.650027	-1.35179	0.710892	1.32631	-0.269726	0.886727	-0.739746	-0.107417	2.59436	-1.08465	-0.871622	-0.479375	0.440377	1.11667	-0.347499	-0.080365	-0.675499	-0.557148	1.62388	0.988171	1.5833	-0.262963	1.2553	0.19015	-0.0634578	-0.891911	0.825862	0.403181	0.163099	-0.472612	-0.661973	0.0481298	-0.986591	-0.533478	-1.04069	0.558728	-1.31121	-0.0905093
CTNNBIP1	0.151859	-0.374036	-0.711148	4.19047	0.711466	-1.42583	-0.542592	0.320415	-0.299871	-1.90453	0.596848	-0.00995465	-0.259418	1.2913	1.68235	-0.380778	-0.374036	-1.03478	0.671012	-1.16288	-0.131315	-0.401005	-0.414489	0.0237566	-0.239191	0.435034	-0.461685	-0.832509	0.66427	-0.0773771	0.293446	0.111406	0.313673	0.279962	-0.441458	1.02835	0.846311	0.967671	0.731693	0.151859	2.04643	-0.279645	4.15001	0.751919	-0.616757	-0.663953	0.0911791	-1.24379	-0.53585
ST3GAL2	-0.458388	-0.0843249	-0.996103	0.675491	-0.797382	-0.493456	0.114396	-0.505146	-1.06624	-1.72085	0.733938	-1.38186	-1.15976	0.605354	0.196222	0.0208803	-1.41692	0.161154	-0.961035	-0.0141881	-0.0843249	0.219601	0.0910172	5.78379	0.406633	0.207912	0.47677	-0.154462	-0.984414	-0.131083	0.0676382	-0.972725	3.56279	0.0325698	1.82106	1.49375	-0.84414	0.523528	2.68608	1.59896	1.03786	1.40024	1.72754	-0.703867	2.27695	-0.540214	-0.0609459	-1.38186	-0.914277
ARHGEF10	0.435618	0.607999	-0.569936	0.421253	-1.7766	-1.51803	-0.627396	-0.885967	0.306333	-1.66168	-1.08708	1.36935	-0.742316	0.421253	0.220142	0.421253	-1.14454	-0.41192	0.766015	1.12514	-0.0958888	1.48427	0.8953	3.42355	-0.986522	0.0477618	0.794745	-0.368825	1.81466	0.177047	0.0477618	-0.0384286	1.77157	-0.771047	-0.814142	-0.828507	0.880935	2.05887	2.25998	1.81466	0.00466662	-0.900332	0.0477618	-0.0958888	-0.957792	-0.627396	0.435618	-1.58985	0.205777
TCF7	-0.231039	-0.282397	-0.775425	2.7374	0.806375	0.857732	-0.559725	-0.857597	1.19669	-1.44307	4.29866	-1.289	0.775561	0.231175	-0.775425	0.179818	-1.51497	0.600946	-0.600811	0.200361	-0.980854	0.549589	-0.241311	3.29206	0.0873748	0.868003	-0.189954	-0.508368	0.549589	-0.960311	2.55252	-1.24791	0.580403	0.364703	0.611218	1.61782	-0.487825	-0.939768	0.600946	1.7308	1.68972	0.200361	0.179818	-0.878139	1.43293	0.323618	-0.826782	0.467418	0.683118
ABCG1	-0.799555	0.779236	0.571982	1.02916	-0.811747	-0.421621	0.468355	0.0111755	-0.775173	-1.69563	0.55979	-1.15311	-0.116835	0.17576	0.821906	-0.336281	-0.96414	0.712183	0.102611	0.687801	-1.10434	0.736566	-0.12293	7.58206	0.925534	-0.506961	-0.244845	-0.464291	-0.464291	-0.714215	1.4071	2.08372	0.47445	0.462259	-0.500865	-1.53104	0.0721327	0.742662	1.02916	2.78473	0.60246	2.45556	0.773141	-0.933661	0.888959	-0.799555	-0.0193031	-0.317993	0.212334
RCHY1	-0.685068	-0.454687	-0.877052	-0.41629	-0.723465	-0.147513	-0.493084	-0.454687	-0.646671	-1.5298	-0.800258	-0.224307	0.505232	-0.339497	0.0444708	0.582026	-1.26102	-0.800258	1.42675	-0.531481	-1.33781	-0.493084	-0.838655	0.543629	-1.29942	-1.06904	-0.953845	-0.569878	-0.493084	-0.339497	-0.147513	-1.33781	-0.454687	-0.953845	0.236455	-0.915449	1.27317	-0.147513	0.313248	0.313248	1.00439	-0.41629	0.198058	0.735613	-0.953845	-0.0707195	-0.685068	-0.147513	-0.3011
WNT3	1.41362	-1.17424	-1.55481	-0.590703	-0.920527	-1.04738	-0.362363	-0.641445	-0.717558	-1.45332	8.92347	-0.489218	1.21065	-0.134023	-0.616074	-0.590703	-1.22498	-0.945898	-0.945898	-0.641445	-1.1235	0.119689	-0.641445	1.36287	-1.17424	0.0943175	-0.590703	-1.63092	2.70754	-0.920527	-0.184765	0.779338	-0.565332	-0.00716698	1.23602	-0.996641	-0.565332	1.21065	-0.692187	-0.869785	2.09864	-0.616074	-0.539961	0.576369	-0.768301	1.10916	-1.1235	0.0943175	-0.616074
HEYL	-0.825293	-0.759346	-0.825293	-0.528534	-1.12205	-0.330695	0.691475	-0.363668	-0.924212	-1.188	-0.726373	-1.188	-0.231775	0.361743	-0.495561	-0.627454	1.81256	-0.825293	-0.231775	-0.924212	-0.825293	-0.924212	0.889314	-1.15502	-0.891239	0.691475	2.37311	-0.0998821	-0.990159	0.922287	-0.330695	-1.08908	0.32877	-0.231775	2.04338	-1.28692	-0.297721	-0.726373	2.93365	2.47203	-0.0669089	1.87851	2.30716	0.295796	0.823368	-0.462587	0.889314	-0.759346	-0.165829
BMPR2	0.309015	-0.164422	-0.351459	0.642175	-0.965175	-0.766448	0.273946	0.0284595	-0.684619	-2.36795	0.431758	-0.269631	-0.33977	0.747383	0.811677	-0.141043	-0.748913	-0.0299895	0.916885	-0.889191	-0.672929	-0.000765011	1.48969	-1.63149	-0.60279	0.794142	1.34941	-0.433288	0.390844	2.74634	0.490207	-1.54967	0.496052	0.273946	0.572036	-0.696309	-0.0182997	0.513587	2.90415	3.18471	0.309015	0.683089	2.35473	-0.743068	1.18575	-0.520962	1.17991	-1.47953	1.25005
CSNK1G1	1.11938	-0.790553	-0.905609	-0.997655	1.05035	-0.00816879	1.3495	-0.21527	0.118393	-2.67748	1.26896	0.267967	0.68217	2.66114	0.670664	-0.410867	-0.859587	-1.05518	0.877766	1.05035	-1.44637	0.969811	-0.82507	0.360012	-1.83757	-0.192259	0.521091	-1.57294	3.3975	0.0608651	-1.58444	-0.307316	-0.00816879	0.141405	2.97179	-0.848081	-0.548934	-0.594957	0.567114	-0.387855	1.72918	1.17691	-0.410867	0.889272	-0.11172	-0.606463	-0.675496	-0.56044	1.10788
SNW1	1.77814	-0.158747	-1.21705	0.360419	0.420323	-0.158747	0.340451	0.300515	-0.637977	-2.37519	2.05769	0.859617	-1.65634	0.0209644	-0.118811	-0.817688	-0.41833	-1.81608	-0.677913	1.55849	-1.51657	0.180708	0.859617	3.2957	-0.158747	1.1192	-0.558105	-0.737816	1.53853	-0.478234	0.340451	0.679906	0.140772	0.739809	1.71824	0.919521	-1.33685	2.31727	1.77814	-0.338458	1.01936	-0.757784	-0.278554	-0.378394	0.200676	-0.498201	-0.378394	-0.837656	1.6184
CD44	-0.22067	0.814552	0.679901	-0.421922	-0.258314	-0.980073	-0.249627	-0.186645	0.369334	-1.49189	0.756638	1.86642	-1.22766	0.818896	1.64418	-0.696292	-1.21173	-0.4878	-0.697016	1.9656	-0.0527175	-0.294511	-0.459567	-0.401652	0.439556	-0.953288	-0.266277	-0.715115	0.0515286	-0.716562	-0.291615	1.79693	3.31501	1.01291	1.21778	0.794282	-0.934466	1.99094	1.84905	0.242646	0.572035	-0.769409	0.330242	0.723337	1.5754	-0.251075	-0.306093	-1.04233	0.321555
CCND2	0.260542	-0.216631	-0.447198	-0.332516	1.32757	-0.171319	0.403694	0.579727	0.232072	-0.61882	1.24697	0.340739	-0.34254	-0.313669	-0.000900519	-0.209012	-0.632453	-0.310061	0.0917272	-0.427148	-0.465242	-0.243898	0.624236	-0.312467	-0.562281	0.0283714	-0.43597	-0.433564	0.635865	-0.353768	-0.21222	-0.697012	-0.0373902	-0.237482	0.473466	-0.34254	1.14191	-0.568295	-0.259135	1.23333	0.384046	-0.160894	-0.390659	-0.146057	0.136638	1.39172	-0.206606	0.204404	-0.581127
MCTS1	-0.665567	0.0556045	0.271956	1.42583	-1.06221	0.00752635	1.04121	-0.954036	0.151761	-1.33866	3.26482	-0.58143	0.800815	0.344073	0.0195459	-0.0525713	-0.978075	1.42583	0.860913	-0.929997	0.151761	1.76238	1.29362	-0.280942	-0.942016	1.60612	0.6686	-0.0766103	-0.34104	-0.893938	1.69026	-1.41078	0.0315654	-0.317001	-0.124688	0.151761	0.560425	-0.00449318	0.788796	0.92101	1.50997	0.283975	0.536386	-0.929997	2.09892	-0.653548	-0.629509	-0.0645908	2.2672
RSPO2	-0.0438804	-0.171032	-0.20282	-0.0279865	-0.266395	-0.0915621	-0.12335	-0.107456	-0.20282	-0.218713	-0.139244	-0.377653	-0.282289	-0.234607	-0.329971	-0.107456	-0.155138	-0.234607	-0.314077	-0.218713	0.369361	-0.0279865	-0.0279865	-0.377653	-0.234607	0.0196953	-0.12335	-0.0438804	-0.250501	-0.20282	-0.250501	-0.298183	-0.107456	-0.0438804	-0.218713	-0.171032	0.0355892	-0.20282	-0.218713	0.0355892	0.0832709	-0.20282	-0.186926	-0.171032	-0.0597743	-0.155138	0.210422	-0.12335	-0.155138
RBPJ	-0.684153	-0.423672	-0.713922	0.804309	0.793146	-1.10092	0.800588	1.10572	-0.111095	-2.29169	0.599646	1.50389	-0.237614	1.21736	1.29922	-0.475768	-1.13069	-0.952076	-0.185518	0.822915	-1.43583	-0.00690271	0.625694	0.681511	-0.695316	0.313117	-0.520422	-0.751134	1.25457	0.234972	0.726165	1.1541	-0.38646	1.32155	1.00153	-1.0265	0.123338	0.662905	1.92438	1.30666	0.268463	-0.274826	1.15038	-0.766018	-0.200403	-0.464605	0.175434	-0.468326	0.640578
APC	1.02116	0.340164	0.530842	0.585322	-1.07631	0.285684	0.476363	0.585322	0.83048	-2.35658	-0.722188	1.07564	-0.50427	2.27419	-0.313591	0.258445	-1.23974	0.067766	-0.912866	0.394644	-0.150152	-0.47703	-0.122912	1.64767	-0.204632	-1.23974	0.585322	-0.47703	1.3208	0.776001	-0.858387	-1.86626	2.46487	-1.04907	2.00179	1.42976	-0.967346	-0.912866	2.54659	1.26632	0.88496	0.503603	0.966679	0.476363	2.60107	-0.640468	0.530842	-0.39531	2.57383
SORL1	0.205645	-0.305502	-0.215383	1.46591	0.318295	-0.573045	0.21691	1.50675	-0.832139	-1.35878	-0.670205	-0.682878	0.468964	-0.239321	0.364763	-0.98844	-1.09687	0.622449	1.14204	-1.08138	-0.53221	0.301397	0.866053	-1.26021	0.050752	0.566124	-0.675838	-0.221015	-0.894096	-0.712449	2.17701	-1.21937	0.00287591	0.909705	-1.05321	-0.432233	-0.333665	0.266194	0.050752	1.54336	-0.194261	2.0714	2.94585	-0.6519	1.99114	0.269011	-0.295645	0.419679	1.81231
PPP2CA	1.2946	0.0237753	-0.426417	1.3512	1.02706	-0.395547	-0.552471	0.846984	0.381356	-2.15001	1.60588	1.16083	-0.0945609	1.6599	-0.537036	-0.128004	-1.64579	-0.994945	-0.611639	0.980755	-1.71783	1.38207	0.129249	2.19242	-0.372394	-0.0353928	-0.691387	-1.15959	4.13467	-0.886899	0.831549	1.2766	1.81425	0.319616	0.99619	1.40522	-1.0464	-0.516455	1.52613	0.299036	1.77052	-0.220615	0.45596	0.677197	0.327333	-0.356959	-0.367249	0.373639	0.589731
RALY	-0.196176	-0.268611	-0.546989	2.31065	0.194405	0.0154481	0.323652	-0.582496	-0.630786	-1.61363	1.9925	-0.545569	-0.103857	-0.0157984	0.175941	0.279623	-1.13783	1.39029	1.32638	0.130492	-1.24862	1.59056	0.961365	0.805132	1.03522	2.90859	-0.893541	0.305188	-0.196176	-1.14919	1.84337	-0.963136	0.489827	1.34769	-0.106697	0.638958	-0.98302	1.73827	0.967046	1.78514	1.63743	0.871886	0.232753	-0.716004	2.16151	0.907394	-0.785599	-0.199017	1.97688
FBXW7	1.76664	0.783522	-0.897297	0.0223966	-0.104458	-0.294739	2.40091	0.402959	-0.0410305	-2.51469	0.180964	0.0223966	-0.0410305	0.434673	1.1958	0.371246	-2.10241	0.0858237	1.35437	1.1958	-1.88042	1.51293	0.751808	-0.199598	-0.516734	-0.0410305	-1.27786	-1.18272	0.751808	-0.48502	0.4981	-0.00931698	1.03723	1.06894	0.466386	-1.59499	0.276105	1.51293	-0.38988	0.624954	0.149251	-0.611875	0.783522	-0.675302	-0.294739	-0.643588	0.0541101	-1.46814	1.38608
DPYSL2	-0.350281	-0.3627	-0.580034	0.143378	-0.639025	-0.607977	0.382445	0.835742	0.270673	-1.41522	0.279988	-0.868778	-1.05196	0.224102	-0.00254638	0.307931	-0.673177	-0.980549	0.0626538	2.06834	0.276883	0.286197	0.134064	-0.893616	-0.704225	-0.145366	0.103016	-0.986759	-0.474472	0.655665	0.571836	-1.03954	0.152692	-0.0987943	0.910256	-0.961921	3.97156	-0.788054	1.7206	3.8008	0.413493	0.0129775	1.66782	-0.527253	-0.331652	-0.325443	0.637037	-0.822206	-0.828416
PRPF6	-0.489519	0.0781673	-0.848058	1.20159	-0.0891508	-0.465617	0.657805	-0.417811	-1.05721	-1.4277	1.60196	-0.358055	-0.226591	-0.0771995	0.281339	-0.232566	-1.0094	0.257437	0.825123	0.532316	-1.24843	0.293291	2.12781	1.11195	0.412804	3.14965	-1.03928	0.711586	-0.154883	-1.06318	1.61391	-0.411836	0.771342	1.3211	-0.136956	-0.0771995	-0.423787	-0.274396	0.639878	1.14183	1.90672	-0.644886	0.251461	-0.961595	1.84098	0.347071	-0.764399	0.992441	0.538292
VCAM1	-0.547179	0.199256	-1.07407	-0.318858	-0.362766	-0.257387	1.02473	-1.02139	-0.248605	-1.00382	-0.71403	0.445141	-0.775501	2.35075	1.5604	-0.88088	-1.05651	-0.907225	0.673462	1.34964	-0.634995	-0.529616	1.74482	-0.538398	0.0763139	0.181693	0.453922	-0.898443	-0.529616	3.40454	0.0324059	-0.819409	0.594428	1.99948	1.16523	-1.03017	-0.889661	0.427578	1.70969	0.16413	1.13011	-0.722811	0.102659	-1.02139	-0.310076	-0.49449	-0.0729732	-1.17945	-0.705248
ANGPT1	-0.541281	-0.862293	-0.678857	0.926201	-0.58714	0.513472	0.513472	0.146601	0.60519	-1.73361	-0.724716	-1.45846	-0.266128	0.375895	-1.09159	0.880342	-1.22916	-0.999869	-0.0368339	-0.403704	-0.724716	-1.50432	0.880342	-1.04573	-0.266128	0.559331	1.79752	0.146601	-0.220269	0.926201	-0.541281	-1.45846	-0.17441	0.19246	-0.632999	-1.22916	-0.724716	0.375895	2.11853	4.0446	1.20135	-0.0826927	1.38479	-0.770575	0.284178	-0.724716	2.11853	-0.632999	-0.495422
TP53	-0.915429	0.105137	-0.620384	-1.13792	1.99633	-0.80902	-0.0593146	0.586399	0.770198	-1.49826	-1.41362	3.23697	-0.678426	-0.811438	0.656533	-1.21047	-0.92994	1.49814	0.55496	0.168015	-1.2927	0.528357	1.12087	0.339722	-0.458351	1.75932	-0.0980091	-0.0762435	-0.129448	-0.779999	0.421948	0.158342	0.148668	0.450968	0.504173	1.37722	-0.876735	-1.10648	1.09668	0.38809	-0.792091	-0.037549	1.32643	-0.182653	-0.731631	0.729085	-0.557506	0.0954632	0.0350031
MYC	1.50842	-0.350099	-0.43849	0.579158	0.426204	-0.257096	-0.622189	-1.03878	-0.751317	-1.22632	-0.803583	0.376244	-0.373158	-0.385455	0.422361	-0.0349663	-1.09181	1.34009	2.13791	-0.220971	-1.22248	-0.0203625	1.20789	0.569166	-0.147184	1.21327	-0.973447	-0.319354	0.218677	-1.40772	0.866621	-0.360091	-0.152565	1.71441	1.01881	0.237893	-0.173317	0.741336	-0.00806468	-0.644479	0.251728	-0.625264	-0.716729	0.124906	0.790528	-0.19407	-1.27321	-0.0295859	2.95803
KLRK1	-0.644598	-0.353509	-0.140044	-0.353509	-0.198262	0.675004	1.49005	-0.58638	-0.00420279	-1.18796	-0.819251	-0.275886	-0.469945	3.17837	0.946687	0.442133	-0.58638	-0.935687	0.713816	2.69322	-0.68341	-0.605786	-0.353509	-0.217668	0.345104	-0.314697	0.403321	-0.392321	0.733222	-0.353509	-0.761034	1.89758	-0.605786	-0.178856	1.72292	-0.547568	-0.78044	1.89758	0.519757	-0.392321	-0.625192	-0.178856	-0.101232	0.849658	-0.508757	-0.566974	-0.0236087	-0.877469	-0.955093
CCR7	-0.750751	1.8366	1.11607	-0.488741	-0.914507	2.00036	1.7056	-0.783502	1.24708	-0.816253	-0.914507	-1.11102	-0.0302225	1.60734	-0.292233	-0.586994	-0.816253	-0.488741	-0.914507	-0.22673	0.461047	-0.554243	-0.390487	0.231788	-0.0302225	-0.455989	2.03311	-0.783502	0.264539	-0.0629738	0.395544	-0.357735	0.526549	-0.22673	1.50909	-0.259482	-0.652497	0.0352801	-0.259482	-0.586994	0.166285	1.24708	0.690306	0.264539	-0.423238	-0.652497	0.461047	-0.750751	-0.554243
CDK8	1.36327	0.0969778	-0.344832	3.80192	-0.104794	-0.376142	-0.70315	-0.191764	-0.619659	-1.49284	5.42305	0.180469	-0.543125	0.0900202	0.434423	0.629237	-1.09974	0.73708	-0.386578	-0.595307	-1.14148	-0.0769631	0.931894	-0.626616	-0.163934	0.778826	-0.250904	-0.334396	0.260482	-1.19019	1.01539	-1.18323	-0.250904	-0.0352173	-0.518773	-0.177849	0.32658	0.0865413	-0.104794	1.10931	1.7842	-0.428324	1.66593	-0.619659	0.371804	5.77093	0.493563	-0.421366	0.337016
MMP2	0.459355	0.0254699	-0.048608	-0.392541	-0.974582	-0.0922611	1.28215	0.215956	0.788737	-0.859497	-0.407092	1.12209	-1.01162	1.21733	1.10886	-0.364762	-0.915056	-0.974582	-0.479848	0.032084	-0.493076	-0.626681	1.37739	-0.526146	-0.892568	0.00562759	2.2068	-0.670334	0.210665	3.64074	-0.588319	-1.06453	1.44486	1.42766	-0.0261201	-1.03014	-0.884631	0.718628	1.74117	1.76895	1.27421	0.354852	-0.621389	-0.563185	-0.0618363	-0.569799	1.78085	-1.00501	-0.19941
HBEGF	-0.638386	-0.429888	-0.707885	0.0566072	-0.0592249	-0.0823914	0.42727	-0.314056	0.288272	-1.37971	0.543102	0.218772	-0.939549	-0.290889	0.519936	-0.0823914	2.65125	-0.406721	-1.19438	0.890599	-1.33338	-0.638386	0.288272	0.334604	0.311438	0.311438	-0.754218	0.42727	-0.151891	0.589435	0.149273	0.10294	0.473603	-0.22139	-0.429888	0.913765	-0.453054	0.0566072	0.10294	-0.151891	-0.290889	-1.40288	1.14543	0.218772	-0.916383	-0.406721	-0.777384	-0.615219	0.195606
TNIK	0.38678	0.720619	3.21087	0.355201	1.4289	-0.510974	0.869493	1.12664	0.477007	-1.82377	-1.18316	-0.136534	-0.655336	1.38378	0.580768	-0.312475	-1.04331	-0.659848	0.364224	-0.253828	-0.817744	-0.447815	-1.01624	-1.64783	0.495052	-0.389168	-0.141045	-0.326009	-0.330521	0.116101	0.607836	-0.488417	1.26649	0.585279	0.287531	2.04695	1.06348	1.668	0.634904	0.693551	0.0754989	1.25747	0.684528	1.22589	1.33416	-0.808721	0.0754989	-0.880903	1.3883
KIAA1804	0.642596	0.206058	-0.612452	0.951811	0.697164	-0.539696	-0.0122117	0.133301	0.0241665	-1.59466	-0.0849681	0.242436	0.606218	-0.430561	0.860866	-0.66702	-1.48553	-0.739776	0.515272	0.206058	-1.41277	-0.339616	-0.103157	0.515272	-1.04899	0.842676	-1.92207	-0.776154	1.67938	-1.41277	0.224247	-0.121346	0.624407	0.424327	-0.24867	1.00638	1.49748	1.4793	0.678974	-0.721587	0.678974	-0.412372	1.91583	0.678974	-0.576074	-0.175914	-1.23088	0.733542	1.69756
LFNG	1.28136	-0.0607959	0.65747	0.494943	-0.79479	-0.86819	-0.695177	-0.391093	-0.511678	-1.47111	2.44527	-0.155167	-0.857704	-0.134195	0.479214	-0.516921	-0.988774	-0.270509	-0.873432	-0.705662	-0.12371	0.379601	1.00874	-0.38585	-0.207595	0.332415	0.730869	1.70603	-1.42393	-1.2614	0.940582	-0.983531	1.28661	0.0440604	-0.364879	3.70355	-0.139438	0.872425	0.741355	1.44389	-1.02547	0.421543	2.58158	-1.09887	1.70079	1.31282	0.143674	-0.532649	2.66023
DDX55	1.79164	0.995883	-0.875046	-0.146113	0.528151	-0.862897	0.716459	-0.231155	-0.127889	-1.55538	1.67015	1.73089	-0.0246238	0.807575	1.20241	-0.461984	-1.37923	-0.875046	0.619268	1.17812	-1.44604	0.333769	2.21077	3.68686	-0.219006	0.765054	-1.00868	-0.00640048	2.18647	-1.23344	0.491704	-0.516654	-0.310123	0.528151	0.588895	-0.972238	1.59118	0.777203	0.327694	0.619268	0.582821	-1.18484	0.947288	0.0482695	1.05663	-0.0732194	-0.966163	0.054344	0.558523
IKZF2	-0.608573	0.228023	-0.133748	-0.51813	-1.12862	0.228023	1.29073	1.08723	-0.585962	-1.35473	-0.947733	-0.178969	-0.970344	1.83338	1.06462	-1.10601	-0.405076	-1.46778	-0.292023	-0.246801	-0.382466	-0.405076	0.205412	-1.19645	-0.427687	-0.111137	-0.20158	-0.85729	0.318466	1.85599	0.11497	0.499351	0.0697482	-0.744237	0.318466	-0.427687	0.521962	0.408909	0.45413	0.11497	-0.563351	-0.314634	2.30821	0.205412	0.657626	-0.902512	1.35856	-1.49039	-0.54074
CDKN2A	-0.113748	-0.698654	0.402346	-0.561029	-0.870686	-0.767467	0.333533	-0.18256	-0.526623	-0.664248	-0.870686	-0.733061	-0.492217	-0.113748	-0.526623	0.161502	0.127096	-0.733061	-0.457811	-0.285779	-0.492217	0.987252	-0.492217	0.91844	-0.320186	-0.354592	-0.561029	-0.561029	24.2803	2.26028	-0.251373	-1.11153	-0.251373	-0.251373	-0.492217	-0.870686	-0.320186	0.402346	-0.492217	0.230315	0.505565	-0.0793417	0.677596	-0.18256	-0.320186	-0.388998	1.12488	-0.457811	0.023877
STEAP1	1.1945	-0.520645	-1.30688	-0.890465	-1.06227	-0.608004	0.399537	1.41581	0.189876	-1.12342	0.201524	0.0588371	-0.631299	0.00642169	-0.686627	-0.287687	0.658703	-1.39715	-0.803106	2.73202	-1.2894	-0.730306	0.0180696	-0.567236	-1.12342	0.644143	0.18114	-1.01277	1.98365	0.708206	-0.72157	4.2841	2.41462	1.13918	0.984843	-1.00694	-0.60218	-0.829313	0.941164	-0.121705	0.38789	-0.785634	-0.648771	-0.0751134	1.10132	-0.95744	-0.552676	-0.806018	0.361682
BMPR1A	0.750971	0.38	0.464678	1.02113	0.392097	-0.668396	0.0493519	0.307419	-0.144198	-2.18051	2.9768	-0.0554877	0.246934	0.392097	0.561453	0.101772	-1.06356	0.166288	0.940489	0.428387	-0.515169	0.077578	0.734842	0.166288	-0.757107	0.589679	0.23887	-0.208715	1.14614	0.198547	0.263063	0.0735457	0.0332228	-0.490975	1.44856	-0.466782	0.67839	1.13404	1.76308	2.17437	0.557421	0.0412873	1.04936	-0.962754	0.811455	-0.894205	1.73888	-0.583718	-0.0151648
BTRC	1.75269	0.0326516	-0.815901	2.00496	-0.196687	-0.563628	0.881204	0.376659	-0.196687	-2.2378	2.11963	1.01881	0.101453	0.170255	0.307858	0.284924	-1.73325	-0.448959	0.743601	0.376659	-1.22871	1.13348	0.537196	2.44071	-0.747099	0.674799	-0.173753	-1.11404	1.54629	-0.150819	0.789468	-1.18284	0.0785193	0.170255	1.66095	-1.18284	-0.173753	0.491328	1.36281	2.85351	2.1655	0.0326516	1.91323	-0.150819	0.85827	-1.11404	0.170255	-0.701231	-0.03615
EVC2	-0.338451	-0.897447	0.444144	-1.00925	-1.12105	-1.00925	0.667743	-0.338451	-0.562049	-1.68004	-1.12105	-1.90364	-1.23285	-0.562049	-0.45025	-1.23285	-1.00925	-1.68004	-0.673849	-0.785648	-0.673849	-0.897447	0.667743	-2.12724	-0.562049	0.108746	0.220546	-0.226652	-0.226652	1.45034	-0.785648	-1.23285	0.891342	0.444144	-0.45025	-0.897447	-0.562049	0.108746	1.11494	2.23293	0.108746	-0.0030529	-0.114852	-0.45025	0.108746	-0.45025	1.00314	-0.673849	-0.338451
BRD1	-0.670148	0.601405	-1.17438	1.44545	0.941217	-0.604378	0.612367	0.23967	-0.341298	-2.35824	2.24565	0.316402	-0.735918	0.141015	-0.187835	0.294479	-1.82112	-0.889381	1.42353	0.393134	-1.7992	-0.231681	1.87296	1.80719	-0.341298	1.21526	-0.582455	-1.18535	1.24814	-0.593416	0.63429	-0.560531	0.70006	-0.0234097	0.228709	-1.27304	0.272555	0.919293	1.2043	0.426019	1.22622	0.590444	1.21526	-0.560531	0.787753	-0.439953	-0.560531	-0.735918	1.33584
PMAIP1	-1.83312	-0.511422	-1.92123	-1.21633	0.281597	-1.21633	-1.12821	-0.951988	-0.599535	-1.56878	-1.39255	-1.0401	-0.335196	0.0172576	0.545937	-2.00935	-1.65689	-1.21633	-0.335196	0.986504	-1.65689	-0.511422	-1.30444	-1.21633	-0.599535	0.0172576	-0.951988	-1.39255	-1.21633	-0.511422	-1.12821	0.369711	-0.0708557	-0.599535	0.281597	-0.247082	-0.158969	1.77952	-0.863875	-0.0708557	-0.687649	-0.687649	0.105371	0.193484	-0.423309	-0.247082	-1.48067	0.281597	0.105371
CASP8AP2	0.458533	0.247799	-0.79478	-0.129304	0.913275	-0.162578	0.924366	-0.140395	-0.506407	-2.35865	0.414168	1.81167	-0.251308	2.06677	1.83385	-0.295673	-1.42698	-0.717141	0.891093	0.236708	-2.15901	-1.46026	0.325438	1.35693	-0.395495	1.19056	-1.24952	-0.417677	3.23135	-0.70605	0.192343	0.0259736	-0.262399	0.491807	2.38841	-1.03879	-0.428768	0.746906	1.22383	-0.672776	1.0131	-0.384403	1.11292	-0.484225	1.2682	-0.428768	-0.628411	-0.639502	0.558354
CD79B	-1.55921	0.338481	-0.756342	-0.975307	-1.34025	0.411469	4.06088	0.265493	-1.0483	-0.975307	-1.19427	-1.12128	-0.391401	-0.318413	-0.391401	-0.975307	-1.26726	-0.829331	-0.902319	0.119517	0.922387	0.557446	-0.537378	-0.245425	-0.02646	0.192505	1.06836	-0.0994482	0.119517	-0.610366	-1.34025	0.338481	-0.318413	-0.02646	0.484458	-0.756342	-0.975307	-0.610366	-1.19427	-0.391401	0.119517	-0.391401	-0.464389	0.995375	0.557446	-1.55921	0.411469	-0.683354	-0.829331
APH1A	0.470685	0.150286	-0.14891	0.925369	0.110236	-0.521139	-0.450462	0.103168	-0.667203	-2.43646	1.38005	0.814642	0.298706	1.42953	1.4201	-0.784997	-1.75091	-0.707253	0.873539	0.541361	-1.39281	0.0395596	-0.111216	1.51198	-1.14309	0.454194	-0.784997	-1.11953	0.816998	-0.749658	0.628528	-0.368007	1.47429	0.374094	0.635596	0.739254	1.10677	1.96667	2.25879	0.070186	1.57323	0.051339	2.39543	0.150286	-0.191316	0.0183567	-0.980534	-0.761438	0.162065
PRKACB	0.141713	0.696564	-0.149584	-0.852397	-1.13907	0.0954751	0.516238	1.68143	-0.496367	-1.28241	-0.487119	-0.482495	0.742802	0.950871	-0.283674	-0.630456	-0.510238	-0.667446	0.405267	-0.89401	0.502366	0.673446	1.45024	-1.17606	-0.796911	0.571723	-0.255931	-0.251307	-0.31604	-0.00162398	-0.63508	-0.866268	-0.0663567	-0.098723	0.913881	0.719683	-0.0571091	1.25142	1.18206	0.802911	-0.838525	2.20391	2.37037	-0.621208	0.368277	0.100099	1.73691	-0.223565	4.11815
BTK	-0.575452	0.432484	-0.254745	-1.6292	-1.6292	0.66156	3.82281	0.295038	-0.483821	-1.53757	-0.621267	-0.712898	-1.40013	1.3946	1.9902	-0.346375	-0.896159	-1.49176	-0.346375	0.478299	-0.575452	-0.20893	-0.575452	-0.483821	-0.712898	-0.804528	0.249223	-0.483821	1.02808	1.0739	-0.483821	1.25716	0.432484	0.524114	2.03602	-1.67502	-0.804528	0.0659619	0.936452	0.982267	-0.20893	0.386669	-0.0256686	-1.0336	0.0659619	-0.392191	0.707376	-1.26268	-0.804528
ETS1	0.329932	0.561966	0.415871	0.196728	-1.22555	-0.164214	1.55885	0.437355	-0.499373	-1.13532	-0.636875	-0.357575	-0.0481967	1.19361	0.377198	-0.499373	-0.434919	-1.19547	0.196728	0.205322	-1.10094	-0.473592	2.77058	0.433058	-1.04938	0.102195	0.776812	-1.24274	1.09049	1.28815	0.0420386	-0.237261	0.557669	0.2354	0.763921	-1.61228	-0.310309	0.871344	2.1948	0.690873	0.798296	1.0733	1.68776	-0.563827	0.329932	-1.02789	0.364308	-1.4361	-0.589609
MEF2C	-0.0308832	0.137581	-0.831089	-0.188819	-1.23119	0.758794	3.57004	0.9062	0.0954651	-1.3049	-0.38887	0.969374	-0.104586	0.621916	0.621916	0.0744071	-0.241464	-1.31542	0.253401	-0.515218	-0.525747	1.89593	0.927258	-0.0940573	-0.788973	0.47451	1.31683	-0.92585	0.853555	1.12731	-0.0203541	-1.08379	-0.28358	0.790381	0.948316	-1.47336	-1.09431	-0.588921	2.03281	1.52741	-0.399399	-0.273051	1.82223	-0.978495	-0.220406	-0.441515	1.74852	-1.1259	0.04282
SP2	0.84474	-0.190659	0.725923	1.11632	-0.309475	0.505265	0.658028	-0.615003	0.963556	-2.49909	3.23804	0.522238	-1.10724	0.878687	0.70895	-0.869609	-1.15816	0.556186	0.539212	1.84619	-0.64895	1.60856	1.0654	2.18567	-0.682898	0.691976	-0.665924	-0.445265	0.827766	-1.12422	0.216711	0.182763	0.759871	-0.326449	1.89711	0.827766	-0.699871	1.20119	2.1008	-0.00394775	1.33698	0.0469735	0.641055	0.30158	1.81224	-0.156711	0.182763	-1.37882	1.59158
PFDN4	0.348205	-0.686061	-1.11579	2.99214	0.309966	-0.54221	0.122415	-0.635076	-0.86997	-1.33612	0.597667	-0.174391	-0.371047	-0.289107	0.477488	-0.352838	-0.977403	-0.323703	1.38247	-0.41839	-1.21594	-0.465733	1.58459	0.197071	-0.236301	2.60611	-0.917314	-0.633255	-0.099734	-0.882717	1.47169	-0.837194	0.237131	1.22041	-0.86997	-0.709732	-0.400181	-0.354659	0.868979	0.360951	1.87775	-0.0451073	-0.274539	-0.937343	0.845308	0.342742	-0.793493	0.371876	1.27504
POU5F1	-1.33864	-0.599094	0.648884	-0.968865	-0.46043	-0.367987	0.648884	0.0942273	-0.321765	-1.56974	-0.183101	-0.13688	1.71198	-0.876422	-1.06131	-0.968865	-1.56974	-1.01509	-0.13688	-0.044437	-0.599094	3.37595	1.57331	1.85064	-0.552873	0.371556	-1.10753	-0.922644	0.140449	-0.275544	0.463999	-0.968865	-0.830201	-0.414208	0.279113	-0.691537	-0.13688	-0.78398	-0.968865	-0.78398	-0.183101	1.38843	-0.78398	-0.414208	-0.737758	-0.414208	-0.922644	-0.78398	-0.13688
ETV5	-0.85672	-0.89066	-0.720959	0.39907	-1.34885	-1.11127	0.042697	-0.127004	-0.00821342	-1.24703	0.0596671	-0.245795	-0.87369	-0.00821342	0.110578	-0.687019	-0.771869	-1.0943	-0.0251835	1.82456	-0.737929	-0.602168	-0.228825	0.280279	-0.90763	-0.958541	-0.0930641	-0.90763	0.110578	1.02696	0.41604	0.297249	-0.00821342	0.178458	-0.398526	-1.4337	1.21364	-0.771869	0.704532	1.94335	0.534831	-0.619138	0.195428	-0.313676	-0.636108	-0.0930641	-0.245795	-0.720959	-0.771869
KRT23	0.0954398	-0.431455	-0.596153	0.818437	-0.595455	0.933586	0.227338	-0.686876	-0.565446	-0.578008	2.54428	-0.681293	-0.336544	-0.668034	-0.583591	-0.197667	-0.668034	-0.199063	0.362725	0.365517	-0.417497	1.04385	0.443679	-0.681293	0.352955	3.21842	-0.0532073	-0.117412	14.0585	-0.549395	4.73839	-0.47891	0.170112	1.53794	-0.686876	0.00471623	-0.113224	-0.31142	-0.528459	1.23507	3.12142	-0.292578	-0.649191	-0.661753	0.0563589	0.260138	-0.559863	0.0382142	-0.313514
NRG4	-0.541665	-0.375216	-0.957788	-0.957788	-1.87326	-0.874564	-0.541665	-1.04101	-0.874564	-0.791339	-1.20746	-1.54036	-1.20746	-1.04101	-0.708115	-1.12424	-0.458441	-1.04101	-0.0423176	-0.125542	-0.208767	0.040907	-1.45714	-1.62359	-0.957788	-0.291991	-0.291991	-0.957788	0.207356	-0.125542	-1.04101	-1.20746	-0.541665	0.540255	-1.12424	-1.04101	-0.62489	0.623479	-1.29069	-0.541665	-0.708115	0.706704	-0.708115	-0.375216	-1.04101	-0.62489	-0.708115	-0.62489	0.290581
LINC00261	-0.315627	0.945754	1.76248	-0.44721	-0.270254	-0.333777	-0.347389	-0.115984	-0.0297747	-0.451748	-0.170432	-0.442673	0.101808	-0.415449	-0.392762	-0.433598	2.49753	-0.401837	-0.388225	-0.3973	0.446646	0.296914	-0.361001	-0.483509	-0.478972	-0.410912	-0.442673	-0.44721	-0.469897	-0.433598	-0.383688	-0.519808	-0.31109	-0.44721	0.124495	-0.338314	4.26709	0.827783	0.251541	-0.44721	-0.329239	-0.270254	0.0655095	-0.438136	-0.279329	-0.161358	-0.206731	-0.442673	-0.292941
B3GNT2	1.04482	0.172794	-0.799469	0.0575256	-0.193058	-0.458676	0.61382	1.3806	-0.373477	-1.90705	1.18014	1.29039	-0.483734	0.769182	0.192841	0.00740896	-1.36579	-1.1152	0.268015	1.4658	-1.87196	0.0725606	1.52594	-0.704247	-0.619049	2.41802	-0.583967	-0.844574	1.83667	-0.644107	0.388295	0.79424	1.09995	0.729088	0.453447	-0.478722	-1.30565	-0.107859	1.21021	1.40065	3.63084	-0.739329	1.24529	-0.378489	0.378272	1.2052	-0.779422	-1.21544	0.0174323
RARRES3	0.205312	-0.466414	-0.214162	-0.180151	0.208147	0.0267523	0.366867	-0.497591	0.661633	-0.803694	-0.48342	-0.0214306	-0.375717	1.66781	1.66781	-0.514597	-0.76118	-0.5231	-0.0894536	2.04193	-0.64214	0.45473	-0.0809507	-0.647808	-0.656311	-0.063945	-0.174482	-0.667648	-0.194322	0.49441	-0.506094	1.28234	0.868536	-0.0214306	0.582273	-0.494757	-0.60246	-0.165979	0.602113	-0.239671	-0.489088	-0.398391	0.392375	2.59745	0.341358	-0.545774	-0.236837	-0.676151	-0.732837
CCR5	-0.510624	-0.281205	-0.781754	0.052494	-0.594048	0.803317	1.53328	-0.656617	-0.0100746	-1.19888	-0.990316	-0.53148	0.365337	3.26435	1.575	0.594755	-1.32402	-1.24059	0.803317	0.0942064	-1.21973	-0.281205	-0.427199	-0.677473	-0.573192	-0.781754	0.0733502	-0.990316	0.636468	-0.114356	-0.53148	0.553043	-0.573192	1.40815	0.886742	-1.0946	-0.927748	0.177631	0.949311	-0.322918	-0.156068	-0.781754	-0.448055	1.26215	0.156775	-1.05288	-0.489767	-1.13631	-0.948604
BCL2A1	-0.580534	-0.530001	-0.722028	-0.833201	-1.05555	-0.691708	-0.459254	-0.0752005	0.541307	-0.883735	0.308853	0.965787	-0.752348	0.278533	0.763654	-0.530001	-0.681601	-0.661388	-0.368294	0.955681	-1.06565	-0.681601	-0.337974	1.21845	0.34928	0.0359729	0.147146	-0.722028	0.47056	0.308853	0.925361	3.76534	0.612054	3.83608	0.096613	-0.651281	-0.873628	0.0561863	-0.459254	-0.924161	0.31896	-0.944375	-0.156054	0.308853	-0.863521	-0.418828	-0.833201	-0.853415	-0.823095
NOTCH4	0.399022	1.0865	-1.07906	-0.0306517	-1.56029	-1.18218	0.158405	-0.254082	-0.529074	-1.26811	1.17244	-0.0822126	-0.185334	0.536518	0.141218	0.536518	0.381835	-1.38842	0.261527	-0.32283	-1.31967	-0.89	0.983379	0.828696	-0.907187	0.983379	1.60211	-0.219708	0.0724701	1.13806	-0.443139	-1.13062	1.224	-0.425952	0.536518	-0.786878	-0.700943	1.32712	4.60983	1.30993	-0.0134647	0.897444	1.92866	-1.37123	0.759948	-1.09624	0.536518	-0.786878	-0.563447
BMPR1B	-0.651076	-0.83827	-0.116235	-0.918497	-0.865012	-0.758044	1.622	-0.330171	-0.437139	-1.07895	-0.918497	-0.971981	-0.865012	-0.356913	0.177928	-0.731302	2.18358	-0.651076	0.151186	-0.169719	-0.544108	-0.83827	-0.142977	-1.07895	-0.356913	-0.70456	-0.116235	-0.303429	3.49394	1.54177	-0.356913	-0.83827	-0.276687	0.258154	-0.223203	-0.731302	3.52069	5.36589	1.00693	1.59526	-0.971981	-0.0894927	0.899963	-0.490624	-0.356913	-0.356913	1.32784	-0.811528	-0.356913
ERN1	-0.187398	0.285701	1.08854	0.672782	-0.251912	-0.517134	3.51855	1.61898	-0.459789	-1.88625	1.36809	-0.402444	-0.775188	1.82686	0.629773	-0.502798	-0.25908	-1.3128	0.264196	3.37518	-0.509966	2.57235	1.32509	0.636941	0.0204786	1.04553	-0.968729	-0.646161	0.629773	-0.280585	-0.237576	1.13871	-0.044035	-0.0153623	-0.151558	-1.18377	0.0993284	0.794641	0.149506	1.21756	0.522251	-0.302089	1.00252	-0.65333	1.64049	-0.961561	-0.775188	-1.11926	0.364551
RNF13	0.380382	-0.111502	-0.749905	0.840869	-0.694088	-0.73595	2.34443	0.732725	-0.645248	-1.92554	0.928083	1.21414	-0.80921	0.286192	1.48276	-0.484776	-1.01852	-0.920843	1.56997	0.533878	-1.62553	0.0629251	1.64323	1.6223	-0.669668	0.938549	-0.512684	-0.892935	0.872266	-0.191738	0.875755	-0.128945	-0.104525	1.06762	1.15833	-0.858049	1.38508	-0.491753	1.8665	0.997854	0.757145	0.36294	1.1374	-0.673157	1.25601	-0.415005	-0.380119	-0.596409	1.50718
FZD6	0.574432	-0.769322	-0.237056	0.443547	-0.900207	-1.05727	-0.402844	0.408644	-0.830402	-1.8164	1.20268	0.844928	0.111971	1.11542	1.63897	-0.184702	-1.29286	-0.472649	1.39465	0.303936	-1.36267	0.129423	-0.402844	0.347565	-0.67334	3.52371	-0.533729	-0.847853	1.46445	0.251582	0.618061	-0.655888	0.103246	0.303936	-0.620986	1.28121	1.86583	0.312662	1.02817	-0.219604	0.670415	0.0770686	0.190502	-0.0450909	-0.341764	0.303936	-0.61226	-0.175976	0.949636
WNT7B	-0.599877	-0.869327	-0.959144	-0.734602	-1.2735	-0.77951	0.971914	-0.77951	-0.51006	-1.13878	-1.22859	-0.869327	-0.959144	-0.959144	-0.914235	-1.04896	-1.00405	-0.869327	-0.869327	-1.04896	-0.554969	-0.824419	-0.689694	-0.150794	-0.824419	-0.914235	-0.375335	-0.644785	2.85806	2.81316	-0.734602	1.19646	0.343198	-0.150794	-1.2735	-0.734602	-0.330427	-0.77951	-0.644785	-0.0609772	-0.689694	-1.00405	-0.285519	0.747373	-0.644785	-0.285519	1.73536	-0.0160689	-0.0160689
CXCR3	-0.519947	-0.101422	-0.430263	0.0779456	0.406787	0.795417	2.70867	-0.400369	-0.101422	-1.29721	0.586155	-1.14773	-1.14773	2.64888	1.27373	-0.161211	-1.02816	0.048051	1.84173	1.51289	-0.998261	1.36342	-0.0416329	0.436681	0.10784	0.675838	-0.460158	-0.221001	0.16763	-0.788999	1.36342	1.03457	0.466576	-0.0416329	2.70867	0.346997	-1.05805	-0.490053	0.765522	0.795417	4.2632	-0.549842	0.466576	0.376892	1.24384	0.705733	-1.11784	-0.131317	0.376892
KDM4A	1.43314	0.185031	-1.1406	1.44089	1.44864	0.301315	0.541634	0.154023	0.161775	-2.5515	0.572643	1.72772	1.54942	0.890484	0.278058	-0.373129	-1.76078	-0.768492	1.20057	0.177279	-0.838262	1.12305	0.208288	4.05339	-0.822758	1.28585	-0.473908	-0.783996	1.6347	0.409846	1.51841	-1.1406	-0.528173	0.572643	1.22383	0.735439	-0.179323	2.10758	1.53392	0.867227	1.96029	-0.419642	1.40988	-0.0552875	-0.0397831	-0.799501	-0.20258	0.161775	1.27809
BRAF	1.2084	-0.0984048	-0.934375	0.420473	-1.18421	-0.127231	0.737566	0.247514	-0.300191	-2.4814	0.0553369	0.228296	0.814436	1.01622	-0.540412	0.257123	-0.992028	-0.290582	0.0649457	0.218687	-0.857504	-0.0119251	0.958569	1.17957	-0.501977	1.52549	-0.252147	-0.0503605	1.7465	-0.338626	0.78561	-1.49169	-0.175276	1.05466	1.82337	-0.252147	1.23723	1.84258	1.36214	1.65041	1.7561	0.4493	2.86112	-1.04968	1.7465	0.0649457	-0.0984048	-0.943984	0.804828
TIFA	-1.40786	0.924828	-1.03675	-0.718656	0.28864	-0.453578	0.394672	-0.294531	0.0765781	-1.46087	1.56101	0.28864	-0.294531	0.182609	0.871812	-0.453578	-1.72595	-0.559609	0.0235625	1.45498	-1.1958	1.03086	-0.559609	4.68894	-1.51389	-0.612625	-0.983734	-1.56691	1.45498	1.508	-1.24881	-0.771672	-0.559609	2.35625	0.765781	-0.506594	0.447687	1.08387	-0.612625	-0.718656	-0.1885	-0.771672	0.871812	0.553718	-0.0824687	-1.56691	-1.35484	-0.1885	1.18991
MAML1	1.30775	0.590738	-0.106355	0.879534	0.461278	1.03887	1.6065	0.00318821	-0.325442	-2.35697	1.7758	1.11854	-0.524611	1.75588	1.18825	-0.116314	-1.73955	-0.225857	-0.365275	1.66625	-1.00262	1.06875	0.71024	3.29944	-0.474819	-0.315483	0.232233	-0.255732	1.84551	-0.275649	0.461278	-0.425026	0.172482	0.401527	2.58243	1.35754	-0.693905	0.829742	2.62227	0.849659	0.530988	-0.315483	0.461278	-0.893075	1.64634	-0.235815	-0.325442	-0.305525	0.600697
FBXW11	0.391342	0.0262833	-1.2561	1.39291	-0.956566	0.934249	0.447504	-0.525984	-0.731914	-3.11883	0.95297	-0.479182	1.2525	1.43035	1.02785	-0.497903	-1.79901	-0.413659	-0.43238	0.943609	-1.38715	0.7564	0.213493	0.812563	-0.544705	-0.563426	-0.423019	-1.07825	1.80477	0.672156	0.634714	-1.2561	1.08402	0.400702	0.325818	0.587911	-0.703833	-0.263891	1.94518	0.850004	0.96233	-0.282612	1.45843	0.110528	1.01849	-1.19058	-0.338775	-0.825519	0.119888
CHEK2	-0.406161	0.444916	-1.35937	0.632153	0.938541	-0.763613	-0.338075	-0.0146654	0.0363992	-1.78491	0.717261	2.7258	-0.746591	-0.304032	0.121507	-0.133816	-1.35937	1.29599	-0.167859	1.56834	-1.52958	0.921519	0.0193776	4.15561	0.0534207	0.853433	-0.984893	0.513002	-0.0997731	-1.32532	-0.269988	0.683217	0.81939	-0.593398	3.74709	0.938541	0.189593	4.12157	0.700239	-0.474247	0.853433	-0.899785	-0.712548	0.00235609	0.478959	0.393851	-1.44447	-0.167859	1.04067
DTL	-0.12391	-0.40497	-1.24815	-0.12391	0.634952	-0.938984	-0.517394	-0.433076	0.213362	-1.72595	4.73843	2.01215	-0.180122	1.19707	0.15715	0.606846	-1.41679	-1.05141	-0.5455	2.04025	-1.72595	-0.5455	-1.07951	6.98691	-0.770348	0.381998	-1.5011	-1.05141	2.57427	-1.22004	-0.320652	-0.320652	0.8598	-0.629818	1.59056	0.972224	-0.180122	2.04025	-0.180122	-1.38868	0.71927	-1.16383	-0.601712	1.16897	-0.5455	1.08465	-1.61353	-0.0676979	-0.292546
CD4	-0.696597	0.628674	0.486171	-0.318966	-0.8961	0.657174	1.54069	0.550297	0.357919	-1.21673	-0.746473	-0.0125864	-1.02435	3.08684	3.32909	-0.133713	-0.432968	-1.0101	0.756926	0.99918	-0.8676	-0.525594	0.514672	-0.831974	0.279543	-0.53272	0.308044	-0.774973	0.0942903	0.286668	0.0444145	1.61906	-0.0410868	0.856677	2.66646	-1.14548	-0.860475	0.300919	1.91832	0.315169	0.407795	0.072915	0.806802	-0.347467	-0.183589	-0.425843	-0.219215	-1.36636	-1.07423
MSH2	1.59741	-0.283983	-1.45612	0.791099	1.95577	-0.493027	0.888155	-0.410903	-0.298915	-1.87421	2.21708	1.06734	1.16439	1.88111	0.746304	-0.224257	-1.53078	-0.799127	0.828428	0.828428	-1.52331	0.111707	-0.0301446	6.63686	-0.634878	0.671645	-0.903649	-0.7394	2.43359	-0.552754	0.0743773	-0.672208	0.335682	0.776167	3.02339	1.0972	-0.358642	1.24652	0.484999	-0.843922	0.835894	-0.814059	0.0519797	-0.373574	0.373011	0.0295822	-1.18735	0.0743773	0.455136
ABCD3	0.19877	0.341109	-0.538045	1.47982	1.14072	-0.286858	0.717889	2.07011	0.0941084	-1.67257	0.299244	1.34167	0.403905	1.04862	-0.634334	-0.56735	-0.7683	-0.563164	0.332736	1.23282	-1.09903	0.918839	0.780686	-0.303604	-0.630147	1.01931	-1.0153	-0.588283	1.14072	-1.11578	0.57555	-1.04042	0.131786	0.667652	0.542058	0.826737	0.194583	0.927211	2.31711	0.399719	1.1156	0.228075	1.21189	0.140159	0.44577	-0.303604	0.123413	0.320177	1.06536
DIDO1	-0.215089	-0.147652	-0.520965	3.00022	-0.106708	-0.162102	0.594158	-0.393316	-0.918362	-1.72038	0.996372	-0.378865	-0.142835	0.509861	0.442424	0.114872	-1.28686	0.05466	1.26371	0.237704	-1.27722	-0.38609	0.796469	1.4034	0.500227	1.73336	-0.896686	0.278648	-0.147652	-0.754586	2.22469	-1.11345	0.425565	0.591749	-0.234356	-0.441485	-0.123567	-0.174145	1.03009	1.58886	1.49493	-0.26085	0.553214	-1.19534	2.22951	0.138957	-0.374048	0.0642939	0.871132
SERPINE2	0.290753	0.0532743	-0.388928	3.04838	-0.315228	-0.646879	0.106502	1.80571	-0.501526	-1.1464	-0.319322	-0.501526	-1.32451	0.206817	-0.360267	0.397209	-0.393022	-0.0040482	0.44839	0.0184714	-1.042	-0.382786	-0.0101899	-0.689871	-0.587509	-0.509715	1.70949	0.00414073	-0.626407	-0.951917	1.31232	2.70035	2.49562	-0.908925	0.784136	-0.530187	1.15673	-0.872075	1.90807	3.80995	-0.198535	0.403351	0.92949	-0.460581	3.12822	-0.104363	1.4802	-0.333653	-0.290661
DDB2	-0.560047	0.0158519	-0.930267	-0.313233	1.16765	-0.940551	0.817997	1.89781	0.622602	-1.55759	0.982539	2.43257	-1.18736	0.725441	0.427208	-0.878848	-1.24907	-1.38276	-0.138407	3.95459	-1.15651	-0.0252837	-0.0561354	2.36058	-0.477776	0.40664	-0.529195	-0.662886	5.65143	-0.25153	-0.0458515	1.57901	0.776861	-0.395504	3.0496	-1.06396	-1.08453	0.355221	0.704874	3.55352	-0.097271	0.0158519	-0.38522	0.375789	0.375789	-0.847996	0.139259	0.591751	-0.570331
SP5	-0.587656	-0.270565	-0.673113	0.053272	1.41609	1.09225	-0.445977	-0.362769	-0.1019	-0.749575	3.15222	-0.727086	-0.326787	-0.0366828	-0.347027	-0.160371	0.327634	-0.673113	-0.347027	0.982055	0.138729	-0.117642	-0.747326	-0.409995	0.3951	-0.250326	-0.369516	-0.677611	-0.167117	-0.589905	1.01579	-0.727086	0.00154795	-0.0794114	-0.677611	0.410842	0.910092	1.11474	0.109494	2.23243	1.79165	-0.675362	-0.306547	-0.603398	-0.709095	-0.131135	-0.44148	-0.342529	-0.450475
ST6GAL1	-0.604893	-0.395654	-0.487592	2.97595	-0.528806	-0.447963	0.84393	-0.130934	-0.738045	-1.1375	0.878803	-0.787184	0.200361	-0.00412257	1.0817	-0.0342403	-1.22468	0.653713	0.908921	0.433378	-1.09629	-0.0596027	1.2735	-0.408335	-1.00118	-0.0104632	-0.295789	0.0862307	-0.278353	-0.818887	0.923188	-0.690491	0.550678	0.867707	-0.585871	-0.990083	-1.23737	-0.923507	2.02169	0.02441	-1.05983	1.29887	0.587137	-1.01386	2.41798	1.10548	-0.711097	1.38605	3.46101
NF1	0.399908	0.28831	-0.876904	1.00385	0.399908	-0.660273	1.48307	0.439296	-0.634014	-2.03555	2.33646	0.984157	-0.0793067	1.15812	0.73142	-0.335326	-1.40535	-0.962244	1.37475	0.64608	-1.66465	1.17781	2.35944	1.10888	-0.555239	1.1056	-0.702943	-0.0530483	0.308004	0.00931529	2.32662	-0.568369	-0.0957181	0.0782435	0.248923	-1.16575	0.314569	0.176712	2.23471	0.820042	0.718291	-0.256551	1.16797	-0.58478	1.11873	0.255487	-0.525699	-0.4699	2.57279
CD8B	-0.358008	-0.380423	-0.0441969	-0.425253	-0.111442	0.493764	1.21105	-0.626988	-0.133857	-0.895969	-0.380423	-0.425253	-0.537328	0.493764	-0.156272	-0.245932	-0.604573	-0.425253	0.404104	0.852405	-0.425253	-0.582158	-0.201102	-0.559743	-0.089027	-0.245932	0.0902934	-0.604573	0.135123	-0.223517	-0.649403	0.314444	-0.201102	0.336859	0.000633193	-0.514913	-0.604573	0.247199	-0.514913	0.807575	-0.402838	-0.402838	-0.537328	0.381689	0.448934	0.224784	-0.402838	-0.0217819	-0.178687
CSF3R	-0.561496	-0.496976	-0.585691	-0.988941	-0.997006	-0.690536	-0.601821	-0.101792	1.19667	-0.553431	-0.367937	0.745032	-0.738926	0.0272478	0.333717	-0.392132	-0.279222	-0.843771	-0.569561	0.583732	-1.08572	-0.553431	-0.327612	1.15635	0.285327	-0.125987	0.107898	-0.279222	0.696642	0.712772	0.470822	3.68069	0.124028	4.52751	0.277262	-0.908291	-1.01314	0.486952	-0.448586	-0.771186	0.640187	-1.00507	-0.109857	1.79348	-0.488911	-0.763121	-0.642146	-1.06959	-0.835706
HPCAL1	-0.0507919	-0.0421978	-0.205486	1.38872	-0.312912	-0.205486	-0.0379007	-0.0464948	-0.162515	-2.35401	1.75827	-0.905906	0.787134	0.0179611	-0.325804	-0.171109	-0.407448	-0.424636	0.258596	1.15668	-0.729727	0.688302	0.086714	0.228517	-0.493389	-0.368774	0.254299	-0.931689	-0.467606	-1.2024	-0.115248	-0.781292	1.19965	0.976205	0.146873	-0.282833	2.11493	3.71343	0.318755	3.49428	1.90867	-0.136733	1.11801	0.378914	0.873076	-0.618004	-0.583627	-1.07349	1.94734
GRB2	1.30826	0.0172831	-1.10903	0.647401	0.166579	-0.340589	0.62325	0.787915	0.0853447	-2.30559	1.74736	0.941603	-1.33517	2.40602	2.05035	-0.57112	-0.838975	-1.29125	0.768156	0.730832	-1.70402	1.1392	1.69248	1.76273	-0.270332	0.965754	-0.876299	-1.2693	1.65515	-0.55136	0.478345	0.504692	0.55958	0.43663	1.14798	-1.36371	-0.233008	1.1392	1.07992	-0.18251	1.00088	-0.314242	0.335635	-0.272527	0.862564	-0.672114	-0.525014	-1.27589	1.58489
PERP	0.623844	-0.183249	-0.687682	-1.09123	-1.09123	-1.69655	-0.687682	-0.284136	-0.586796	-1.79744	-1.49478	-0.889456	-1.293	-0.788569	-1.293	-0.990342	-0.990342	-0.284136	-0.889456	-0.0823623	-1.39389	0.0185244	-0.788569	-2.40276	0.422071	2.54069	-0.284136	-0.284136	-0.788569	-0.183249	-1.09123	-0.990342	-0.183249	1.12828	-0.0823623	0.0185244	0.119411	-0.0823623	0.321184	0.0185244	0.321184	0.321184	0.119411	0.522958	1.02739	-0.586796	-0.0823623	0.220298	2.13714
ADGRB1	-1.46039	-0.647814	-0.7381	-1.09924	-0.647814	-1.18953	-0.7381	-0.647814	-0.647814	-1.3701	-1.46039	-0.7381	-1.00896	-1.3701	-0.918672	-0.7381	-0.647814	-0.828386	0.435617	-1.09924	-0.828386	-0.7381	-1.3701	-0.196385	-0.28667	-0.0158128	-0.0158128	-0.7381	-0.28667	0.0744731	-0.106099	-0.918672	-0.828386	0.164759	1.1579	-1.46039	0.0744731	0.255045	0.164759	0.525903	-1.27982	-0.647814	-0.7381	-0.647814	0.616188	-1.18953	-0.557528	0.164759	0.0744731
MAML2	-0.341824	-0.631532	-0.293539	1.39643	-1.13852	-0.547034	0.10481	0.141024	-0.655675	-1.74208	-0.136614	-0.872956	-0.245254	1.19122	1.81892	-0.631532	-1.42823	-0.595319	1.155	-0.196969	-0.196969	-0.0641864	0.599729	-1.70587	-0.583247	1.05843	-0.269397	-0.462536	2.61562	0.635942	0.539373	-1.21095	0.539373	0.756654	-0.60739	7.4803	-0.450464	-0.0400441	3.3761	1.27572	0.0203119	0.804939	3.11054	-0.776386	2.33798	-0.643603	-0.1004	-0.667746	-0.112471
STK36	0.154202	0.0175706	-0.314248	1.11062	-0.392323	0.0566081	-0.392323	-0.489917	-0.567992	-2.12949	2.00848	0.388427	-0.236173	-0.236173	0.329871	-0.158098	-1.85623	0.603133	0.720246	-1.23163	-0.821736	0.993508	0.407946	2.30126	-0.509436	0.154202	0.407946	-0.685104	-0.411842	0.856877	0.525058	-1.68056	0.0761268	-0.0409857	0.544577	-0.860773	0.212758	-0.314248	1.501	1.7157	1.22773	-0.119061	0.778802	0.583614	0.895914	-0.294729	-0.548473	-0.567992	0.603133
APLN	0.418632	3.04971	-1.42312	-0.831131	-1.09424	-1.55468	-0.929797	-1.62046	0.0568581	-0.600912	-0.304915	0.221301	-0.107584	-1.09424	-1.29157	-1.02846	-0.995574	-0.173361	-0.568023	-0.173361	-1.32446	-1.12713	-0.469358	2.12883	2.68794	-0.140473	-1.02846	-1.25868	-0.6338	-1.02846	-0.6338	-0.239138	2.29328	0.747517	-0.0746959	-0.00891891	-0.896908	-0.239138	-0.00891891	-1.29157	-0.304915	-1.25868	-0.699577	-0.962685	-0.107584	0.0897466	-0.896908	-0.239138	0.780405
ZEB2	-0.281424	0.473758	-0.461229	-0.49719	-1.27035	0.5277	2.95507	0.491739	-0.0836382	-1.19843	-0.569112	-0.0836382	-0.659015	1.62451	0.797407	0.491739	0.114148	-1.43218	0.419816	-0.461229	1.33682	-0.245463	0.653563	-0.82084	-0.263443	-0.0296966	1.87624	-0.263443	0.0422255	1.87624	-0.964684	-0.676996	-0.569112	1.03115	1.87624	-1.37824	0.222031	-0.551132	1.62451	4.96889	-0.335366	-0.551132	0.311933	-0.856801	1.66047	-0.874781	1.2649	-1.30631	-0.892762
SNRNP200	0.586778	-0.0891508	-1.24221	0.662114	0.367049	-0.758802	0.71443	0.0343161	-0.566277	-2.0416	1.99723	0.919511	0.402624	0.967642	0.624446	-0.603945	-1.4431	-0.758802	0.680948	-0.319343	-1.54983	1.30875	1.37571	2.16883	-0.696022	0.984383	-0.919937	-0.965975	1.07228	-0.96179	2.33833	-0.7023	0.444477	0.724894	1.28991	0.637002	-0.193784	0.283343	0.971828	1.73774	1.77959	0.14732	1.66031	-0.223081	1.17063	0.379605	-0.633242	0.31264	1.45732
AXIN1	-0.578766	0.431769	0.793023	1.56923	0.0607514	-0.573884	-0.456721	-0.0124757	-0.686166	-1.8041	0.0705151	0.285315	-0.705693	-0.0515302	1.47648	-0.329793	-1.5893	-0.0368848	0.187679	0.314606	-0.900965	0.72956	0.563578	1.37396	1.01759	1.48136	-0.988838	0.646569	1.87679	-1.64788	0.0802787	-0.256566	0.158388	0.836959	1.17869	1.63269	-0.154048	0.871132	0.539169	1.12987	0.207206	0.358542	1.75962	-0.632466	1.98419	-0.622702	-0.730102	-0.495775	0.358542
GALNT10	-0.246631	0.406292	-0.192861	2.44188	-0.630704	-0.838103	-0.361853	0.291071	0.367885	-1.71379	1.37416	0.751958	-0.123728	-0.093002	1.07458	-0.0238689	-1.16072	-0.415623	0.252663	-0.300401	-1.19913	3.19466	0.452381	-0.315764	-0.853466	-0.369534	0.0222198	-0.93028	0.337159	0.851817	0.828772	-1.32203	1.43561	0.513833	0.383248	-0.331127	-0.200542	-0.361853	1.75055	2.09621	0.744276	-0.0392318	0.214256	-1.06086	0.821091	-0.377216	0.00685689	-0.569252	3.64786
PECAM1	-0.0819886	1.19293	-0.57823	-0.517519	-1.283	-0.454169	2.63942	0.445928	0.287553	-1.24076	0.00511761	1.29587	-1.0164	1.03455	1.53871	0.406334	0.796992	-1.42554	-0.335388	0.944808	-0.921375	0.535673	1.20877	0.232122	-0.372342	-0.25884	1.41993	-0.960969	0.789073	0.659734	-0.396099	-0.646859	0.812829	0.543592	0.612221	-1.31203	-0.712848	0.533034	2.19333	1.37242	0.451207	0.335065	0.102782	-0.968888	0.393136	-0.868584	0.395776	-1.56279	-1.14046
LRP4	0.370222	0.192164	-0.020291	-0.216559	3.91115	-0.574699	-0.601003	0.295357	-0.0405249	-0.564582	1.17351	0.855835	-0.248934	0.39248	1.17553	-0.475553	-0.675868	0.15979	2.42194	-0.627307	-0.631353	-0.544348	-0.0223144	-0.605049	-0.477576	0.103136	-0.386524	-0.51602	0.186094	-0.570652	0.0343404	-0.698125	-0.598979	-0.238817	-0.309635	-0.0769458	-0.451272	-0.163951	-0.329869	-0.0486184	0.0444573	-0.374384	-0.24691	-0.702172	-0.410804	0.0748081	-0.562558	1.40215	3.23938
ABCE1	2.3057	0.324003	-0.926628	0.533208	1.27807	-1.01399	0.222849	0.533208	-0.103602	-1.45079	0.142386	2.06431	-0.567991	0.204458	0.997597	-0.069118	-1.19101	-0.255333	1.62291	-0.207055	-1.45079	0.514817	0.457343	2.48962	-0.248437	0.861959	-0.804784	-0.761104	2.55399	-1.04158	0.735516	-0.627764	-0.00474728	0.81598	1.23209	-0.319704	-0.181767	0.786093	1.66889	-0.179468	1.27807	-0.641558	0.3309	-0.138087	0.172272	0.707929	-0.572589	0.137788	0.866557
WNT11	-0.246269	-0.378847	0.738021	0.28806	-0.340681	-0.521469	-0.410987	-0.547583	-0.511425	-0.565662	-0.557627	-0.581732	-0.477276	-0.0835601	-0.218147	-0.00722736	-0.563653	-0.497364	2.28476	-0.523478	-0.408979	-0.475268	-0.0755251	-0.585749	5.66148	1.88301	-0.0936039	-0.427058	1.73838	-0.449154	5.24969	-0.266357	-0.523478	-0.151858	-0.549592	-0.348716	-0.521469	-0.264348	-0.457189	1.22615	2.00354	1.92118	4.89213	-0.547583	0.492953	-0.467233	0.0510266	-0.47125	0.474874
BAG2	1.92861	-0.670971	-0.864838	0.434952	1.93301	-1.06311	0.382079	-0.556413	0.188212	-1.38035	-0.529977	1.49681	-1.10717	1.69949	0.659661	-0.115807	-0.00565487	-0.939741	1.13552	1.97707	-0.631316	-1.11158	-0.0585277	0.368861	-1.11158	1.78761	-0.142243	-0.767904	1.35141	0.664067	-0.318486	0.567134	-0.411013	-0.75028	0.818279	-0.472698	-0.794341	-0.230364	0.597976	1.18839	-0.512352	-0.732656	-0.0541216	0.368861	-0.829589	-0.684189	2.96403	-1.29663	-0.446261
FZD5	-0.088706	0.0952896	-0.300474	0.272342	0.480639	0.126534	-0.654579	-0.432396	-0.0019156	-2.01198	-0.0192737	-0.967025	1.6228	0.251512	-0.234514	-0.0991208	-0.890649	1.44575	0.00155602	1.3416	-1.12672	1.37284	1.69223	3.98697	-1.03993	-0.661522	-1.5572	-0.210212	-0.258815	-1.72036	-0.5053	-0.751784	0.980551	0.643805	-0.106064	1.75472	-0.0227453	1.72695	0.616032	-0.258815	-0.217156	1.14372	0.616032	0.112648	1.48741	-0.35602	-0.762199	0.123063	3.13295
RASEF	-0.152491	-0.192826	0.882774	1.95837	-0.9323	-0.865075	-0.0314856	-0.0987106	-0.838185	-1.75244	1.23234	-0.757515	-0.0852656	0.748324	0.882774	2.0256	1.09789	0.331529	0.102964	-0.0449306	0.398754	0.116409	-0.838185	-1.75244	1.19201	-0.47517	-1.06675	-0.0852656	0.640764	-0.9323	0.492869	-0.85163	-0.407945	-0.52895	-1.33565	1.82392	4.37847	2.54995	1.52813	-0.165936	0.398754	-0.192826	1.6088	0.573539	-0.0314856	-0.47517	0.210524	-1.29531	0.479424
MGP	-0.198247	-0.759239	0.00587164	-0.720381	-0.90574	-0.585046	0.737484	-0.190654	-0.339835	-0.992391	-0.13795	-0.157602	-0.918247	1.84384	0.21401	0.0902884	0.808948	-0.630604	0.994308	-0.000381461	-0.316163	-0.994177	0.505226	-0.681522	-0.255865	-0.149562	2.08056	-0.509116	0.1421	3.42855	-0.0195874	-0.732887	-0.462217	0.340412	0.544531	-0.942366	-0.553334	-0.431398	2.05108	2.19669	-0.841423	0.449841	1.00547	-0.707875	-0.0155676	-0.402366	1.58567	-0.795418	-0.482763
SS18	-0.391985	-0.0224302	-0.710213	1.35313	0.675618	-0.484374	1.31721	1.26588	0.16748	-1.99339	-0.0070321	1.65083	0.198276	2.86728	0.372788	-0.109686	-1.01304	-1.21322	0.875793	0.141816	-0.977113	1.02977	1.28641	2.9648	-1.56737	0.439513	-0.366321	-1.55198	1.35313	1.46605	-0.817999	-1.04384	0.280399	-0.59216	0.634556	-1.07977	-0.0942881	-0.07889	1.21455	1.20942	0.295797	-0.181544	1.02977	0.208542	-0.181544	-1.12083	1.72269	-1.58791	1.51738
ASNS	1.67919	-0.278635	-0.170812	1.00388	-0.187837	-0.551028	0.0675319	0.396674	-0.0800145	-1.6406	3.33625	0.759865	-1.01637	-0.278635	-0.511304	1.63379	0.0675319	-0.386457	0.748516	1.61677	-0.664525	0.57827	-0.27296	2.08778	0.56692	-0.363758	-0.522654	-0.278635	2.5361	-1.09582	0.57827	0.947136	0.464772	0.15833	0.782565	0.215078	-0.568053	0.16968	-0.312684	-0.522654	0.549895	-0.766673	0.288852	-1.10149	0.0618571	0.0675319	-0.953944	-0.834771	4.03994
PYCRL	-0.0139783	0.251787	-0.760653	-0.127878	-0.203811	-0.00132275	-0.267088	-0.343021	-0.368332	-1.25422	-0.203811	-0.1785	-0.330366	-0.634098	-0.0266338	-0.735342	-0.82393	-0.444265	0.340376	-0.57082	-1.27953	0.0746103	-0.760653	0.821285	-0.418954	2.68164	-0.899863	-0.887208	0.795974	-1.31749	0.137888	0.0746103	-0.0266338	0.58083	1.52999	1.897	-0.899863	1.04908	1.3275	-0.899863	0.884562	-0.1785	-0.925174	1.17564	0.403653	0.985806	-0.82393	-0.43161	1.84638
CX3CL1	-0.774053	-0.580214	0.107917	-0.492986	1.89124	-0.00838694	0.27268	0.553748	0.844507	-0.880665	-0.880665	-1.03574	-0.46391	1.66832	0.166069	-0.686825	-0.657749	-0.657749	0.136993	2.45338	0.166069	0.718511	1.03835	1.54233	-0.386374	-0.202226	0.214529	-0.211918	-0.454218	-0.192534	0.253296	-0.919433	-0.522062	-0.425142	-0.124691	-0.628673	-0.240994	-0.357298	2.182	1.83309	-0.153767	0.195145	0.873583	1.55202	0.136993	-0.308838	-0.134383	-0.803129	-0.134383
CHEK1	0.874485	0.229836	-1.35059	0.229836	1.72709	-0.685149	0.132793	-0.19993	0.2437	-1.43377	0.638807	1.91424	0.195178	1.22107	0.56949	-0.400949	-1.55854	-0.976281	-0.893101	0.721988	-1.7665	0.195178	-0.116749	3.17581	-0.879237	1.533	-1.26741	-0.76833	2.55889	-1.15651	-0.102886	-0.338564	0.631876	0.631876	1.71322	0.0565437	-0.920827	1.19334	0.00802172	-1.23275	0.784373	-0.685149	-0.262315	0.215973	0.715056	-0.172203	-1.4823	0.209041	0.125861
CRAT	-0.575731	0.327436	-0.636231	0.150259	2.72148	0.794144	-0.774514	1.37753	0.266936	-1.19369	3.46043	-0.372627	-0.502268	1.75781	-0.372627	1.93066	-0.627588	-0.593017	-0.199772	0.374971	-0.76155	-0.173844	-0.463376	3.20115	1.96091	-0.00531016	-0.0355598	-0.523875	0.0508677	-0.0744521	0.115688	-0.627588	-0.25595	-0.286199	0.349042	0.94107	-0.752908	0.314471	-0.096059	1.6541	2.85112	-0.260271	1.01021	0.00333258	-0.826371	0.0422249	0.0681532	-0.247307	0.150259
MLH3	1.27802	0.421749	-0.714115	-0.539367	-0.277244	-0.486942	0.561547	0.264475	-0.0500715	-2.16453	1.27802	-0.119971	-0.906338	0.3169	-0.0151218	-0.906338	-1.02866	-1.37816	-0.364618	1.71489	0.159626	0.509123	0.194576	1.95953	0.247001	0.369324	-0.486942	-0.609266	2.18671	-0.294719	1.97701	-0.469467	-0.347143	0.212051	0.945993	1.94206	-0.556841	1.03337	1.08579	1.34791	0.736296	-0.521892	1.10327	-0.574316	0.456698	0.456698	-0.399568	-0.0325966	1.41781
MCAM	1.17571	1.11507	-0.194742	0.035687	-1.3954	-1.11646	-0.594962	-0.631346	0.460162	-0.910287	0.363139	-0.303893	-1.10433	-0.461556	-0.728369	0.266116	0.605697	-0.716241	-0.789008	-0.316021	-0.364533	-0.485811	1.50316	0.64208	-0.146231	0.0599427	1.70933	-0.328149	0.593569	-0.194742	-0.328149	-0.643474	1.66082	-0.60709	-0.121975	-0.231126	-0.764752	0.0599427	3.33447	1.16358	-0.0249523	1.07868	-0.146231	-1.06795	0.144838	-0.691985	2.33998	-1.20136	0.266116
CSNK1G2	1.3164	0.500292	0.449811	2.22505	-0.0718234	-0.248506	-0.265333	-0.0381696	1.14813	-2.1836	0.618081	-0.0970638	-0.770141	0.794763	1.34164	1.38371	-0.862689	2.83923	0.702215	1.12289	-0.980477	0.357263	0.399331	3.05798	0.188994	0.273129	-0.25692	0.273129	2.40173	-0.711247	-0.206439	1.30798	1.85486	-0.0297561	2.09885	2.85606	-0.627112	0.306782	1.21544	0.794763	1.86327	0.146927	0.946206	0.34885	2.41015	-0.702833	-0.517737	-1.08985	2.88972
CD40LG	-1.04737	1.06943	0.222709	0.504948	-0.69457	0.857748	-0.27121	-0.27121	-0.55345	-1.47073	-1.54129	-0.976809	1.06943	0.152149	0.222709	0.0110291	-1.54129	-0.835689	1.35167	-0.976809	-0.69457	0.152149	-0.55345	-1.18849	-1.25905	-0.976809	0.504948	-1.18849	-1.04737	-1.11793	-1.11793	-1.18849	-0.62401	0.081589	0.716628	-1.18849	0.928307	0.575508	-0.48289	-0.41233	0.081589	-0.41233	-0.34177	0.504948	-0.765129	-0.41233	1.91615	-0.0595307	-0.0595307
ABCD1	-0.359685	-0.108142	-0.898705	-1.18618	-0.93464	-0.575293	-0.215946	-0.754967	-0.0722077	-1.90488	0.071531	-0.503424	-1.32992	0.718355	1.0777	-0.683097	-1.25805	0.538682	-0.539359	-0.287816	-1.07838	2.33542	-0.108142	0.359008	-0.862771	0.430878	0.1434	-0.467489	1.36518	-0.503424	1.58079	2.15574	2.04794	-0.251881	3.70093	-0.000338368	-1.54553	1.00583	0.898029	1.00583	3.62906	-0.503424	-0.108142	-0.898705	1.50892	-0.898705	-0.000338368	0.251204	0.646486
CCNE1	1.97243	-0.400932	-1.1301	-0.0292005	0.39972	-0.415229	-0.758366	-0.472418	0.285341	-1.35885	1.85805	0.0136915	1.42913	0.0565836	-0.172174	-0.243661	-1.40175	0.328233	-0.00060582	0.571288	-1.55902	0.556991	-0.272256	2.75878	-0.744068	0.442612	-0.515311	-0.801258	3.85968	-0.272256	-0.5725	0.985912	0.414017	-0.172174	1.12889	0.0279889	-1.43034	-1.20158	0.0279889	-1.34456	2.21548	-0.286553	-0.929934	0.471207	0.456909	-0.543905	-0.872744	-0.0292005	0.356828
DEPTOR	-0.438646	-0.476229	-0.570186	-1.2091	-0.11919	-0.513812	-0.00644079	-0.0628154	-0.401063	-1.45339	-0.551395	0.0687253	-1.02118	1.60963	0.36939	-0.626561	-0.551395	-0.401063	0.707637	1.17743	-0.758102	-0.0252323	-0.964808	-0.11919	-0.73931	1.70359	-1.03997	-0.73931	-0.908434	3.0002	-0.438646	-1.22789	-0.570186	0.576096	1.4593	0.106308	0.275432	0.36939	1.49688	0.0687253	-0.401063	-0.457437	-0.870851	-0.870851	0.275432	-0.401063	-0.645353	-0.814476	-0.0252323
FOXP3	-1.23261	-0.55698	1.301	0.118648	-1.48597	1.301	1.80772	-0.303619	0.963183	-1.31706	-0.979247	-1.0637	-1.14815	1.89217	1.80772	-1.48597	-1.48597	-0.0502586	-0.134712	0.709823	-0.134712	0.287555	0.118648	-0.979247	-1.0637	-0.388073	0.87873	-0.388073	1.04764	0.625369	-0.388073	1.38545	0.372009	-0.388073	4.42578	-0.219166	-0.979247	-0.134712	2.39889	0.625369	-0.472526	-0.725887	0.87873	-0.472526	2.39889	0.0341949	0.372009	-0.388073	-0.894794
CDKN1B	-0.253636	0.28773	-0.795002	1.81629	1.35454	0.128505	-0.126256	-1.40006	0.66987	-1.87773	0.653948	0.622103	-1.01792	0.112582	0.383265	-0.0625656	-1.60705	-0.269558	-0.0625656	0.845018	-1.30452	0.4788	1.7526	1.33862	-0.667621	0.431033	-0.810924	0.017047	-0.253636	-1.20899	0.367342	-0.588009	0.494723	-0.285481	2.1029	-0.110333	0.048892	0.60618	0.558413	0.574335	-0.317326	-0.444706	-1.55928	-1.12937	1.95959	0.685793	-1.33637	-0.588009	-0.0307206
SMG5	0.355921	-0.14354	-0.225542	1.82449	-0.225542	-0.322452	0.0353709	-0.561	-0.747366	-2.29048	1.36975	0.408103	0.840472	0.549741	1.64557	-0.14354	-1.70156	-0.859186	0.900109	1.51139	-1.50774	0.013007	-0.00935691	2.24194	-0.687729	0.527377	-0.762276	-0.814458	1.29521	-1.13501	0.132281	-0.0540848	0.937383	0.922473	0.646652	1.10138	0.527377	1.15357	0.654106	-0.091358	1.71267	-0.359725	1.35484	-0.128631	0.102463	-0.113722	-0.493909	-0.971006	0.221737
SMAD6	-0.81945	-0.169601	-1.41514	-0.602833	-0.00713895	-0.602833	-0.00713895	-0.494525	-0.873604	-1.79422	1.45502	-0.223755	-0.656987	-0.115447	-1.19853	-0.277909	-1.41514	0.263631	-0.223755	1.61748	-0.548679	-0.00713895	-0.386217	2.42979	-0.061293	0.0470151	-0.386217	-0.169601	0.588556	-0.548679	0.155323	-0.277909	0.155323	-0.223755	0.426093	0.480247	0.101169	2.21318	1.34671	2.42979	1.29256	-0.223755	1.45502	1.02179	1.99656	0.534401	0.155323	0.371939	1.67164
CLCA4	0.708068	5.98591	1.03943	-0.286018	-0.286018	7.76249	0.0653056	-0.234118	3.3949	0.101236	0.320814	-0.369857	-0.0744255	-0.317957	-0.365865	-0.250087	1.09532	-0.389818	0.240967	-0.393811	0.720045	2.59244	0.931638	-0.341911	-0.369857	0.24496	-0.35788	0.480506	0.169106	-0.361872	0.045344	-0.397803	-0.25408	-0.405788	-0.413772	-0.313964	-0.190203	-0.401795	0.101236	-0.369857	-0.365865	2.23713	-0.214157	-0.0025638	-0.40978	-0.158264	0.153137	-0.349895	0.0692979
EDNRB	-0.695241	4.07308	-0.393448	0.169898	-1.56038	0.51193	1.45755	0.310735	-0.0111775	-0.31297	0.451571	-0.614763	-0.172134	0.672886	-0.554404	0.572288	-0.152014	-1.11775	-0.152014	-0.614763	-0.614763	2.08125	2.34281	-0.73548	-0.675121	0.592408	0.793603	0.0290615	0.250376	0.149779	-0.815958	-1.15799	0.813722	0.451571	-0.473926	-0.997033	0.149779	-0.152014	1.6185	1.6185	1.13563	0.451571	-0.0514165	-1.13787	-0.172134	-0.0916555	0.91432	-1.09763	-0.0514165
ARHGDIB	0.175452	0.675143	0.605879	-0.0570772	-1.22467	1.3381	1.14515	0.571247	0.798829	-1.54625	-1.20983	0.407981	-0.566663	1.66463	2.5898	-0.462767	-0.962457	-1.00698	1.09567	0.640511	-0.601295	0.0270292	0.145768	-0.269817	-0.269817	-0.428135	1.38757	-1.20488	0.858198	2.83222	-1.00698	0.803776	1.53105	0.967041	1.80316	0.551457	-1.06141	0.729565	1.55084	0.0418715	0.155662	0.274401	1.09567	0.130925	0.0319766	-1.20488	0.155662	-1.59573	-1.01193
ZBTB10	0.249113	-0.367202	-0.291514	-0.0752636	-0.734829	-0.565432	-0.0103883	-0.460911	-0.587057	-0.8826	0.184237	-0.579849	0.378863	-0.269889	0.332009	-0.659141	-0.525786	0.458155	0.537447	-0.731225	-0.547411	-0.024805	1.91424	0.389676	-0.514974	1.06366	-0.269889	-0.518578	-0.659141	-0.435682	0.0436744	-0.64112	-0.720412	1.29072	0.19505	-0.52939	0.786136	0.00763258	0.227488	-0.100493	-0.0500343	0.169821	-0.305931	-0.900621	0.169821	-0.208618	-0.410452	-0.410452	0.497801
TFF3	0.20512	1.20254	0.843256	-0.346458	-0.406117	-0.706009	-0.874332	3.9591	-0.128597	-0.944911	1.00838	-0.651943	0.377971	-0.964886	-0.292126	-0.622114	-0.346724	-0.0324501	-0.183462	-0.587224	-0.847432	0.336156	-0.365634	-1.04958	-0.575505	-0.635697	-0.683637	-0.249512	-0.799759	-0.935589	-0.269754	-0.943579	0.880809	-0.665526	0.175557	0.566269	0.923689	1.22678	0.463997	-0.0305858	-0.492409	0.00616832	0.653094	-0.740899	0.265311	-0.234598	-0.569113	-0.0417718	0.474916
PDGFRA	-0.706855	1.26076	-0.32794	0.260975	-1.41447	0.44815	1.11924	-0.337071	-0.0083739	-0.355332	-0.79816	-0.049461	-0.533376	1.60315	0.183366	0.192496	-0.953378	-1.19534	-0.122505	-0.332506	-0.0859829	0.0692351	1.32924	-1.22729	-0.592724	-0.0814177	0.941195	-0.291418	0.165105	4.66186	-1.01273	-1.33229	0.717499	2.47968	-0.12707	-1.24555	-0.620115	-0.574463	1.37033	1.72185	1.56207	0.507498	-0.295984	-1.14055	0.735759	-0.725116	0.25641	-1.52403	-0.661203
IDO1	-0.35744	-0.298647	-0.139561	-0.0946014	-0.332367	-0.0669342	-0.0963306	-0.37992	-0.00468285	-0.371274	-0.332367	-0.351388	-0.157717	1.18069	1.64411	-0.186249	-0.346201	0.181207	-0.0505068	4.7636	-0.339284	-0.230344	-0.187978	-0.297783	-0.267522	-0.324586	-0.321992	-0.353982	-0.198354	-0.36868	-0.187114	3.4909	0.323001	-0.121404	-0.1093	-0.222563	-0.316804	-0.190572	-0.113623	-0.344471	-0.131779	-0.264063	-0.25023	1.58446	0.214061	-0.328909	-0.302106	-0.370409	-0.390295
ABCB10	0.72126	0.457977	-0.785304	1.52574	0.457977	-0.405006	-0.405006	-0.141723	-0.375752	-2.04321	2.2132	0.0630524	-0.463513	0.823647	0.896782	0.44335	-1.73605	-0.990079	0.999169	0.574991	-0.946199	0.267828	0.574991	1.48185	-0.551274	0.340962	-1.12172	-0.990079	1.97917	-1.48739	0.106933	-0.624409	0.545738	0.414096	0.209321	0.0776792	0.545738	0.545738	0.194694	-0.258738	1.75976	-0.580528	1.27708	-0.0978427	0.00454506	-0.0978427	-0.829184	0.44335	0.999169
PRPF8	1.29228	-0.272363	-0.675844	0.121878	0.922679	0.288198	0.0356376	0.583879	0.306678	-2.32057	-0.0198025	1.05204	-0.429443	-0.0413626	-0.290843	-0.367843	-1.46125	0.491479	-0.380163	0.697839	-1.39041	1.11056	0.713239	1.18448	0.0695177	0.183478	-0.786724	-0.263123	2.55816	-0.817524	-0.617324	0.134198	0.346718	0.288198	2.96472	0.682439	0.198878	1.34156	0.882639	1.72964	3.37436	-0.429443	0.420638	0.491479	2.04996	0.183478	-0.524924	-1.16864	-0.481803
CCL2	0.233984	-0.174998	-1.07983	-0.355964	-1.2065	0.0313026	2.19203	-0.627413	0.599535	-0.652748	-0.301674	0.125405	-0.79752	1.29806	1.43198	-0.891623	-0.649128	-0.602077	0.440285	-0.319771	-0.207572	-0.232907	-0.254623	0.88908	-0.446447	-0.479021	0.0783537	-1.27889	0.874603	1.30892	0.10007	-0.707038	0.400473	0.585058	1.63104	-0.670844	-0.804759	-0.739611	1.17501	0.751546	-0.0989927	-1.35489	-0.5876	-0.493498	0.186933	-0.565884	0.136263	-1.28975	-0.699799
KDR	1.12363	1.02225	-1.03444	0.182192	-0.947537	-0.817184	0.312545	0.138741	0.37048	-0.0640311	0.732573	1.32641	-0.628896	0.891894	0.211159	0.819475	-0.194384	-1.17928	0.848443	0.080806	-1.04892	0.399448	2.19543	1.7754	-0.00609625	0.60222	0.920861	-0.585445	0.660154	-0.107482	0.500834	-0.744765	0.312545	1.25399	0.964312	-0.831668	-0.8027	-0.426124	4.10728	0.804992	-0.252319	-0.744765	0.182192	-1.28066	0.848443	-0.614412	-0.0785148	-0.875119	-0.107482
PDCD1	-0.197345	0.177911	0.990966	0.990966	-0.322431	0.678252	0.740795	-0.259888	0.740795	-1.07294	-1.07294	-0.510059	-0.822772	0.61571	1.11605	-0.00971708	-0.635144	-0.322431	0.177911	2.17928	-0.197345	0.177911	-0.635144	-0.00971708	-0.635144	-0.00971708	0.428082	-0.384973	0.240454	-0.447516	-1.0104	1.86656	-0.947857	0.302996	2.24182	-0.00971708	-0.00971708	1.49131	-0.0722598	0.0528256	-0.572601	0.928423	0.115368	2.11673	1.67894	-0.322431	-0.885315	-0.384973	-0.510059
SESN2	1.96554	1.27939	-0.342431	0.250157	1.40414	0.031835	0.43729	1.31058	-0.280054	-2.05782	-0.280054	-0.0929205	0.71799	0.43729	0.031835	-0.623131	0.312535	0.499668	-0.280054	0.406101	-1.2781	1.43533	0.406101	3.99282	-0.810264	0.686801	-1.15334	-0.342431	-0.155298	-0.65432	-0.0617316	-0.186487	1.93436	0.281346	0.406101	-0.997398	-0.810264	2.30862	0.218968	0.811557	0.686801	0.530857	0.71799	0.0630238	0.0942127	-0.716698	-0.248865	-1.02859	1.27939
WNT10A	1.3116	-0.0369619	-0.11995	0.232751	0.9589	1.14562	-0.223686	-0.41041	-0.431157	-0.8461	-0.327422	0.751429	-0.472652	-0.0784562	0.191257	-0.576387	-0.638629	-0.327422	0.0252795	-0.244433	-0.472652	1.3116	-0.182192	17.7433	-0.285928	0.00453233	1.74729	-0.721617	6.68511	-0.493399	1.18712	5.54402	0.191257	-0.576387	-0.0162148	-0.514146	-0.721617	-0.617882	0.481716	2.28672	0.626946	-0.26518	0.543958	-0.0992033	0.0460266	-0.11995	0.481716	-0.389663	-0.451905
CEMIP	-0.731468	-0.362906	-0.899584	0.0681609	0.234121	-1.00304	-0.645254	-0.373682	-0.0245184	-0.414634	2.43472	0.615615	-0.132285	-0.65172	0.725537	-0.656031	-0.869409	-0.918982	0.0164329	1.75579	-0.972865	0.341888	-0.505158	-0.806904	-0.543954	-0.390925	-0.632322	-1.01597	0.650101	-0.699138	1.54241	-0.531022	0.553111	-0.0439164	-0.151683	-0.520245	0.201792	-0.778885	-0.0611591	-0.0590038	0.749246	-0.690516	-0.576284	-0.71207	-0.606458	0.16084	-1.00519	0.794508	0.665188
EPHB4	1.62913	0.039992	1.17085	-0.151232	-0.101777	-1.28539	1.78408	0.920281	0.544427	-1.78982	2.46326	0.913687	-0.507304	0.732354	-0.319377	0.109228	1.04886	1.49725	-0.39191	0.257591	-0.0325412	-0.579837	-0.147935	2.43359	-0.513898	0.43233	-0.593025	0.415846	0.0663676	-1.03482	-0.837	-1.19967	1.39175	0.138901	1.46428	3.14573	0.303749	1.21701	1.46428	1.4445	0.547724	0.132307	3.21497	-0.665558	2.23907	-0.421583	0.0103193	-1.01174	2.35446
NRP2	1.69471	-0.755395	0.224646	-0.484134	-0.834149	-1.02228	-0.414131	-0.182246	0.0452638	-1.26729	-0.466633	-0.252249	-1.4598	1.06906	1.04281	-0.116618	0.119642	-0.549762	1.14344	0.106516	-0.541011	-1.20604	1.05593	-0.764146	-0.16912	0.561536	1.04281	-0.16912	6.81368	1.40595	-0.147244	0.0233879	0.338401	0.946552	0.574661	-0.689767	-1.00916	0.513409	3.55416	2.46037	-0.602264	-0.0334895	0.220271	-0.926028	0.0321383	-0.449132	2.80601	-1.43355	0.9028
CDHR1	0.342148	0.115976	-0.00100976	1.29363	0.435736	-0.523545	0.143272	-0.504047	0.0886791	-0.667827	-0.0867991	-0.925195	0.767195	-0.457253	-0.0127083	-0.406559	-0.917396	0.720401	0.381143	-0.936893	-0.738018	2.01114	-0.199885	-0.948592	0.56052	-0.211584	-0.745817	0.548822	-0.96029	-0.940793	0.00678927	-0.944692	-0.734119	0.252459	-0.683425	0.248559	0.0145883	1.23124	0.385042	0.431836	0.544922	0.685305	-0.574238	-0.948592	3.49686	-0.0244069	-0.839405	1.41841	2.26461
LRP5	0.74951	0.109808	1.01914	1.93375	0.00935892	-0.307849	-0.307849	-0.276128	-0.65149	-2.15294	-0.350143	-0.878822	-0.492886	-0.0382222	-0.117524	-0.741366	-0.249694	0.675495	-0.00650146	0.083374	0.0146457	0.331853	1.09315	2.40428	0.384721	0.955695	-0.471739	-0.180966	-0.350143	-0.926403	1.36806	-0.112237	1.16717	0.310706	0.823525	2.06063	0.20497	0.802378	1.44737	2.72677	0.733649	0.411155	0.775944	-0.889396	3.55151	-0.313135	-0.265554	-0.78366	0.231404
H19	-0.279553	-0.157461	-0.293843	-0.260761	-0.338629	-0.39433	-0.358659	-0.368224	1.12546	-0.391967	-0.340205	0.332369	-0.328839	-0.262561	-0.348757	-0.348757	-0.219688	-0.372725	-0.310835	-0.347519	-0.387016	-0.393092	-0.31151	-0.260873	-0.374075	0.662185	0.038336	-0.116726	0.257538	-0.240843	1.56431	-0.3725	-0.331878	-0.31241	2.26896	-0.39613	-0.378576	-0.0758788	-0.233529	0.556747	-0.367886	-0.334241	-0.205285	-0.374863	-0.359559	-0.335703	-0.233754	-0.387466	0.188447
PTGER2	-0.532133	0.736118	0.782069	-0.192095	-0.660796	-0.146144	0.432841	-0.201285	0.212275	-0.761889	-0.642416	-0.320758	-0.081812	-0.127763	-0.541323	-0.357519	0.0928022	-0.918122	-0.467801	-0.182905	0.193895	0.0284707	0.0284707	-0.660796	-0.771079	0.0652316	0.138753	-0.550513	9.41169	2.58335	-0.734318	-1.09274	-0.081812	-0.357519	0.662596	-0.706747	1.49891	1.56324	0.671786	0.258226	0.249036	0.708547	-0.458611	-0.679177	-0.228856	-0.706747	0.690167	-0.918122	-0.219665
ZMAT3	-0.116206	-0.0548836	0.483873	0.299907	-0.032983	-0.405294	1.18031	1.60081	0.133462	-1.71933	-0.773225	-0.0943048	-1.33826	0.597756	0.73792	-0.466616	-0.694383	-0.190668	0.602136	2.91485	-1.21562	-0.843308	0.155363	-0.098685	-0.484137	-0.352733	0.216685	-0.59802	0.558335	0.207924	-0.103065	-0.27389	4.7545	-0.685623	1.16717	-0.786366	-0.983472	-0.26951	1.60081	4.76326	-0.5805	0.0502395	0.549575	-0.322072	-0.466616	-0.711904	1.09271	0.0546197	0.645938
NRAS	0.948822	-0.825156	-0.75124	2.35322	-0.115565	-0.559059	-0.869506	-0.366878	-0.913855	-2.08172	0.416629	0.120966	1.7619	-0.825156	-0.603409	-0.440794	-1.25387	-0.0712153	0.993172	-0.18948	-1.26865	0.88969	-0.18948	2.23496	-1.32778	1.52537	-0.529493	-1.15039	1.03752	-0.603409	1.12622	0.0766163	0.919256	0.874907	0.0174837	1.33318	-0.337312	1.02274	0.416629	-0.174697	1.95408	1.28883	1.79146	-0.041649	0.460978	-0.292963	-0.529493	0.165315	2.5454
ABCF2	2.5364	-0.278122	-1.16042	1.08061	0.127733	-0.189893	0.0924415	-0.163424	0.50712	-1.99859	1.04532	0.824745	-0.366351	0.974735	-0.683977	0.392421	-1.53098	-0.207538	0.101264	0.736516	-1.38981	0.233608	1.19531	7.41548	0.321838	1.16002	-0.304591	-0.39282	2.50993	-1.38981	1.26589	-0.419289	1.31883	0.577703	0.886506	0.498297	-1.51333	0.101264	0.71887	0.427713	3.16282	-0.472227	1.23942	-0.145778	0.904152	-0.0310797	-0.560456	-0.833967	1.28354
EGFL7	-0.152298	0.92539	0.459363	-0.530945	-1.66689	-0.210551	-0.356185	-0.618325	0.109842	-1.66689	-0.822212	-0.560072	-0.123171	-0.734832	-0.327058	0.575869	-0.327058	0.109842	-0.880466	1.12928	-0.327058	1.1584	-0.0357913	1.1584	0.75063	-0.414438	1.82832	1.0419	-0.210551	1.18753	-0.647452	4.82837	1.1584	0.604996	4.39147	0.430236	-1.34649	0.546743	1.74094	1.42054	-0.705705	0.488489	-0.443565	0.371983	0.634123	-0.851339	0.634123	-1.31737	0.168096
MT1E	-0.956875	0.576628	-1.21246	-0.956875	0.0654603	0.576628	1.34338	-0.956875	2.11013	0.576628	-0.956875	-0.190124	0.0654603	-0.190124	-0.190124	0.0654603	-0.956875	-0.956875	1.59896	1.0878	0.0654603	-0.445707	0.321044	0.321044	1.59896	1.59896	-1.72363	-0.445707	0.0654603	-0.190124	-0.445707	-0.445707	-0.701291	2.11013	2.36572	-0.445707	-0.956875	0.321044	-2.23479	0.321044	-0.190124	-0.445707	-0.190124	1.59896	1.34338	1.59896	-0.956875	0.321044	1.59896
ROBO4	0.176493	3.16848	-0.959707	0.176493	-1.52781	-0.808214	-0.694594	-0.808214	0.403732	-0.202241	0.441606	0.100746	-0.277987	0.933959	-0.618847	0.858212	0.555226	-1.03545	-0.732467	-0.277987	-0.580974	0.555226	1.27482	1.12333	-0.126494	-0.467354	2.1459	-0.429481	0.668846	-0.0128741	-0.5431	-0.240114	2.25952	0.858212	3.16848	-0.353734	-0.391607	0.365859	2.82762	0.820339	0.214366	0.252239	-0.65672	-0.580974	-0.0128741	-0.467354	0.820339	-0.88396	-0.315861
AKT3	0.135072	-0.326376	-0.195041	-0.880113	-1.23152	-0.628091	0.802396	0.181217	-0.528703	-1.24572	-0.55	-0.418665	-0.81622	1.06152	0.113774	1.43067	-0.0992015	-0.944006	0.337399	-0.00336242	-0.251834	-0.983051	1.51586	-0.848166	-0.720381	-0.0814535	1.07217	0.3232	0.177667	2.82922	-0.219888	-0.63874	0.291254	0.234461	0.284155	-1.14633	-0.745228	-0.507405	2.30033	1.38808	-0.195041	0.333849	0.962128	-0.926258	0.145721	-0.738129	1.58686	-1.46935	1.53361
NDUFB11	0.28103	0.0478388	-0.329382	-0.0653275	0.0478388	-0.771759	-0.48027	-0.0378932	0.99775	-1.74568	3.96065	-0.192211	0.0375509	0.202156	0.274171	-0.223074	-1.55706	0.99775	-0.312236	-0.0207468	-1.43361	2.22886	1.1795	3.78918	-1.18327	0.884583	-0.33967	-0.610583	1.26523	-1.08039	1.11092	-0.716891	1.26523	0.713119	1.04233	0.966886	-0.205928	-0.120196	0.932593	1.1555	2.44834	-0.168206	-0.267655	-0.274514	1.27209	-0.343099	-0.977516	1.68361	0.174722
DUSP18	-1.0077	0.635059	-0.862749	1.72218	0.715586	-0.62922	-0.758064	0.812219	-0.613114	-1.69218	3.96889	-0.669484	-0.0816344	-0.548693	-0.105793	0.103578	-1.32175	0.25658	1.26317	-0.468165	-0.750011	0.570637	2.59992	-0.0896871	-0.468165	-0.0494234	-0.524534	0.385424	0.159948	-0.693642	0.892746	-1.26539	0.973273	0.0472093	-0.564798	-0.709747	1.61749	0.176053	2.10066	2.51134	1.0377	-0.572851	0.812219	-0.685589	1.12628	0.055262	-0.854696	0.449846	2.29392
MYB	0.887279	0.361261	-0.542316	0.82313	2.32604	-0.644954	0.326438	-0.685276	-0.0639518	-1.29377	0.0845062	1.16037	0.852455	2.84106	1.12921	-0.239902	-1.25528	0.00386237	1.69555	-0.646787	-1.26445	0.00202956	0.515218	-1.65483	-0.633957	0.328271	-1.05184	-0.00713451	-0.522155	-1.51188	-0.0841127	-0.826403	0.11933	0.368592	0.71866	1.10538	-0.287555	0.0716765	0.0771749	-1.3011	0.0936703	0.414413	0.52988	-0.971195	0.916604	-0.346205	-1.24612	1.02107	3.1673
PSMD12	2.02507	0.255556	-1.21599	1.4933	1.02112	-0.817156	1.85546	0.603959	0.040097	-2.01364	2.44682	0.801081	-0.807988	1.56665	0.956946	-0.844662	-1.14722	-0.720887	0.406836	0.723149	-1.7065	2.60727	1.4933	1.45663	-0.349564	0.833171	-1.03262	-0.890504	1.9013	-1.40394	0.388499	1.02112	0.924856	-0.652124	0.383915	-0.468754	0.351826	0.32432	1.18616	-0.349564	0.92944	-0.487091	-0.0836775	0.283062	0.677307	-0.459585	-0.982189	-0.725472	2.38723
LGALS4	1.32239	2.50363	0.112639	0.561177	0.833411	0.496359	1.20209	2.6146	0.246941	-1.30661	0.268201	-0.411606	0.312795	-0.772511	-0.636653	-0.443237	0.148937	-0.951408	-0.717027	-0.994965	-0.497684	1.18913	0.0343389	-0.47072	-0.659988	-0.00558872	-1.09504	-0.201079	-0.243599	-1.36468	-0.00455164	-1.57936	0.547176	-0.619023	0.890969	0.0934526	-0.284045	0.866597	1.49714	-0.521019	-0.143521	0.879042	-0.0356641	0.0146344	0.763926	-0.113445	0.741629	0.555991	1.2358
PLK1	1.7344	0.085606	-0.977069	1.07707	1.93707	-0.610063	-0.631974	-0.484076	0.134905	-1.24	1.57006	1.75083	0.145861	1.04968	0.288281	-0.527897	-1.25095	-0.59363	-0.0677699	0.162294	-1.57962	0.605988	0.0143957	5.71121	-0.385477	0.857963	-1.17974	-0.451209	3.54752	-1.44267	-0.40191	0.200638	0.781275	0.233504	1.60293	1.62484	-0.692229	1.42764	0.00344033	-1.27287	0.808663	-0.418343	-0.144458	1.32905	0.616944	0.178727	-1.20166	-0.314267	0.91274
NRG1	-0.463743	4.0025	0.356147	-0.075374	-0.377439	0.0540824	1.15446	-0.140102	0.0540824	0.636636	0.118811	-0.355863	0.528756	0.0756585	-0.269559	0.205115	-0.442167	-0.355863	-0.0969501	-0.377439	-0.463743	0.118811	0.3993	-0.334287	-0.269559	0.0972346	-0.269559	-0.075374	0.420876	-0.161678	-0.226407	-0.20483	0.226691	-0.312711	-0.226407	-0.075374	-0.226407	-0.291135	0.0756585	-0.053798	1.78017	-0.269559	-0.0322219	-0.247983	-0.183254	-0.399015	0.0540824	-0.291135	0.269843
TRPS1	0.216667	0.147066	-0.427141	-0.601143	-0.914346	-0.653343	0.268868	0.0600651	-0.0965367	-1.14055	-0.740344	0.234067	-0.914346	1.57388	0.773474	0.234067	-0.34014	-1.15795	0.216667	0.686473	-0.827345	-0.688144	1.53908	-0.566342	-0.270539	-0.183538	0.634272	-0.427141	2.44389	3.2443	-0.322739	-0.583742	-0.305339	1.26068	0.895275	-1.26235	-0.983947	0.338468	0.947476	1.64348	-0.131337	-0.37494	1.81749	-0.757745	-0.235738	-0.235738	3.87071	-1.17535	-0.653343
KDM3A	0.700633	-0.27554	-0.590435	0.0865886	0.72425	-0.763627	0.251908	1.64532	-0.0944758	-1.87363	0.763612	0.621909	-0.566818	0.566803	0.0865886	-0.921074	-1.06278	-0.818733	0.149568	1.19659	-1.36193	-0.322774	1.71617	2.84192	0.283398	0.936804	-0.826606	0.299142	-0.0393692	-0.700648	1.11787	1.49574	-0.354264	1.05489	0.598292	-0.102348	-0.551073	0.440845	0.653399	1.48787	0.267653	-0.314902	0.661271	-1.0549	0.913187	0.204674	-0.511711	-0.299157	2.59
SFRP2	-0.0657116	-0.873655	-0.411904	-0.769126	-0.783031	-0.551436	0.0172405	0.623797	0.216709	-0.937907	-0.244082	1.14548	-0.895232	2.88796	1.47346	-0.395602	1.1824	-0.664117	1.13062	0.292948	-0.725971	-0.849201	0.398436	-0.455538	-0.166405	-0.249836	1.484	-0.760974	-0.0220778	6.87253	0.220065	-0.722135	-0.405192	0.494334	-0.30306	-0.839131	-0.833857	0.647772	1.0961	0.6027	-0.91585	0.275686	-0.298744	-0.422453	-0.63295	-0.53849	0.587835	-0.8118	-0.450743
CDH1	-0.391151	0.704265	-0.594183	2.00324	1.21078	-0.499576	-0.993337	1.06303	-0.684006	-1.55247	1.00403	-0.0680006	-0.223198	0.281724	0.09198	-0.771171	-1.10973	-0.375737	0.0531807	-0.384241	-0.887037	1.71358	1.53871	-1.78367	0.0414878	1.31336	-1.0991	-0.536781	-0.255088	-1.55141	2.06011	-1.33987	0.889757	0.341252	-0.307706	0.467748	0.19509	-0.149851	1.44145	1.97933	-0.311426	0.995525	2.35935	-0.548474	1.1268	-0.0977644	-0.340659	1.0035	2.09094
GPR143	0.0204524	-0.205192	-1.03256	1.16539	0.923031	0.931389	-0.93227	-0.907198	-0.865412	-0.614696	1.90918	-0.430837	0.638886	0.948103	0.363098	0.38817	-0.974056	2.2769	0.931389	-0.940627	-0.948984	2.36883	-0.42248	-0.957342	0.045524	1.23225	0.29624	0.246097	-0.982413	-0.0965486	1.85904	-1.03256	-0.0464054	0.772602	-0.873769	0.112382	0.304598	-0.848698	-0.355622	1.23225	5.04314	-0.790197	-0.288765	-0.706625	2.65297	-0.363979	-0.840341	0.989889	-0.489338
HRAS	1.57248	0.399578	-0.133561	2.02565	0.639491	-1.35978	-0.480101	0.506206	-0.426787	-2.18615	0.372921	-0.426787	-0.186875	1.57248	0.799432	-0.293503	-0.959926	-0.799985	1.30591	0.159666	-1.25315	-0.480101	0.426235	2.87867	0.0796947	1.67911	-0.613386	-0.879956	2.47882	-1.30647	-0.586729	-0.0269331	0.55952	0.399578	0.239636	-0.186875	-1.51972	0.0530378	-0.533415	0.21298	0.772776	-0.613386	0.852746	0.799432	1.14597	-0.32016	-0.240189	-0.373473	0.799432
FRAT1	-0.0753246	1.21744	0.668995	0.982392	-0.62377	0.159724	-0.153674	-0.153674	-0.232023	-1.48561	2.31433	1.17827	0.00302479	0.00302479	0.473121	-0.741294	-1.60314	0.159724	0.394772	3.137	-0.62377	0.512296	-0.741294	2.23598	-0.232023	1.88341	-0.388722	-0.114499	0.825693	-0.976343	0.708169	-0.858819	0.512296	0.238073	1.29579	-0.584596	-0.897993	2.00093	-0.0361499	0.864868	1.64836	1.41331	0.394772	0.668995	1.96176	-0.584596	-0.584596	-0.819644	-1.09387
MCL1	-0.183298	-0.220805	0.142843	-0.295002	-0.152315	-0.599944	1.09925	0.513828	0.0539691	-2.09612	1.35609	1.49388	-0.557545	0.959826	0.753542	-0.545315	0.187687	-1.34681	-0.596682	0.885629	-1.72187	-0.561622	0.973687	-0.187375	-1.26772	0.711959	-0.964406	-1.33458	0.742127	-0.0675184	-0.250157	-0.647234	1.01038	1.03891	0.270853	-0.666802	0.0531538	0.545627	0.654884	-0.442581	-0.276249	-1.12422	1.07316	0.363803	-0.599944	-0.918746	-0.542869	-1.26201	-0.818458
CDH3	1.01603	-0.0279598	-0.513815	0.742983	2.56193	-0.686474	-0.14842	2.64223	-0.204634	-1.51363	-0.919363	-0.14842	0.144699	-0.361232	-0.176527	-0.220696	-1.22051	-0.317064	0.682753	-1.24862	-1.2165	-0.626244	-0.409416	-1.65818	-0.505784	1.54605	-1.33696	-0.497753	1.80705	0.0443161	0.891551	-0.557983	0.722907	-0.164481	-1.32491	1.1405	-0.570029	-0.867164	1.47377	0.128638	-0.525861	-0.798903	2.5017	3.35696	-0.305018	-0.525861	-0.32911	-0.863148	0.108561
TET3	0.575299	0.131558	-1.23136	1.21978	-0.0797467	-0.217095	0.754908	-0.819314	-0.586879	-1.93923	3.71318	0.374559	1.336	0.923952	1.11413	-0.755923	-0.903836	-0.470661	1.26204	-0.819314	-0.777053	0.776038	0.976778	0.818299	-0.998923	0.0576015	-0.544618	-1.19966	1.60013	-1.06231	0.258341	-1.47436	0.374559	0.754908	0.0576015	-0.00579	0.427385	1.40995	0.881691	1.00847	0.807734	-0.312182	2.22348	-0.946097	0.533038	-0.122008	-1.24192	-0.0586162	1.55787
GOLM1	0.65825	2.31953	0.722145	1.36486	0.233533	0.152724	-0.0690307	2.15603	0.366962	-1.46721	0.107621	-0.439248	-0.484351	1.11679	0.654491	-0.347164	-1.20224	-0.352802	0.171517	-0.290785	-1.25298	2.19738	-0.136685	-0.630935	-0.696709	0.100104	-1.09136	-0.984239	1.71252	-0.651607	0.0136575	-0.745571	0.755972	-0.245683	1.37801	0.938262	-1.25861	0.573682	0.177155	-0.277631	-0.302061	0.194068	0.0493638	2.79123	-0.12353	-0.516299	0.895039	-0.106616	-0.110375
AMER1	-0.335848	-0.38541	-0.583657	0.19694	-0.0880397	-0.509314	0.407577	-0.856246	0.531482	-1.46338	3.20781	0.147378	0.407577	0.568653	-0.3978	-0.558876	-0.546485	1.29969	0.345625	0.134988	-0.881027	-0.0756493	1.89443	2.32809	-0.930589	2.66263	-0.68278	0.469529	0.0358646	-0.657999	1.55989	-0.955369	-1.47577	0.593434	0.7669	1.13861	-0.286286	1.8077	1.05188	0.320844	0.804071	0.568653	-0.583657	-0.509314	2.09267	-0.496924	-0.719951	0.927975	-0.149992
CENPM	-0.299779	0.111787	-1.01067	0.373693	1.60839	-0.0752882	0.336278	0.0743722	1.08458	-1.23516	1.90771	1.64581	-0.412024	-0.412024	-0.374609	0.0369571	-1.16033	-0.0752882	-0.374609	0.822674	-1.38482	0.411108	-0.262364	5.49956	-0.636515	0.448523	-1.0855	-1.23516	2.80567	-0.973251	-0.486854	-0.112703	0.411108	-0.0752882	3.47915	0.673014	0.448523	3.3669	0.860089	-0.786175	1.49615	0.485938	-0.636515	1.90771	-0.262364	-0.449439	-0.89842	0.411108	1.64581
IGF1	-0.101881	-0.310866	-0.234871	-0.614844	-0.747835	0.335088	0.677064	-0.576847	0.31609	-0.747835	0.0691071	2.04497	-0.804831	2.21595	0.772057	0.221096	1.26602	-0.576847	-0.120879	-0.0638834	-0.519851	-0.329864	-0.082882	-0.215873	-0.652841	-0.405859	1.66499	-0.67184	0.620068	8.73249	-0.310866	-0.937821	-0.500852	0.392084	2.72892	-0.880825	-0.576847	-0.481854	-0.0448847	0.582071	-0.557848	0.259094	-0.652841	-0.310866	0.0311098	-0.633843	0.753058	-0.899824	-0.53885
DVL1	0.786653	-0.498207	0.786653	2.75031	-0.401236	-1.24973	-1.20124	-0.280023	-0.716391	-2.14671	-1.10427	0.835139	0.156345	0.3018	1.07757	0.253315	-1.20124	0.883624	0.689683	0.56847	-0.958817	1.00484	-0.570935	2.58061	0.66544	0.326043	0.132102	-0.498207	3.0897	-0.861847	0.641197	1.92606	-0.231538	-0.401236	1.92606	4.01093	-0.0860819	1.82909	0.932109	1.6109	0.689683	-0.570935	1.24726	1.22302	-0.25578	-0.595178	0.20483	-0.886089	1.51393
AREG	2.46143	0.0415828	-0.41567	-0.46191	0.907281	-0.662279	-0.757326	-0.223008	-0.400257	-0.664848	0.0801153	-0.382276	-0.0457577	-0.0508954	0.110941	-0.0534643	-0.441359	1.62142	-0.513286	0.085253	-0.929438	-0.130529	-0.43879	-0.955127	-0.0688773	2.98547	-0.79329	-0.130529	4.42145	-0.878061	-0.122823	0.591314	0.100666	1.41334	-0.374569	0.0955284	-0.811272	-0.698243	-0.156218	-0.700812	-0.179337	-0.854942	-0.418239	-0.734206	0.994622	0.362688	-0.777877	-0.276953	4.66292
EP400	1.11883	0.825924	1.68212	1.14137	-0.751286	-0.142933	0.0823824	-0.571033	1.34415	-2.03559	1.70466	-1.06673	-0.909007	0.780861	1.27656	-0.638628	-0.796349	1.83984	-0.187996	2.06516	0.62314	2.4482	0.758329	0.961114	1.9525	0.442887	0.780861	2.13276	0.870987	-0.503438	-0.0978702	1.70466	1.72719	-0.435844	2.92136	5.08439	0.285167	3.25933	2.3806	2.29048	0.533014	0.352761	0.0147877	0.735798	2.51579	-0.345717	0.307698	-0.706223	1.592
ERBB4	0.314031	0.573565	-0.983639	-0.853872	0.0544973	-0.205037	0.0544973	-0.205037	-0.724105	-0.724105	0.0544973	0.314031	0.0544973	-0.464571	0.0544973	0.443798	0.0544973	-0.334804	0.0544973	-0.594338	0.184264	-0.334804	-0.334804	-0.594338	0.573565	-0.334804	-0.983639	-0.205037	-0.0752698	0.0544973	-0.205037	-0.464571	0.0544973	-0.205037	-0.594338	-0.464571	-0.334804	0.703332	-0.334804	0.443798	-0.205037	0.443798	1.35217	1.48193	-0.334804	0.314031	0.703332	-0.594338	0.184264
TNFRSF4	-0.932571	0.602988	0.332007	0.24168	-1.20355	0.106189	2.3192	-0.435772	0.557824	-0.932571	-0.66159	-1.0229	-0.751917	2.63535	1.73208	-0.932571	-0.977734	-0.345445	-0.842244	0.106189	-0.209955	-0.616426	0.828805	-0.029301	0.24168	-0.932571	0.422334	-0.300282	1.64175	0.557824	0.286843	0.061026	0.106189	-0.571263	5.39032	-0.616426	-1.20355	0.196516	2.18371	-0.526099	-0.390609	-0.345445	0.106189	-0.345445	3.35796	-0.66159	-0.66159	-1.5197	-0.66159
KRT20	0.984046	2.0173	-0.160879	-0.446774	-0.077465	0.973956	0.870361	2.83463	0.649717	-0.909588	0.369877	-1.11274	-0.187787	-0.255729	-0.968785	-0.320308	1.74486	-0.645892	-0.624365	-0.902861	-0.826846	1.61907	2.15992	-1.01924	-0.364705	0.181522	-0.568532	0.0738912	8.65545	-0.777067	1.00894	-1.11543	0.13847	0.601956	-1.11274	-0.690962	-0.346543	-0.57055	0.287808	-0.0182679	0.466745	1.24034	-0.216713	-0.849045	0.244083	-0.236221	0.357768	-0.180387	-0.228821
SOX9	-0.319519	-0.327787	-0.344323	0.455835	0.950078	-0.449511	-0.610277	1.68777	-0.539081	-0.856939	0.911034	-0.324572	0.119603	-0.0397855	0.0415165	-0.310333	-0.579961	-0.0976615	-0.118332	0.50774	-0.457319	-0.0609149	0.0369231	-0.310792	-0.399443	0.0465691	-0.530813	-0.127059	-0.419195	-0.694335	0.336868	-0.693876	0.00660713	-0.0402449	-0.374639	-0.144514	0.612468	-0.0742355	0.255566	0.0337078	0.277614	-0.265318	0.8798	-0.305739	0.151297	-0.179882	-0.565263	0.311145	0.103526
MRPL53	0.484842	-0.532406	-0.826455	1.2001	0.890152	-0.699299	-0.905927	-0.0873599	-0.564195	-2.38412	0.349739	0.564315	-0.0635182	0.333845	0.913994	-1.07282	-1.32713	-1.24766	0.532526	0.659682	-1.67681	0.739155	-0.468828	4.38694	-0.834402	1.23983	-0.802613	-1.1205	0.874258	-0.754929	0.445106	-0.0476237	1.91535	1.00141	0.866311	0.00800712	-1.15229	0.953731	0.818627	1.97098	0.683524	-0.500617	0.182847	0.119269	1.46235	-0.198622	-0.866191	0.103374	1.36699
SKP1	0.564274	-0.754889	-1.0601	1.49679	0.531258	-0.582474	-0.777634	0.791716	-0.29487	-2.18557	1.14829	0.970735	-0.0527541	1.3816	-0.561931	-0.18335	-1.65218	-1.11293	-0.212697	0.303816	-1.5348	0.899567	0.4799	1.85556	-0.553126	0.265665	-0.305875	-0.997739	1.01989	-0.478291	1.83061	-0.39245	1.21505	0.289143	0.341234	0.319224	-0.684456	-0.641902	1.74844	1.35959	1.97075	-0.185551	1.06391	-0.415927	0.539329	-0.578072	-0.215632	0.520987	0.0646353
IGF2	-0.245695	-0.253886	-0.249923	0.298088	-0.258643	-0.258643	-0.250187	-0.24596	-0.247545	-0.258378	-0.252565	-0.254151	2.90814	-0.249659	-0.0277062	-0.253358	-0.241468	-0.252565	-0.224029	-0.256793	-0.242789	-0.258907	-0.248866	-0.243317	-0.254943	-0.248338	-0.239882	-0.247281	-0.25283	-0.23037	-0.182545	-0.253358	-0.239618	-0.249923	0.760225	-0.257586	-0.256	-0.234598	-0.249923	-0.245431	-0.238561	-0.243846	-0.194963	-0.254679	-0.248073	-0.253094	-0.231427	-0.256529	-0.242789
ACVR1C	-1.06255	-0.408031	-0.0635449	-0.304685	0.315389	0.487632	0.797669	-0.718068	0.797669	-1.2348	1.55554	0.901015	2.41675	2.07227	-0.959208	-1.1659	0.0742493	-0.545825	0.969912	1.03881	-0.235788	2.5201	0.522081	-0.683619	-0.924759	-0.89031	-0.304685	-0.821413	1.07326	-0.683619	-0.270236	-1.2348	0.0398007	-0.649171	3.38131	-0.545825	1.41774	1.2455	-0.270236	-0.752516	-0.580273	0.280941	-0.304685	-0.649171	0.00535218	0.00535218	-0.821413	-0.0290964	2.41675
SHH	0.21332	-0.0506852	-0.358691	-0.212021	-0.446692	-0.813366	0.565326	1.92935	-0.69603	-0.813366	-0.520027	-0.754698	0.00798257	-0.974702	-0.578695	0.814664	0.799997	-0.212021	-0.945368	0.110651	-0.446692	-0.476026	0.873332	-0.974702	-0.080019	-0.490693	-0.358691	-0.0653521	-0.740031	-0.784032	-0.12402	-0.872033	0.711995	0.169319	0.506658	-0.0506852	-0.476026	-0.769365	0.227987	1.43068	0.609327	-0.358691	1.09334	-0.226688	0.315988	-0.0506852	0.389323	-0.226688	-0.490693
IL2RA	-0.948477	0.140814	0.36716	0.15496	-1.01921	-0.198706	0.777412	-0.127972	0.23984	-0.750424	-1.24556	-0.778717	-0.552371	1.71109	2.47501	-0.722131	0.0417872	-0.863597	-0.750424	1.58377	-0.679691	0.183253	-0.198706	-0.623104	-0.594811	-0.467491	-0.410905	-0.778717	0.183253	1.8667	-0.538225	2.7155	1.0179	-0.538225	1.48474	-1.17482	-0.340172	0.904732	0.805705	0.4096	0.169107	0.0417872	0.1974	0.211547	0.734972	-0.778717	-0.538225	-1.33044	-1.16068
BLM	0.00454796	-0.0326053	-0.664212	-0.0326053	1.04484	-0.162642	0.636154	-0.571328	0.951957	-1.53731	3.40408	1.93652	0.506118	0.673307	-0.404138	1.62072	-0.961438	-0.608482	0.283198	0.673307	-1.48158	-0.162642	-0.199795	0.654731	-0.980015	0.487541	-0.274102	-0.664212	1.97367	-1.1472	0.153161	0.450388	0.246044	-0.0883353	1.28634	-0.274102	-0.831401	3.51554	0.524694	-1.44443	1.37922	-0.571328	-0.348408	1.24918	0.116008	-0.051182	-1.11005	-0.051182	0.357504
LRP6	0.162972	-0.36119	-0.554901	2.25962	0.379473	-0.873956	-0.327005	-1.51207	0.140182	-2.19575	0.972003	-0.235847	1.16571	-0.62327	0.0604182	0.299709	-0.509322	-0.042135	0.379473	1.4278	-1.11325	-0.93093	1.76964	1.88359	-0.0877143	0.664343	-0.327005	1.09735	0.926424	-0.383979	0.835265	-1.14743	-0.509322	0.117392	0.550395	1.45058	0.23134	0.299709	1.17711	1.27966	-0.258636	-0.486533	-0.760008	-0.178873	1.31385	0.356683	-0.657455	-0.383979	-0.0307402
WNT4	-0.665669	2.10855	-0.0761473	0.721441	-0.839058	0.374663	2.00452	-0.526958	-0.249536	0.201275	-0.249536	-1.01245	1.44967	-0.214858	-0.735024	0.166597	6.79004	-0.318891	0.201275	1.06822	4.08518	1.48435	1.83113	0.339985	-0.526958	-0.0761473	-0.249536	-0.422925	0.166597	2.8021	-0.318891	-1.11648	0.305308	-0.110825	2.49001	-0.00679187	3.18356	-0.0761473	0.235952	1.79645	0.756118	-0.49228	-0.0414696	-0.49228	-0.630991	0.0625636	0.0278859	-0.630991	-0.145503
GPC4	-0.704562	-0.17683	-0.69743	0.308112	-0.00567432	-0.654641	0.935685	0.0727723	0.15835	-1.33213	2.7043	-0.290935	-0.12691	0.686082	-0.583326	0.443611	-0.512011	0.571978	1.50621	-0.390776	-1.0754	0.165482	1.99115	-1.50329	-0.661773	-0.611852	-0.982691	-0.797272	-1.09679	-0.69743	1.59891	-0.319461	0.949948	-0.0627264	0.450742	0.265323	-0.198225	-0.925639	0.842975	0.77166	1.15676	0.607635	0.308112	-0.5548	-0.169699	-0.148304	-0.0199373	-0.0698579	5.18606
SHCBP1	-0.358866	0.166745	-1.07561	-0.183663	0.756067	-0.502215	-0.215518	-0.454432	0.230456	-1.45787	2.42847	1.93471	0.230456	1.67987	0.262311	1.01091	-1.31452	-1.10746	-0.390722	0.660501	-1.68086	0.580863	0.0393241	5.70956	-0.13588	0.676429	-1.04375	-0.661491	3.81417	-0.948188	-0.502215	0.644574	0.740139	0.564936	0.787922	1.29761	-1.10746	1.29761	0.0711794	-1.34638	0.46937	-0.438504	0.0711794	1.79136	0.0711794	-0.53407	-1.41009	-0.502215	0.087107
RPS6KA5	0.517436	0.101518	0.0790364	-0.415568	1.05701	0.67481	1.06825	0.77598	0.427508	-1.77573	-0.112061	1.61906	0.000349297	1.02328	-0.561702	-0.370604	-0.809004	-1.02258	-0.0895789	0.551159	-0.584184	0.494954	0.22517	8.08264	-1.01134	1.05701	-0.842727	-0.595425	0.697293	-1.11251	-0.157025	-0.224471	-0.168266	0.461231	2.02373	1.79891	-0.505497	0.922113	1.38299	-1.06755	0.146483	0.989559	-0.0558558	1.6303	0.472472	-0.820245	-0.190748	-0.494256	1.34927
BTLA	-0.0889765	1.51384	0.676002	0.0203061	-0.562535	1.14956	2.27881	-0.198259	0.0567337	-0.562535	-0.63539	-0.198259	-0.052549	1.76883	0.129589	0.0931612	-0.125404	-0.453252	-0.161832	-0.0161214	0.603147	-0.380397	0.166016	0.421009	-0.307542	-0.343969	1.44098	0.348154	1.00385	0.421009	-0.526107	0.639575	-0.307542	-0.161832	2.53381	-0.999665	-0.271114	0.785285	-0.453252	-0.343969	0.129589	2.20596	-0.161832	0.348154	0.348154	-0.63539	0.676002	-0.708245	-0.744672
FGFR2	-0.220299	-0.271696	0.627746	-0.862757	-0.759964	0.447858	0.319366	-0.194601	0.319366	-1.06834	-0.245997	0.267969	-0.708567	-0.682869	-0.554377	-0.220299	0.679142	-1.11974	1.2702	2.9149	1.06462	-0.374489	-0.914154	4.84227	-0.631472	0.242271	-0.888456	-0.425886	-0.400187	1.16741	-0.528679	-1.19684	-0.0661091	-0.117506	1.60428	-0.785662	1.3987	2.09255	0.756237	0.216573	-1.09404	-0.0661091	-0.245997	-0.708567	-0.528679	-0.785662	1.62998	-0.554377	-0.168902
EGFR	0.479142	-0.128865	-0.0569026	-0.0422165	-0.114179	-0.161174	0.498234	0.414523	-0.17586	-0.513642	-0.0334048	-0.0216559	-0.283069	0.438021	0.103176	-0.0495595	-0.212576	-0.103898	-0.0113755	0.257381	-0.202296	0.0179968	0.299971	0.570196	-0.24048	-0.0436851	-0.117116	-0.221388	0.385151	-0.237542	-0.0113755	0.454175	-0.140614	0.16339	0.0547121	0.251507	-0.211107	-0.01725	0.0547121	0.0224026	0.188356	0.0297457	0.684748	-0.266915	0.652439	0.322	0.388088	-0.284538	0.299971
LGALS7	-0.0969375	-0.128305	-0.128305	0.0598993	-0.128305	-0.222407	0.122634	-0.222407	-0.159672	-0.159672	-0.19104	-0.0969375	0.122634	-0.0969375	-0.410611	-0.159672	-0.19104	-0.128305	-0.19104	-0.253774	0.467675	-0.128305	-0.128305	-0.285142	0.0912666	0.0598993	0.0912666	-0.0342028	2.72612	-0.159672	-0.0655702	-0.253774	-0.285142	-0.0969375	0.436308	-0.19104	-0.222407	0.561777	-0.19104	-0.128305	-0.128305	-0.19104	-0.0342028	0.0598993	-0.0342028	-0.128305	0.0285319	-0.0655702	-0.128305
PTPRO	3.08042	-0.217971	-0.657097	1.64419	1.39326	0.0989918	-0.637287	-0.538236	-0.00666246	-0.60427	2.80969	-0.50852	0.201344	0.531514	-0.171747	0.340016	-0.706622	-0.0627913	0.336714	-0.706622	-0.719829	0.604152	0.326809	-0.726432	-0.419375	-0.495314	-0.482107	1.02677	-0.264195	-0.686812	0.848477	-0.633985	1.03007	-0.184954	-0.581158	-0.145334	-0.670304	-0.574554	0.392843	0.713108	3.19268	-0.511822	-0.647192	-0.673605	0.217853	1.34373	-0.686812	2.02718	0.224456
GADD45A	-0.797168	-0.741428	-0.908648	0.168997	2.23603	-0.634592	0.591694	0.712464	-0.11435	-2.00487	-0.648527	0.308347	-0.760008	0.577758	-0.393051	-0.0400294	0.0993212	-1.25703	-0.406986	2.67266	-0.973679	-0.787878	1.32561	0.415183	-0.825038	0.763559	-0.304796	-1.12696	0.340862	2.39861	-0.365181	0.0853862	-0.0121593	1.06084	0.201512	0.252607	-0.328021	0.88433	0.433763	1.7065	0.317637	-0.258345	0.322282	-1.01548	-0.476661	-0.913294	-0.513822	-0.815748	-0.922584
PLVAP	0.711699	2.04428	-0.453742	0.124462	-1.53787	-0.769947	0.955629	-0.268536	-0.214329	-0.435673	0.228358	0.711699	-1.01388	0.711699	-0.119468	0.66201	-0.0155721	-1.34815	0.0973583	-0.304674	-1.21715	-0.286605	1.66483	1.35766	-0.580224	0.11091	0.418081	-0.44019	0.490356	-0.404052	-0.426639	-0.661534	0.90594	0.0341173	1.16342	-0.738326	-0.801567	-0.553121	3.78792	1.59256	0.27353	0.765906	-0.123985	-1.21715	0.535528	-0.620879	0.115427	-1.12681	-0.426639
GRM7	-0.336319	-0.601873	-0.336319	-0.336319	-0.336319	-0.336319	-0.601873	0.991452	1.78811	-0.601873	0.19479	-0.867427	0.19479	-0.0707644	-0.601873	-0.601873	0.19479	-0.601873	-0.336319	0.725898	-1.13298	2.05367	0.991452	0.19479	-0.336319	0.460344	0.19479	0.460344	0.19479	1.78811	-0.336319	-0.867427	-0.336319	0.19479	-0.0707644	1.25701	0.460344	0.460344	-0.601873	-0.336319	1.52256	-0.0707644	-0.336319	2.58478	0.991452	-0.0707644	0.991452	0.19479	0.991452
CSNK1G3	0.713011	0.124895	-0.28178	1.80791	0.73178	-0.519529	-0.187932	1.03209	-0.363115	-2.13997	0.087356	2.40854	0.0748429	1.33241	-0.181676	-0.494503	-1.06385	-0.763534	0.287566	0.500288	-1.29534	1.49508	1.64524	-0.0315184	-0.8261	-0.219215	-0.832356	-0.80733	0.700498	-0.125367	-0.757278	-1.33288	0.462749	0.412696	0.869424	0.250026	-0.851126	-0.951231	1.47005	0.619163	1.16348	0.0936126	0.713011	-0.475733	1.90801	-0.500759	-0.400655	0.443979	1.45754
LGALS12	0.286102	1.08463	-1.11133	0.286102	-0.312795	0.685367	-0.113163	-1.31096	-0.312795	-1.31096	0.485735	-0.911693	1.4839	0.0864698	-0.113163	-0.113163	-0.312795	0.286102	0.286102	-0.71206	1.08463	-0.911693	-0.71206	-0.113163	-0.113163	1.08463	1.88316	-0.312795	-0.113163	0.286102	0.0864698	-0.911693	9.86846	0.286102	1.08463	-0.71206	1.08463	-0.512428	0.0864698	0.485735	-0.71206	0.0864698	1.28426	0.286102	-0.113163	-0.71206	-0.71206	0.286102	0.885
MSRB3	0.325626	-0.797224	-0.627627	-0.808921	-1.17151	-0.744591	-0.45803	0.196966	-0.0720504	-1.30017	-0.305978	-0.504816	-0.744591	0.47183	0.00982406	0.156029	-0.0662023	-0.838162	0.0332168	-0.814769	0.185269	-0.949277	0.699909	-0.879099	-1.07209	0.0858504	1.3783	-0.65102	-0.089595	3.75851	-0.45803	-1.3645	0.196966	-0.13638	-0.194862	-1.1832	-0.498967	-0.341067	2.77016	2.69414	-0.662716	0.506919	0.980622	-0.662716	-0.370307	-0.311826	4.47783	-1.11303	-0.148077
FGFBP1	-0.0267651	0.452364	-0.175067	-0.422236	0.208997	-0.448855	-0.448855	1.04177	-0.159856	-0.452657	-0.12183	0.391522	-0.0343703	-0.460262	-0.190277	-0.460262	-0.388013	-0.460262	-0.0533833	-0.388013	-0.494486	-0.076199	-0.0685937	-0.47167	-0.47167	0.110129	-0.475473	-0.395618	4.67706	-0.0305677	-0.330974	-0.380408	0.0188662	-0.361395	-0.137041	-0.426039	-0.361395	-0.292948	-0.125633	-0.365197	-0.0305677	-0.190277	-0.464065	-0.414631	-0.342382	-0.273935	-0.445052	-0.0153572	0.543626
PROM1	-1.03989	0.594402	0.445185	3.40822	-1.12989	-0.109053	-0.930935	-0.997255	-0.042734	-0.945147	2.24527	-0.620657	-0.0451026	-0.701187	2.04395	-0.694082	-0.928567	-0.353012	1.67682	-0.416963	0.364654	-0.239323	0.205962	-1.08252	-0.144581	-0.504599	-0.677502	-0.457228	-0.213269	-0.949884	0.326758	-1.13937	-0.0237857	-0.525916	-1.08963	-0.447754	1.58919	0.632299	-0.279588	1.14153	1.02784	0.717566	0.944946	-0.19432	0.89047	-0.00957451	-0.651448	-0.769875	-0.208532
HHIP	0.34421	1.20647	0.0328377	-0.278534	-0.92523	0.440016	0.727437	2.16454	-0.182727	-0.973133	-0.062969	-1.1887	-0.062969	0.655582	-0.206679	0.416065	-0.110872	-0.494099	1.42204	-0.973133	0.703485	0.895099	1.51784	-1.04499	0.0807411	1.18252	0.272355	1.32623	-0.973133	1.06276	0.2005	-1.40426	0.0567894	-0.230631	-0.350389	-0.949182	-0.0150657	1.08671	2.93099	2.57172	-0.853375	0.847195	0.77534	-0.63781	0.368161	1.11066	1.70946	-0.398293	1.03881
AXIN2	0.75474	0.895174	-0.640238	0.580368	2.77348	1.87353	-1.04867	-0.545445	-0.417884	-1.11654	2.21291	-0.56768	-0.0796719	-0.076161	-0.127653	0.0151211	-1.32953	-0.0785016	0.561644	-0.379264	-0.847378	0.0350159	-0.215425	-1.12474	1.42999	1.11519	-0.637897	-0.687049	1.38435	-1.07558	4.21995	-1.15399	-0.251704	0.0092697	-0.923446	0.210558	0.908048	1.02508	0.75123	3.00051	3.82674	-0.0164765	0.301841	-1.32134	1.33286	0.655266	-1.11537	1.22754	1.77406
CYCS	1.53578	-0.0900606	-0.706759	1.17137	0.302384	0.877035	0.891051	-0.384394	0.778924	-1.85606	-0.104076	0.778924	2.09642	1.91421	0.750892	0.666797	-1.5337	0.694828	0.260336	-0.496521	-1.07117	1.91421	0.456558	2.48886	-0.762822	0.232305	-1.0992	-0.496521	0.218289	-1.25338	0.0220664	-1.50566	-0.300299	1.85815	-0.552584	1.14334	-0.818886	0.989162	-0.0339971	-0.104076	2.97942	-0.510537	1.49373	-0.888965	0.0360823	1.31153	-1.0992	-1.30944	0.414511
RSPO3	0.183137	-0.426688	0.00125926	-0.319701	-0.843936	0.225931	0.525494	6.1209	0.354316	-0.747648	-0.3304	-0.458784	-0.694155	0.55759	-0.105727	0.760865	-0.24481	-0.619264	-0.319701	-0.116426	3.31785	-0.501578	0.664577	-0.148522	-0.865333	0.343617	1.63816	-0.309002	0.23663	1.76654	-0.212714	-1.03651	0.621782	-0.373194	0.889249	-0.865333	-0.16992	-0.587168	0.985537	1.19951	-0.683456	0.354316	-0.202016	-0.116426	0.932044	-0.672757	0.375713	-0.801141	-0.480181
KIF13B	-0.276852	1.39197	-0.478261	0.117746	0.216396	-0.198754	1.27277	1.72902	-0.498813	-1.75659	-0.293293	0.0602007	0.771299	0.0684215	-0.120657	-0.0959944	-0.531696	0.742526	0.0108759	0.553448	-0.667339	1.50706	1.14535	0.952157	-0.971509	0.869949	-1.04961	-0.753658	0.142409	-0.618015	1.24811	-0.531696	1.21522	-0.761879	0.450688	-0.938626	2.5922	-0.589242	1.0097	1.39197	-0.243969	-0.15354	0.487682	0.500013	-0.219306	-0.342618	-0.289183	-0.116546	-0.235748
CDK5	1.65424	0.0241533	-1.39064	0.408609	0.347096	0.162557	1.16214	0.670038	0.977602	-1.68283	0.82382	0.347096	-0.54484	0.362474	-0.437193	1.00836	-1.0677	0.39323	0.116423	0.300961	-1.12921	1.71576	0.316339	4.36081	0.131801	1.46971	-0.20652	-0.698623	0.670038	-0.667866	0.82382	-0.498706	0.793064	0.362474	2.30013	1.03912	-0.944674	0.547012	0.977602	0.946846	4.86829	-0.114251	1.90029	0.070288	0.454743	0.347096	-0.80627	-1.02156	1.17752
JMJD4	0.0428099	0.345098	0.28464	0.707844	0.0428099	-0.259478	-0.138563	-0.0176477	-0.380393	-1.61977	2.37043	-1.2268	1.40311	-0.410622	0.677615	-0.0781053	-1.40817	-0.864054	1.61471	-0.622224	0.405556	0.163725	-0.350165	0.949674	-0.682681	0.0428099	-0.410622	-1.2268	0.435784	-0.743139	1.25196	-1.40817	-0.561766	0.466013	0.0125811	1.13105	1.10082	1.82631	0.617157	0.435784	0.526471	0.193954	1.16128	-0.924512	1.13105	1.61471	-0.47108	0.254412	0.405556
ELK1	-0.99033	-1.13149	-0.872697	-0.166901	-0.543326	-0.166901	-0.00221531	-1.06091	0.91532	-2.16666	1.7858	-0.543326	1.55054	0.609475	-0.213954	0.515369	-1.88434	-0.0492684	-0.0257418	-0.425693	-1.34323	-0.590379	0.280103	1.95049	-1.57849	-0.425693	0.633001	-0.590379	0.91532	2.67981	0.656528	-1.53144	1.73875	0.209524	0.138944	-0.496273	0.868267	-0.0257418	0.727108	-0.143375	1.80933	0.562422	0.515369	0.23305	0.538895	-1.20207	-1.20207	-0.166901	-0.237481
DCLK1	-0.0604359	-0.767571	-0.143628	-0.850763	-0.850763	0.896276	3.97439	0.0227565	-0.0604359	-1.01715	-0.351609	0.147545	-0.767571	1.64501	-0.268417	0.896276	0.438718	-0.767571	0.0227565	-0.102032	0.0643526	-0.55959	0.688295	-0.725975	-0.601186	0.230737	2.31055	0.0643526	-0.0604359	0.771488	-0.434801	-1.14194	-0.642782	-0.0604359	1.18745	-0.933956	0.480314	-0.55959	0.771488	2.01937	-0.351609	1.10426	0.521911	-0.517994	0.189141	-0.684378	0.480314	-0.892359	-0.850763
KCNE3	-0.31931	-0.148526	-0.68432	0.00216626	-0.714458	-0.831663	0.0959302	0.333689	-0.178664	-1.41434	-0.225546	-1.33732	0.69535	-0.530279	-0.0982951	-0.992401	-1.04933	-0.295869	0.497776	0.913016	-1.123	0.440848	0.681955	-1.48131	-0.965612	0.363827	-0.928776	-0.895289	0.973293	-1.31388	0.266715	-1.55164	0.0959302	1.20101	-0.470002	-0.171967	0.66856	0.249971	1.75354	0.105976	-0.480048	0.136115	0.0356534	-0.768038	0.963247	-0.195408	-0.871848	-0.0681567	-0.121736
FOS	-0.67497	-0.828205	-0.955309	-0.784009	0.623169	0.541874	-0.0352563	-0.484637	1.00577	-1.28275	-0.10526	2.30068	-0.893048	0.242502	-0.161715	-0.0868721	1.68904	-0.961116	-0.640452	0.300569	-1.11532	-0.92692	0.0879766	-0.179136	-0.464958	1.36611	-0.814656	-0.928533	0.25347	0.468321	0.550584	-0.792397	0.14798	1.0361	0.433158	-0.104615	-0.916597	-0.320757	-0.266237	0.603168	-0.4627	-1.20532	0.483161	1.42934	-1.18694	-0.688842	-0.430763	-0.706263	0.106042
DMD	0.0713213	-0.46732	-0.356172	-0.236474	-1.3736	-0.373271	-0.339072	-0.800764	-0.740915	-0.766565	0.105521	-0.834964	-0.253573	-0.253573	-0.339072	0.686911	-0.202274	-0.373271	0.609962	-1.09146	-0.168075	-0.227924	2.37978	-1.19406	-0.715266	1.46495	0.191019	-0.150975	-0.552818	-0.0740263	0.0713213	-1.3907	-0.125325	0.353467	0.13117	-1.00596	-0.758015	-0.390371	1.72999	2.41398	-1.21116	0.849358	0.77241	-1.06581	-0.313422	-0.46732	2.60208	-0.364721	-0.287773
CASP8	-0.359651	0.314636	0.0801015	1.29675	0.187597	-0.320562	0.109418	0.583374	-0.188636	-2.05514	-0.0225075	-0.139775	-0.232612	2.58669	1.02313	-0.178864	-1.34177	0.397701	1.27721	2.80657	-1.04371	2.19092	0.534513	3.96459	0.0263539	-0.24727	-0.599072	-0.213067	-0.0664828	-0.682137	1.43356	2.89941	1.78537	0.861884	0.984038	0.212027	-0.691909	0.90586	1.50197	1.31141	1.14528	0.138735	0.290206	0.256003	1.64367	-0.599072	-0.31079	-0.340107	0.886315
E2F4	-0.205629	0.294439	-0.528457	1.94656	0.218479	-0.636066	-0.167649	-0.427177	-0.0410494	-2.03499	1.07302	1.10467	-0.439837	1.4275	0.629927	0.12986	-1.56657	-0.699366	1.32622	0.167839	-1.72482	0.566627	1.16164	2.86441	0.13619	1.43383	-1.07283	-0.306908	1.73134	-1.42731	0.0918799	-0.319568	0.484338	0.326089	1.02872	1.25659	-1.00953	1.4908	0.446358	0.237469	1.33255	-0.0220595	1.19962	-0.142329	1.39585	-0.382868	-0.844955	-0.547447	0.832486
PTGER4	-0.322083	1.37208	1.18384	0.0355743	0.863832	0.374407	0.957953	0.882657	0.317935	-1.15034	0.393231	-0.00207384	-0.246786	1.71091	0.976777	-0.378555	16.5066	0.0167502	-0.265611	-0.190314	-0.322083	0.826184	-0.378555	-0.943276	-0.0208979	-0.190314	-0.67974	-1.05622	-0.359731	-0.359731	-0.190314	0.242639	0.788536	-0.0208979	1.03325	-0.698564	0.845008	7.35813	1.74856	-0.284435	-0.623267	1.22149	0.600296	0.374407	0.129695	-0.547971	0.449703	0.61912	0.732064
FZD1	-0.335995	-0.0725085	-0.21889	-0.636078	-0.914203	-0.665354	0.922886	1.18637	-0.255486	-1.07522	-0.0359131	0.154383	-0.584844	1.84509	0.366636	-0.109104	-0.672673	-0.943479	-0.0798276	-0.365272	0.315403	-0.899565	1.44986	0.776505	-0.709269	0.439827	0.900929	-0.262805	-0.028594	3.69682	-0.482377	-1.17769	-0.0871467	1.2742	-0.0359131	-1.04595	-0.226209	0.513018	2.59164	3.4992	-0.189614	0.622804	1.99147	-0.884926	1.0034	0.00800137	2.84049	-1.12646	-0.21889
MAP4K1	-0.683285	1.76956	1.56515	-0.0700752	-0.240411	1.29261	2.92784	0.287631	0.202463	-0.955823	-0.836588	-0.359647	-0.734386	2.38277	1.90582	0.0661937	-0.444815	-0.512949	0.0491601	1.90582	0.0150929	0.457967	0.0321265	0.117295	0.253564	-0.427781	1.32668	-0.104142	0.951942	0.270597	-0.444815	1.71845	-0.104142	-0.0871088	4.20536	-0.887689	-0.649218	0.883807	0.832707	-0.189311	-0.0871088	0.645337	-0.104142	0.934908	1.02008	-0.615151	0.645337	-1.26243	-0.921756
SUFU	0.712034	0.474358	-0.555573	0.249886	-0.00099467	-0.581981	1.92682	0.751647	0.0782308	-2.37776	1.2402	1.96644	-0.568777	2.21732	2.60024	-0.146241	-1.09695	-0.714024	1.5439	0.751647	-1.30821	-0.185854	0.883689	0.659217	-0.17265	1.59672	0.144252	-0.687615	2.57383	1.30623	0.513971	-0.806453	0.289499	0.329111	2.49461	-1.73075	-0.410326	1.00253	1.70235	1.50429	1.09496	0.289499	0.870485	-0.476347	1.66274	-0.846066	-0.17265	-0.846066	0.0122096
ACVR1	0.252887	-0.538982	-0.711754	0.461653	-0.560579	-0.574976	1.15994	0.562436	-0.459795	-1.87076	0.555237	0.0369227	-0.574976	2.05259	0.620026	-0.488591	-0.409404	-1.13648	0.979967	-0.207837	-0.682958	0.231291	1.56307	0.0585192	-1.18688	0.490448	0.47605	-0.85573	1.52708	1.64226	-0.215036	-1.43883	0.656021	0.339273	0.47605	-0.67576	-0.466994	-0.0278666	2.23976	1.9806	0.216893	-0.409404	1.85102	-0.00627015	0.648822	-0.560579	1.75744	-1.26606	0.310478
TFDP1	1.09543	-0.134147	-0.496675	3.82345	0.391518	-0.581265	-1.10391	-0.937751	-0.50876	-1.76552	0.902079	1.9232	0.0894116	0.0863906	-0.221758	1.53952	-1.34559	-0.517823	0.893015	0.17098	-1.49665	-0.526886	0.654351	1.44889	-0.442296	0.536529	-0.336559	-0.602413	1.60599	-0.810866	1.30992	-0.795761	1.03198	-0.116021	-0.0223678	1.1921	-0.889414	0.829573	-0.668876	-0.221758	2.73587	-0.65075	0.297865	0.146812	0.379434	-0.526886	-0.904519	-0.113	1.57578
LINC00598	-0.236179	-0.442278	0.588216	2.03091	-1.06057	-1.26667	1.61871	-0.854476	-0.648377	-0.442278	-0.854476	0.794315	-1.47277	1.20651	0.794315	0.176019	-0.442278	-0.236179	-0.442278	2.44311	-0.442278	-1.06057	0.382117	3.8858	0.176019	-0.648377	-0.442278	1.00041	1.20651	1.00041	2.6492	-0.854476	-1.47277	0.176019	-0.442278	0.176019	-0.442278	-0.648377	-0.854476	0.382117	-0.0300803	0.382117	1.61871	0.176019	-0.854476	-0.236179	0.588216	-0.854476	-0.236179
TENM3	0.503882	-0.777978	-0.716202	-0.793422	-1.07142	-0.994196	-1.00964	2.11007	-0.360988	-0.978752	-0.160214	5.33788	-1.11775	1.94018	0.565658	-0.0829939	-0.191103	-0.700758	0.627435	0.303109	-0.901531	-1.02508	0.812764	-0.0212175	-0.499985	0.210444	0.704655	-0.438208	0.967205	4.6429	-0.237435	-1.02508	0.27222	2.35717	0.380329	-1.07142	-1.1023	0.472994	0.766432	0.982649	-0.685314	-0.237435	0.673767	-0.886087	-0.129326	-0.916975	0.889984	-1.05597	-0.360988
EPS8	0.0602595	-0.270743	-0.708686	2.09041	1.00913	-0.540638	-0.640788	0.190963	-0.499899	-1.93425	-0.499899	0.915775	0.121368	-0.464253	-0.537243	-0.713778	-0.74603	-0.503294	1.13475	-0.504992	-1.32656	0.216425	2.35012	0.289415	-0.706989	1.09061	-0.759609	0.00763853	1.8324	-1.06685	2.04798	-0.684922	0.257164	0.160409	0.272441	0.605141	0.37938	-0.257164	0.749425	1.78148	0.267349	-0.155317	-0.275836	0.769794	0.450673	1.12117	-0.409935	-0.830902	1.75262
TCF12	-0.472581	0.258107	-0.0925161	-0.405668	-0.0791335	-0.78038	0.897793	1.76231	-0.105899	-1.68504	0.729173	-0.378903	-0.477934	1.20827	0.32502	-0.352138	-0.429757	-1.05071	0.531111	0.943294	-1.15777	-0.309314	0.737203	0.129634	-0.627818	-0.25846	0.2019	-0.638524	-0.071104	0.474904	-0.328049	-1.2113	0.895117	-0.330726	0.038633	-1.06141	0.472228	-0.314667	0.828204	1.28856	0.418698	-0.261136	-0.186194	-0.975765	0.145693	-0.303961	-0.25846	0.0118679	0.330373
ZC3H13	0.598589	-0.147724	-0.0766468	0.370126	-0.325418	-0.107109	-0.366033	-0.528496	-0.767113	-1.95004	0.674743	0.79659	-0.970192	0.319356	0.674743	0.334587	-1.33066	-0.569112	0.735667	-0.426957	-1.26973	0.187355	1.83737	-0.0715698	0.131509	0.375203	1.15705	0.451357	0.314279	-0.919422	1.53783	-1.21896	0.400587	-0.325418	0.0147385	0.568127	-0.584343	0.644281	0.750898	2.29937	1.54798	-0.132493	1.90337	-0.70619	1.68506	-0.569112	-0.452342	-0.579266	0.695051
CXCL13	-0.519824	0.66528	0.847603	0.296074	-0.246339	0.218587	2.65717	-0.310152	0.674396	-0.674799	-0.734054	-0.064015	-0.638334	1.70908	1.19858	-0.383081	-0.674799	-0.574521	-0.747729	0.852161	0.414585	-0.688473	-0.351175	0.596908	0.118309	-0.483359	0.482956	-0.615544	1.10741	-0.610986	-0.383081	1.87773	0.0271468	0.505746	1.63615	-0.351175	-0.638334	2.55233	-0.565405	-0.688473	-0.560847	0.715419	-0.565405	0.37812	0.829371	-0.556289	0.0727277	-0.715822	-0.592754
GTSE1	0.197086	1.14438	-1.25851	1.88372	2.18408	-0.600024	-0.23035	-0.0108561	0.312609	-1.07367	3.55881	3.25845	-0.161036	0.243295	-0.345873	0.485893	-1.27006	-0.207246	-0.184141	0.728492	-1.55887	0.393475	0.116219	4.85267	-0.415187	0.428132	-1.01591	-0.750204	4.18263	-1.20074	0.347266	0.947986	1.5025	-0.218798	2.85412	0.751597	-0.415187	1.91838	0.474341	-1.18919	1.86062	-0.53071	0.254847	0.936434	0.0700101	-0.23035	-1.2354	0.41658	1.53715
DOT1L	0.235489	0.959841	-0.0640025	0.785718	0.0126116	-0.955512	-0.175441	0.103156	0.57677	-2.09079	2.31104	0.938946	-0.112757	1.32202	1.25237	1.15486	-0.0918622	0.0613661	0.61856	2.10209	-1.54753	-0.467968	0.653384	3.69706	0.416577	0.15191	-0.69781	0.437472	2.65232	-1.18535	-0.154546	1.42649	1.07824	0.305138	2.63839	1.84439	-0.530652	0.12405	0.890192	-0.683881	0.61856	-1.19232	0.131015	0.332998	0.897157	-0.662986	-1.11571	-0.927653	1.74688
MTHFD1	0.77558	0.13979	-0.704767	-0.26351	1.66758	-0.410595	0.244173	-0.0642322	0.476664	-1.74386	1.51575	1.13143	-0.790172	0.239429	-0.0120405	-0.382127	-1.09383	-0.557681	-0.33468	0.675941	-1.39749	0.528856	-0.42483	5.61992	-0.652575	1.62014	-1.25515	-1.12705	3.24283	-0.477021	0.604771	-0.230297	0.343812	0.604771	1.36867	2.80157	-0.619362	1.92854	1.45882	-0.557681	1.77197	-0.851853	0.481409	0.9369	0.0543854	0.600026	-0.519724	0.0875983	1.43984
MYBL2	0.470745	-0.0319128	-0.933357	1.69122	0.802758	-0.438119	0.00889338	-0.727472	-0.601344	-0.64586	1.25904	0.363165	0.283407	-0.143202	-0.146912	1.25904	-0.933357	-0.180299	-0.669972	-0.482635	-1.28021	0.231472	-0.146912	1.34808	-0.391749	0.463325	-0.911099	-0.593924	1.47977	-1.13368	0.774936	-0.564247	0.797194	0.428084	0.0255868	0.960418	-0.807229	1.03647	-0.135783	-1.1986	0.754533	-0.356507	-0.69223	-0.081993	0.135021	1.80807	-0.931502	-0.621747	0.67663
TPR	1.82184	-0.41985	-0.357083	0.763761	0.449925	-0.44675	-0.213615	0.539592	-0.455717	-2.31183	1.8846	1.4542	0.288523	0.494758	0.718927	-0.00737941	-1.15512	-0.877154	0.611326	1.40937	-1.11926	0.234723	0.118155	2.47641	-0.527451	0.611326	-1.03856	-1.05649	0.674093	-0.500551	0.405091	-0.150847	0.521659	0.252656	2.42261	0.216789	0.781694	1.3466	1.49007	-0.168781	1.0776	-0.652985	2.03704	0.145055	0.118155	0.853428	-0.150847	-0.930954	0.234723
AKT1S1	4.13768	1.06496	-0.205855	2.85738	-0.148953	-0.0446323	0.287297	0.37265	0.875286	-1.91292	0.903737	0.543357	0.44852	0.638194	1.37792	0.420069	-1.54306	-0.442947	1.29257	-0.566235	-1.29648	-0.111018	-0.670556	3.57814	-1.16371	-0.0351486	-0.291208	-0.945583	1.26412	-0.367078	0.562324	-0.793844	0.495938	0.164009	0.562324	1.1598	-0.888681	0.495938	2.63925	0.220911	2.23145	0.19246	1.76675	0.353683	0.44852	-0.755909	-0.177404	-0.0161812	0.0502046
MUC16	0.189041	-0.38786	-1.34936	-0.58016	0.381341	-0.38786	1.15054	0.381341	-0.195559	-0.38786	-0.96476	0.189041	0.189041	-0.38786	-0.38786	-0.38786	0.958241	-0.00325932	0.573641	-0.96476	-0.00325932	1.15054	-0.77246	-0.38786	0.189041	0.765941	0.381341	-0.195559	0.189041	1.34284	-0.00325932	-0.77246	1.15054	0.958241	-1.15706	0.189041	-0.38786	-0.58016	-0.77246	-0.00325932	-0.38786	-0.58016	1.34284	1.91974	-0.00325932	0.958241	2.88124	0.189041	-0.00325932
BNC2	0.00939624	-0.147998	-0.210956	-0.683139	-1.21828	0.19827	1.26855	0.513058	0.229748	-1.24976	-0.147998	-0.0535615	-0.65166	1.70926	0.0408751	-0.0535615	-0.93497	-0.903491	-0.431308	-0.840533	-0.147998	-0.903491	0.670453	-1.06089	-0.997928	0.072354	1.86665	-0.588702	0.166791	5.58116	-0.462787	-1.59603	0.450101	1.14264	0.985241	-1.31272	-0.36835	-0.273914	1.92961	2.18144	-0.116519	0.292706	0.513058	-0.620181	0.135312	-0.93497	2.02404	-1.24976	-0.336871
HHEX	-0.0616834	0.697827	-0.596793	-0.510485	0.249026	-0.2343	2.66565	-0.441439	-0.2343	-1.01107	1.75079	3.70135	-0.251561	0.922228	0.749612	-0.337869	-0.355131	-0.66584	0.369857	0.870443	-0.303346	-0.510485	-0.147991	0.83592	-0.527747	-0.66584	0.352595	-1.11464	6.67034	1.80257	-0.545008	-0.648578	0.128194	0.007363	1.06032	-0.907502	-0.0271602	0.525211	0.801397	0.369857	-0.182515	0.110933	0.697827	-0.217038	-0.510485	-0.406916	-0.0271602	-1.28726	-0.821194
SETD6	-0.626645	-0.0179216	-0.707808	1.07778	0.590801	-1.1542	-0.0179216	0.0226599	-0.261411	-1.76293	0.184986	2.21406	-0.383155	1.40243	0.631383	-0.951297	-1.27595	-0.423737	2.01116	0.387894	-0.383155	-0.261411	1.44301	5.01419	0.753128	0.712546	-1.19479	0.428475	0.915454	-0.586063	0.0632415	-0.545482	-0.261411	1.28069	1.84883	0.347312	-1.27595	0.631383	0.671965	-0.586063	0.266149	-0.707808	1.44301	-0.0179216	1.52418	-0.0585031	-0.220829	-1.07304	0.996617
NEIL2	-0.097242	0.339151	-1.61178	-0.199923	0.621522	-0.507964	0.31348	0.878224	-0.225593	-1.81714	-0.738996	1.87936	0.493171	-0.225593	-0.353943	0.903894	-1.2524	-1.53477	0.801213	0.698533	-1.27807	0.801213	-0.0715719	3.21421	-1.02137	0.621522	0.0311087	-1.35508	1.44297	0.0567789	0.18513	-1.2524	0.390491	-0.0715719	4.54905	-1.53477	1.90503	-0.867346	1.08358	0.929564	-0.482294	-0.841676	0.133789	1.28895	-1.14972	0.18513	0.0567789	-0.867346	0.18513
MGAT5	0.253832	0.194264	-1.01978	1.29768	0.449554	-0.574442	-0.0808819	0.282197	-0.645356	-1.46228	2.05221	-0.180161	-0.849588	1.24946	1.82245	-0.14045	-0.98007	-0.832569	1.58134	-0.548913	-1.05098	-0.134776	1.10196	-0.531894	-0.568769	1.50759	-0.219873	-0.611318	0.580035	-0.775838	2.10327	-0.778674	0.809796	0.177245	-0.358864	-0.648193	-0.134776	-0.948868	0.0836383	2.99678	1.22393	-0.242566	0.523304	-1.01411	0.404169	-0.375884	-0.733289	-0.197181	0.279361
ETV4	-0.891686	-0.234886	-0.0359694	3.44319	2.60249	-1.03055	-1.37584	-0.512618	-0.827882	-1.31954	2.73385	-0.651485	-0.568915	-0.636472	0.444433	0.271788	-0.99302	0.996145	-0.535137	-0.55015	-0.272417	0.35811	-0.268664	-1.30078	0.253023	0.0616123	-0.869167	-0.388765	-0.996774	-1.33456	1.36395	-1.24823	-0.313702	-0.332468	-0.955489	0.549521	1.58163	-0.666497	0.583299	1.96821	0.665868	-0.302442	3.56329	-0.921711	-0.0659945	1.00365	-1.10186	0.511989	1.0637
CXCL9	-0.618934	-0.588754	0.296519	-0.0972554	0.0019067	0.116877	0.688856	-0.656299	-0.148992	-0.532706	-0.656299	-0.463724	-0.113064	2.86611	4.35641	-0.140369	-0.651988	0.328136	0.408615	2.73533	-0.697976	-0.344442	-0.268274	-0.0426444	-0.47091	-0.580132	-0.377496	-0.674982	0.211728	-0.64624	-0.00384182	0.762149	0.0349607	-0.092944	0.811012	-0.166238	-0.620371	0.454603	0.329573	-0.683605	-0.386119	-0.358813	0.114003	-0.259651	-0.160489	-0.363125	-0.643365	-0.672108	-0.682168
ERBB2IP	0.489117	-0.379992	-0.392063	1.24234	0.549472	-0.486216	0.47946	0.701566	-0.507944	-2.22202	1.33167	-0.520015	-0.548985	0.889872	1.9666	-0.201342	-1.21289	-0.940084	0.136645	0.95747	-0.998024	0.276668	1.10715	1.37754	-0.271353	-0.213413	-0.242383	-0.708322	2.11145	0.320123	1.70104	-0.0709754	0.62914	0.30081	1.77105	0.513259	-0.737292	-0.964226	0.52533	0.68708	1.899	-0.295495	1.64551	-1.45431	1.09991	-0.809718	0.43359	0.0135213	1.013
RBP7	-0.428622	-0.226884	7.12352e-05	-0.479057	-0.706012	-0.504274	-0.126015	0.227027	-0.0503633	-0.479057	-0.0503633	0.0252885	-0.504274	0.126158	0.479199	-0.35297	0.10094	-0.453839	0.504416	0.302678	0.0252885	-0.226884	0.201809	-0.0755805	-0.151232	-0.327753	-0.378188	0.0252885	-0.201667	0.807023	-0.378188	-0.327753	-0.302536	0.252244	-0.025146	-0.529491	-0.151232	0.151375	0.807023	1.18528	-0.378188	0.504416	0.126158	-0.302536	0.302678	-0.529491	0.075723	-0.35297	-0.025146
DLL4	0.302427	1.42099	-0.778854	-0.368713	0.563426	-0.983924	-0.592426	-0.722925	-0.648354	-1.50592	0.0227856	-0.611069	-0.68564	0.115999	0.171928	-0.144999	0.32107	0.507498	1.47692	2.12942	-1.09578	0.339713	0.768497	1.04814	0.582069	0.0414284	-0.424641	-0.387355	-0.648354	-0.983924	-0.778854	1.99892	0.414284	1.19728	2.52092	-0.499212	-0.35007	3.6022	1.10407	0.0973567	-0.163642	0.768497	-0.611069	-0.704283	2.61413	-0.238213	-0.517855	0.731211	3.88184
CXCL1	-0.294782	-0.0134611	-0.731315	-0.0468747	-0.156816	-0.263524	-0.203164	-0.79922	-0.111546	-0.0457968	0.415527	2.03016	0.105103	-0.495264	0.226901	-0.481252	-0.824011	-0.119091	-0.0145389	-0.307717	-0.938264	0.173009	1.1323	3.83988	-0.731315	0.0910913	-0.775507	-0.911318	0.723794	-0.501731	-0.122325	3.17916	1.35542	-0.0565754	-0.736704	-0.460773	-0.052264	-0.750717	0.310974	-1.05467	2.86873	-1.00509	0.536247	4.89834	-0.867125	-0.617062	-0.538378	-0.755028	-0.105079
IL1RN	-0.498557	-0.441455	-0.0743696	-0.792226	-0.800383	-0.775911	-0.637234	-0.115157	0.855581	-0.441455	0.790321	0.309031	-0.694336	0.105094	0.390606	-0.514872	-0.743281	-0.196731	-0.310936	0.0806221	-0.930903	-0.465928	-0.261991	0.57007	0.145882	-0.384353	0.464023	-0.800383	1.68764	1.10846	1.60607	2.05473	0.692431	2.4055	-0.465928	1.00241	-0.857486	-0.384353	-0.253834	-0.824856	0.170354	-0.890115	-0.359881	2.38918	-0.669864	-0.253834	-0.52303	-0.743281	-0.678021
IGFBP3	-0.702849	-0.0617202	1.28121	0.518734	-0.795884	-0.261947	1.39751	1.0375	-0.670489	-1.24892	-1.08914	-0.911165	-0.45206	0.797837	-0.302396	-0.539027	-0.177002	-0.395431	-0.155766	-0.0991362	0.27199	-1.21959	0.126371	2.18324	-0.619927	0.0737866	1.40762	-0.342846	2.21055	3.52719	-0.612848	3.42303	-0.052619	-0.765546	2.16807	-0.997121	1.05368	0.243676	3.40381	0.443902	-1.02442	0.648173	1.61492	-1.08105	1.85358	0.0353593	3.68393	-1.05072	-0.177002
BTC	4.87665	-0.357609	-0.208909	-0.744231	0.921215	-0.298129	-0.62527	0.861735	-0.298129	-1.27955	-0.50631	1.21862	0.534594	0.594074	0.534594	0.623814	-0.47657	-0.327869	0.237193	-0.50631	-0.357609	1.2781	0.207453	-1.36877	-0.803711	0.326413	0.326413	-0.0304682	11.8358	-1.13085	0.594074	-1.30929	-0.238649	-0.208909	0.266933	-1.13085	0.564334	-1.45799	1.90264	1.96212	1.51602	0.296673	1.36732	0.0587521	0.296673	0.950955	1.39706	0.177713	1.33758
HSPD1	0.425515	-0.551261	-1.34515	0.956906	1.82945	-0.81344	-0.804168	-0.423049	-0.13753	-1.52836	-0.0368153	0.696646	0.202023	-0.685548	0.0993897	-0.36358	-1.16866	-0.372852	0.239112	0.932287	-1.65721	0.0255321	-0.466533	3.0521	-0.595704	0.688333	-1.31829	-1.16354	1.11453	-1.52132	0.356133	0.0242531	0.341106	1.02117	0.192111	0.0834032	-0.733827	1.54873	-0.271178	-0.477404	0.842123	-0.784984	-0.819195	0.0881992	0.251262	-0.14968	-1.14468	0.296663	1.61011
ZEB1	0.200067	-0.373585	0.0867527	-0.536474	-1.18095	-0.38775	0.341709	-0.38775	-0.529392	-1.37925	-0.359421	-0.826841	-0.876416	0.809129	-0.309846	1.02868	0.0513421	-0.85517	-0.373585	-0.600213	-0.18945	-0.996812	1.63774	0.455023	-0.883498	0.27797	1.33321	0.235477	-0.0832183	2.51592	-0.15404	-0.925991	-0.0194792	0.164656	0.455023	-0.98973	-0.798513	-0.260271	3.04708	1.75813	-0.274436	0.887033	1.60233	-0.472735	0.171738	-0.352339	2.50884	-1.32967	-0.451489
NAA60	-0.535192	0.357595	0.393594	1.98477	-0.585591	0.206397	-0.167998	-0.182397	-0.844788	-2.16957	0.933586	0.443994	-0.304796	0.868787	0.422394	-0.405594	-1.74477	-0.499193	0.919187	0.213597	-1.27678	1.76157	1.03438	3.81354	-0.160798	1.01999	-0.506393	-0.103198	1.27198	-0.923987	0.515992	-0.887987	0.767989	0.472793	0.580792	0.328795	-1.00319	0.206397	1.55998	1.73997	1.19278	0.66719	1.73277	-0.765589	1.60318	-0.859188	-0.067199	-0.67199	0.249596
WNT5A	0.406765	2.02903	-0.541371	0.0327299	-0.767531	-0.902358	1.88551	0.193652	-0.236923	0.746006	-0.210828	0.0327299	-0.880612	-0.0977475	-0.971946	0.0936194	-1.01979	-0.737087	-0.567466	-0.167335	-0.915406	0.467655	3.03806	-0.876262	-0.641403	0.558989	0.458956	0.545941	-0.0673027	-0.367401	-0.410893	-1.16766	2.74231	0.184954	-0.610958	-0.706642	-0.924104	-0.42829	1.74198	1.14614	2.59878	-0.48918	0.0414284	0.0457777	0.754705	0.14581	2.18126	-0.824072	0.480702
ERBB2	0.0924165	-0.0920537	0.0385964	0.140387	-0.0569536	-0.0499336	0.337337	-0.0253636	-0.139634	-0.376364	0.0467865	0.150527	-0.129494	-0.0550036	-0.0397936	-0.222704	-0.287444	-0.115064	0.248027	-0.0932237	-0.205544	0.265967	0.0658965	0.0982665	-0.104534	0.0124664	-0.191894	0.124007	0.0487365	-0.244544	0.742937	-0.126374	-0.109604	0.0861765	0.255437	-0.202034	-0.0530536	2.74481	0.0939765	0.132197	0.145457	0.0109064	0.327197	-0.0604636	0.0861765	-0.0795737	-0.164204	-0.206714	0.473447
GREB1	-1.28288	-0.0303281	0.148608	-0.119796	-0.83554	0.50648	2.47478	-0.925008	-0.83554	-0.3882	-0.925008	0.774884	-0.567136	-0.0303281	-0.925008	-0.298732	-0.298732	-1.10394	1.49063	0.417012	-0.298732	-0.0303281	-0.0303281	0.148608	-0.746072	0.685416	2.29584	-0.0303281	2.92212	2.83265	-0.119796	-0.83554	0.50648	0.417012	3.01158	-0.477668	-0.477668	-0.119796	0.148608	0.95382	-0.119796	0.148608	0.0591399	-0.298732	1.04329	-0.746072	1.04329	-0.119796	-0.477668
CASP3	0.870979	0.627745	-1.00648	0.0652674	1.57028	-0.215971	0.323703	0.81017	0.148879	-1.8806	-0.960874	1.66149	-0.253977	0.574538	0.863378	-0.405998	-0.983678	-0.550418	1.09901	-0.0411473	-1.40174	1.67669	-0.482008	1.31944	-0.78605	0.194485	-0.846859	-0.398397	1.89712	-0.892465	0.711357	0.004459	0.718958	0.931787	1.69949	-0.466806	0.240092	0.452921	1.57028	-0.13236	0.946989	0.338905	1.46386	0.612543	0.414916	1.12941	-0.00314205	-1.1433	1.16742
PCDH12	0.76801	0.64348	-0.975402	-0.933893	-1.34899	-1.3905	-0.269736	0.145363	-0.352755	-1.09993	0.186872	1.34915	-0.560304	0.60197	-0.394265	0.477441	0.518951	-1.18295	0.64348	0.68499	-1.26597	-0.892383	1.43217	1.26613	0.269892	0.0208331	0.76801	0.394421	-0.186716	0.435931	0.186872	-0.0621865	0.60197	1.30764	0.851029	-1.34899	-1.05842	0.352912	1.97179	0.68499	0.0623429	-0.228226	-0.186716	-0.809363	0.975559	-0.435775	0.560461	-0.933893	-0.601814
ADAM17	1.49118	-0.0818443	0.430302	0.588824	-0.185493	-0.222075	0.0705803	0.0827743	-0.240366	-2.72794	0.296169	1.4424	-0.722028	1.14975	1.19243	-0.648864	-0.661058	-0.69764	0.869285	1.76554	-1.53902	0.844897	1.78993	1.04	0.119356	0.412011	-0.112329	-0.148911	2.78984	0.75954	0.497369	0.308363	0.485175	0.613212	1.28388	0.162035	-1.12443	1.13755	1.20462	-0.0879412	0.418108	-0.234269	0.0949683	-0.709834	1.69238	-1.05126	-0.344015	-1.3927	1.52166
SHC3	-0.618796	-0.618796	-0.243543	-0.524983	-0.524983	-0.14973	0.976028	-0.900235	0.131709	-0.806422	-0.243543	-0.712609	-0.524983	-1.08786	-0.243543	-0.337356	-0.712609	-0.806422	-0.243543	0.506962	-0.524983	0.0378963	-0.243543	-0.14973	-0.14973	-0.337356	0.413149	0.0378963	-0.337356	-0.337356	-0.243543	-0.337356	1.16365	0.882215	-0.524983	-0.712609	-0.243543	-0.806422	0.0378963	0.976028	1.16365	0.600775	-0.337356	-0.337356	2.9461	0.506962	-0.806422	1.53891	1.16365
SMURF1	0.742522	-0.335664	0.11358	0.0237312	-0.964605	-0.407543	2.62036	1.11989	-0.23683	-2.00685	0.787446	-0.533331	0.221399	0.796431	-0.578256	-0.0211931	0.814401	-0.0122083	-0.0481478	0.958159	-0.416528	0.374142	1.4074	1.55116	-0.722014	0.446021	-0.155966	0.643688	-0.299724	0.338202	0.760491	-0.380588	1.55116	0.715567	0.293278	0.167489	0.293278	0.185459	1.95548	0.877295	1.98243	0.104595	4.94744	-0.632165	1.10192	-0.470437	0.652673	-1.07242	0.85034
PIK3CA	0.676952	-0.246491	0.384153	0.947228	-0.269014	-0.955966	1.8031	0.102615	-0.618121	-2.19473	0.36163	0.170184	-0.877135	1.43147	1.12741	-0.325322	-0.820828	-1.01227	0.947228	0.654429	-1.29381	-0.178922	2.05086	-0.31406	-0.877135	0.0575694	0.260276	-0.0212611	0.81209	0.564337	0.879659	-0.449198	0.384153	0.429199	1.62292	-0.573075	0.631906	1.454	1.52156	1.72427	0.947228	1.18372	1.28507	-1.16993	1.454	-0.696951	0.21523	-0.888397	2.36618
LIMK2	-0.461418	0.907109	-0.747081	1.03333	-0.242188	-0.295334	-0.720508	0.661306	0.342426	-1.84987	2.58123	1.03998	-0.627501	0.628089	0.0966224	-0.308621	-1.58414	-0.182398	0.302566	0.508509	-1.39813	1.0134	0.960256	0.382286	-0.282048	0.196272	-0.707221	0.089979	0.089979	0.275992	0.282636	-0.640788	2.06969	1.77739	0.634733	-0.275404	-0.00967099	1.35221	3.06619	0.143126	0.182986	0.0434757	1.05326	-0.301978	0.342426	-0.800228	-0.414914	-0.0960344	1.05991
MTOR	1.67822	-0.356476	-0.109846	1.23121	0.522144	-1.03471	1.06165	0.552973	0.383415	-2.06747	1.09248	2.10983	-0.448962	1.66281	1.35452	0.290928	-0.680178	-0.402719	1.43159	0.89209	-0.711007	1.80154	0.568387	3.38922	0.368	1.94027	-0.217746	-0.325647	3.75917	0.198442	0.676288	-0.202332	0.75336	0.306343	2.2948	1.58574	-0.695592	1.78612	2.89596	0.969162	1.80154	0.0288838	1.46242	0.12137	0.475901	-0.0944313	0.876675	-1.63587	0.815018
CDX2	1.02592	0.680338	-0.177024	2.01518	0.419172	0.0841414	-0.509417	-0.770582	-0.506779	-1.27181	2.73537	0.899295	1.73028	0.0208286	0.524693	0.44819	-1.2085	2.39242	2.19721	-1.00801	-1.26653	0.820153	1.48758	-1.42218	-0.57273	0.456105	-0.767944	-0.282546	-0.506779	-1.59629	1.26598	-1.39052	-0.601748	0.437638	0.208129	0.13954	0.390154	0.725184	-0.258803	-0.0240181	1.3161	1.14991	0.173835	-1.14782	1.32402	0.577454	-1.1531	-0.0820548	1.99672
KRT19	0.992151	1.31108	-0.452688	0.758593	0.508927	-0.425305	0.866513	2.08907	-0.196579	-1.45296	0.94705	-0.443023	-0.546111	-0.444634	-0.520339	-0.753897	-0.591212	-0.766783	-0.378593	-0.768394	-0.76034	1.88289	1.47699	1.17578	1.21121	1.93444	-0.388258	0.610404	6.2464	-0.28517	0.855238	0.930943	1.20638	-0.631481	-0.794166	-0.343157	-0.903697	-0.0483906	0.566914	0.21255	1.35296	0.0981872	0.603961	5.38465	0.55886	-0.103156	0.293087	-0.431748	2.7833
PRKX	0.0201745	-1.01711	-0.301741	1.34361	-0.963457	-0.105015	-0.856152	-0.784615	1.79071	-1.5894	2.21993	-0.766731	0.12748	1.32572	0.0380587	1.02169	-1.57152	1.4688	0.199017	1.00381	-1.10653	-0.0334782	0.377859	0.842848	-0.409047	-1.1423	-0.444815	-0.194436	-0.194436	-1.1423	-0.230205	-0.480584	0.324206	0.145364	2.32724	1.54033	-0.999226	0.431511	2.27359	1.93379	-0.0692466	-0.176552	1.95167	1.00381	-0.373278	-1.17807	-1.26749	-0.462699	0.216901
PYCARD	2.38524	0.0201043	0.923157	1.35318	-0.108903	0.170613	-0.173407	-0.710938	-0.108903	-1.7	1.37468	0.944658	-0.474424	2.32074	1.15967	0.278119	-0.796943	0.665142	0.084608	0.342623	-0.925951	2.19173	0.213615	3.73982	1.48219	1.20267	1.05216	-0.108903	0.235117	-0.452923	0.149112	0.966159	0.98766	0.256618	0.837152	0.557635	-1.16246	0.084608	0.256618	1.20267	1.56819	2.06272	1.24568	1.28868	3.50331	0.944658	-0.818444	-0.452923	0.686643
DVL2	1.85843	-0.0683112	-1.34192	-0.149953	1.05834	0.0133301	0.96037	1.28694	-0.133624	-1.68481	-0.296907	1.12365	-1.08066	0.895057	0.225598	-0.754099	-1.40723	-0.0846395	0.405209	0.470522	-0.819412	0.437865	1.23795	5.74456	-0.0193264	0.993027	0.0296584	0.176613	2.75648	-0.378549	-0.0683112	-0.0193264	-0.296907	0.20927	2.87078	-0.427533	-1.26028	0.780759	1.54819	1.56452	0.993027	-0.166281	0.503179	-0.705114	2.31562	0.829744	0.470522	-0.623473	0.48685
NELL2	-0.202462	-0.0410799	0.502238	-0.250876	-0.121771	0.0826461	-0.0948738	-0.315429	-0.180944	-0.39074	-0.30467	-0.310049	-0.116391	0.954107	0.179475	0.0288522	-0.250876	-0.164806	0.0611285	0.712035	-0.191703	-0.283152	-0.137909	-0.256255	0.13644	-0.180944	0.190234	-0.100253	0.781967	-0.2186	0.120302	0.211751	-0.315429	0.0449903	0.335477	-0.207841	-0.326188	0.362374	-0.100253	0.674379	1.56198	0.0826461	-0.0249417	0.125681	-0.121771	-0.0625975	-0.100253	-0.315429	-0.245497
WNT3A	-0.415164	1.10062	-0.0362176	0.153256	0.342729	0.153256	0.532202	-0.604638	-0.415164	-0.225691	2.42694	-0.983584	-0.225691	-0.604638	-0.225691	0.532202	-0.604638	-0.604638	-0.0362176	-0.415164	0.721676	-0.415164	-0.983584	-0.0362176	0.532202	1.47957	-0.225691	-0.794111	1.47957	-0.0362176	2.23746	-1.552	-0.983584	1.2901	1.85852	0.153256	-0.604638	-0.0362176	-0.415164	0.342729	0.532202	1.2901	1.66904	0.342729	0.721676	-0.0362176	0.342729	1.47957	0.153256
MAPK3	2.86386	1.1352	0.0314816	2.45288	-0.818019	0.0738507	-0.502369	0.486949	-0.417631	-1.57219	0.660663	-0.837085	-0.0850334	0.497542	0.734808	1.22629	-1.03622	-0.697267	-0.307471	-0.890046	-0.218496	1.5377	0.887337	-0.451526	0.00606014	0.188247	0.800481	-0.335011	0.0208893	-0.904875	0.859797	-1.45356	1.20087	-0.34984	-0.650661	1.239	0.0759691	0.0632584	1.07164	2.66472	0.573806	1.47203	3.91461	0.368316	0.849205	-0.260865	0.497542	0.0272447	0.00182323
APOL6	-0.466277	0.103317	0.0463578	1.82159	1.8121	1.45136	1.61274	0.11281	0.435581	-1.558	0.948216	-0.390331	-0.47577	1.37541	2.27727	0.017878	-1.34915	-0.53273	1.06213	2.55257	-0.864993	1.30896	0.131797	-0.874487	-1.14979	-0.798541	-0.20996	-1.26371	0.150783	-0.153	0.264702	-0.00110844	1.00518	-0.409318	1.96399	-1.34915	-0.153	1.35642	1.99247	-0.437798	2.42916	-0.361852	0.502033	2.02095	0.188756	-1.14979	-0.741581	-0.864993	-0.115027
CDH5	0.472917	1.94392	-0.372127	-0.278233	-1.68664	-0.403425	0.00344808	-0.653808	0.629406	-1.02938	0.159938	1.13017	0.410321	0.253831	0.410321	0.347725	-0.184339	-1.06068	-0.372127	1.22407	-0.935489	0.566811	0.973683	1.34926	0.034746	-0.121744	1.72483	-0.121744	0.598108	0.942385	-0.153041	-0.998085	0.7233	1.22407	0.7233	-0.685106	-0.278233	0.285129	1.81873	1.22407	0.598108	0.441619	1.47445	-0.779	0.817194	-0.62251	-0.0278498	-0.872893	0.379023
CD1C	-0.0290498	0.735848	0.395893	0.0559389	-0.62397	0.735848	1.41576	-0.0290498	0.26841	-0.836442	-0.369004	-0.538982	0.0984332	1.54324	-0.496487	-0.411499	-0.708959	-0.793948	-0.32651	-0.453993	1.33077	-0.241521	0.480882	-0.32651	0.608365	-0.114038	2.81807	-0.156533	0.310905	4.8578	0.310905	-0.921431	-0.62397	-0.369004	1.33077	-0.62397	0.905825	-0.411499	0.905825	2.73308	0.523376	0.693354	3.62546	1.20329	-0.0290498	-0.32651	0.990814	-0.62397	-0.581476
CAPN2	0.855256	0.00785109	-0.0101184	0.427771	-0.882113	-0.167115	-0.323166	1.57498	-0.177519	-1.72101	-0.140634	-0.149146	-0.587035	0.226323	1.13804	-0.542584	-0.930347	-0.603113	0.546937	0.0835123	-0.829151	0.801348	-0.14158	-0.304251	-0.917107	0.122289	-0.0999661	-0.744977	2.15474	0.920514	0.119451	-0.422472	1.22883	-0.254126	-0.217241	0.633947	-0.688232	-0.257909	1.38583	0.583822	0.913894	-0.434767	5.58881	0.706771	-0.132122	-0.208729	0.871334	-0.947371	-0.491513
HDAC1	1.42768	1.10311	-0.0717237	2.16621	0.579543	-0.817701	0.303925	1.03926	0.0463982	-1.89357	0.598698	2.11619	-0.483554	0.812594	1.27976	0.257102	-0.616574	0.234755	1.3617	1.14993	-1.0433	0.903048	-0.0163873	7.08263	-0.427153	1.06693	-1.23911	-0.354791	1.49685	-1.22208	0.764707	-0.423961	0.301797	0.0751306	1.49472	-0.604868	-0.0717237	0.307118	-0.125996	-0.108969	1.28615	-0.515479	0.207087	0.664676	-0.0376705	-0.740017	-0.624023	-0.0993918	1.20846
SCAND1	-0.681538	-0.0711844	-0.212035	1.83813	0.0774916	0.0774916	-0.21986	-0.759789	-0.368536	-1.61272	2.13548	-0.892815	-0.814564	-0.501562	-0.0633593	-0.352886	-1.12757	1.37645	-0.478087	-0.016409	-0.806739	1.88508	0.58612	1.3921	1.05562	2.99624	-0.618938	0.0931417	-0.0555343	-1.01019	0.914772	-0.17291	1.14952	0.500044	0.351368	0.828697	-0.96324	2.55021	1.68945	1.5173	1.14952	2.00245	-0.266811	0.202692	2.62846	-0.251161	-0.673713	0.163567	1.22777
TNS1	0.987829	-0.741298	-0.146512	-0.775286	-1.11091	-0.76254	0.0149296	0.00643271	0.133887	-1.23412	-0.248475	-0.800776	-0.813522	0.737169	-0.494887	0.90286	0.694685	-0.609595	-0.222985	-0.528874	0.779654	-0.923982	0.830636	-0.528874	-0.724304	0.856127	1.16626	1.24699	0.159378	1.3447	-0.12527	-0.771037	0.0319235	-0.669074	0.609715	-0.805025	-0.622341	-0.660577	1.96923	2.4493	-0.584104	1.20025	1.22149	-0.571359	-0.286712	0.138135	5.55918	-1.16614	-0.256972
LAMP3	-0.0111371	0.363294	-0.297466	0.14304	-0.363542	1.72886	2.47773	-0.23139	0.341268	-1.22253	-0.209365	-0.0551878	0.363294	2.89621	0.847851	-0.451644	-0.870125	-0.89215	0.451395	0.561521	-0.870125	0.341268	0.0329136	-0.297466	0.231142	-0.56177	-0.0331624	-1.28861	-0.0772131	0.297218	0.583547	0.781775	-0.451644	0.253167	0.693673	-1.09038	0.209116	-0.253416	0.781775	-0.539745	0.0108882	-0.121264	-0.0111371	0.781775	0.47342	-0.0772131	-0.583796	-0.782024	-0.121264
VEGFA	0.429976	-0.939131	-0.623957	-0.517702	-0.0237609	-1.16169	-1.17677	0.961249	-0.351858	-1.45605	0.345259	-0.0194533	-0.664161	-0.169502	-0.00724833	1.11704	-0.28868	-0.808466	-0.0876573	0.359618	-1.39861	-0.756057	1.13643	2.47394	0.604434	0.674792	-1.02672	-0.387755	-0.649802	-0.718724	0.0982885	-0.0639654	-0.0467349	0.754483	-0.406421	-0.112067	-0.864466	1.40709	1.44011	-0.815646	-0.214732	-0.531343	-0.280065	-1.29523	0.114083	-1.05113	-1.21051	-0.844363	0.991403
LY6G6D	2.82912	-0.238289	-0.563547	0.252643	-0.202961	0.0796598	-0.743839	-0.741403	-0.735312	-0.647602	3.44066	-0.738966	-0.0433778	-0.743839	-0.686584	0.0187501	-0.745057	1.96786	-0.563547	-0.734094	-0.742621	6.04272	2.84252	-0.741403	0.914122	1.64504	0.746012	0.496282	-0.730439	-0.73653	5.21191	-0.745057	-0.729221	0.708248	-0.715821	0.0906235	-0.680493	-0.685366	2.35159	2.86323	1.00427	-0.117688	-0.22367	-0.745057	2.17373	1.09685	-0.735312	0.555974	1.7096
KDM1A	2.14884	-0.606977	-0.484975	1.47424	2.98132	-0.983748	-0.463445	0.896521	0.397747	-1.78394	0.796048	0.903697	-0.850981	1.363	0.681223	-0.101027	-1.5184	0.225509	1.11182	0.189626	-0.933512	0.0102108	0.189626	0.806813	0.211156	2.18472	-0.739744	-0.628506	1.56753	-0.840216	0.921639	0.989816	0.537691	0.713517	1.79001	-0.427562	0.203979	-0.226617	0.480278	0.153743	1.56394	-0.398855	0.810401	0.114271	0.498219	-0.21944	0.329569	-0.854569	0.480278
ABCC5	1.46683	1.04951	0.509439	0.349874	-0.582969	-0.435678	1.28272	-0.595243	-0.533872	-1.7613	-0.0551763	-0.337484	-0.791631	1.35636	0.57081	0.411245	0.153486	0.0430177	1.40546	1.03723	-1.17213	0.178034	0.791747	-0.693437	0.914489	0.435794	0.178034	2.35058	0.116663	0.816295	0.988135	-0.447952	-0.276113	0.607633	1.06178	0.939038	-0.300661	-0.497049	1.88415	0.779472	1.02496	1.92098	-0.32521	-1.29488	3.83576	-0.582969	0.202583	-1.08621	3.30797
KIAA1549L	0.0685309	-0.184396	-0.943178	-0.627019	0.131763	-0.879946	-0.943178	2.21841	0.890544	-0.627019	0.0685309	0.131763	-0.943178	0.194994	0.321458	-0.437323	-0.690251	-1.00641	0.447922	3.41982	-1.00641	-0.563787	0.700849	-0.753482	0.0685309	0.511153	-0.627019	-0.374092	-0.31086	0.194994	-0.690251	-0.627019	0.511153	0.38469	-0.627019	-0.879946	-1.06964	1.08024	1.01701	-0.563787	-0.500555	-0.500555	7.34019	-0.31086	-0.0579327	-0.753482	-0.753482	-0.437323	0.321458
CTNNB1	0.938183	-0.234281	-0.685756	0.797375	1.15646	-0.194338	-0.491287	0.764291	-0.367827	-1.53101	0.965215	0.00335915	-1.19372	0.987809	0.0840518	-0.0252867	-0.991177	-0.684545	0.664635	0.813917	-1.41118	-0.954462	1.71727	0.867577	-0.106383	2.22362	-0.177392	-0.0724919	0.149413	-0.519126	1.62811	-0.156009	0.480253	0.399963	-0.0789473	-0.273417	0.301518	0.0743687	1.28678	1.57283	1.22222	4.06422	0.688036	-0.636533	0.806654	0.783253	-0.34604	0.371318	0.529072
CD70	-0.0284987	-0.187373	-0.306529	-0.160894	-0.0152591	-0.306529	-0.319769	0.130376	-0.0682173	-0.306529	-0.213852	-0.372727	-0.306529	-0.107936	-0.253571	-0.29329	-0.306529	-0.29329	-0.147655	0.037699	-0.319769	-0.253571	-0.0682173	-0.26681	0.249532	7.41212	-0.319769	-0.147655	0.0509386	-0.0946964	-0.0152591	-0.00201959	-0.0682173	-0.107936	-0.107936	-0.399206	-0.346248	-0.0152591	0.143615	-0.227092	-0.213852	-0.26681	-0.0946964	0.752634	-0.187373	-0.240331	-0.253571	-0.253571	0.01122
DVL3	1.19819	-0.100199	-0.229232	1.19013	-0.382458	-0.398587	0.96432	0.294963	-0.495362	-2.39859	0.956256	-0.229232	-0.148587	0.794965	0.899804	-0.140522	-0.955041	-0.88246	1.11755	0.0691561	-1.14053	0.206253	1.7869	1.16593	-1.27762	0.206253	0.375609	-1.16472	0.682061	2.38368	0.561093	-1.72924	1.01271	0.0772207	0.738513	0.0772207	1.59335	0.907869	2.5611	1.46432	1.05303	1.11755	1.64174	-0.293748	0.883675	0.319157	0.480448	-0.88246	2.08529
PLEKHB1	-0.238879	0.0481441	-0.20969	0.515165	-0.268068	-0.569685	-0.579415	-0.691305	-0.350769	-0.783737	0.831377	-0.691305	0.807053	-0.292392	0.310843	-0.783737	-0.69617	1.15245	-0.0442871	-0.662117	-0.151313	0.982186	-0.0783407	-0.842114	-0.618333	0.432463	-0.248609	-0.608604	-0.720494	-0.642657	-0.00536869	-0.832385	-0.253473	-0.414012	-0.803196	-0.418877	1.82866	-0.46266	-0.0734759	0.340032	0.0967921	0.194088	-0.404282	-0.798331	2.27622	-0.185366	-0.506443	-0.112394	0.456787
ERN2	0.46197	0.657947	3.26808	-0.370499	-0.521384	-0.406919	-0.091275	1.29097	0.229572	-1.33651	-0.771124	0.716913	-0.332344	-0.157179	0.0162522	-0.838763	0.304148	-1.0226	-0.784999	0.442892	1.17824	0.491453	-0.800608	-1.0781	-0.741641	-0.00976243	-0.878652	1.08285	0.26079	-0.594225	-0.932415	-1.32957	0.210495	-1.144	0.00584636	2.41654	0.415143	0.156731	1.90492	-0.0548545	0.165403	-0.0669947	2.07314	0.00758067	1.46093	-0.403451	-0.188396	-0.377436	-1.05729
CTPS2	-0.186942	-0.41577	-0.910041	0.119689	0.188338	-0.823086	-0.745284	-0.136599	-0.173212	-1.64229	4.06928	0.192914	-0.296779	0.485815	0.0647702	-0.4295	-0.95123	-0.132023	0.0784999	-0.159482	-0.9375	0.787869	1.90455	0.902284	-0.832239	1.543	0.275293	0.371401	-0.63087	-1.02903	1.95947	-0.910041	0.42632	0.375977	0.366824	-0.4295	0.0830765	-0.0176082	0.531581	1.31418	2.11965	0.0418873	0.462932	-0.960383	1.9549	-0.855122	-0.868852	1.09908	-0.740707
ACVR2B	-0.446773	-0.0451241	-0.0953302	0.507144	0.256113	-0.170639	-0.396567	-0.672701	-0.396567	-1.70193	0.256113	0.858587	0.155701	-0.120433	0.758174	0.105494	-1.07435	0.858587	2.41498	0.281216	-0.873526	-0.773113	0.507144	0.88369	0.582453	0.23101	-0.547186	0.908793	0.331422	-1.04925	1.98823	0.00508207	-0.697804	0.180804	1.21003	1.15982	1.05941	1.36065	0.682865	0.507144	1.18493	-0.622495	0.0552882	-1.04925	0.933896	1.05941	-0.722907	-0.948835	1.23513
FLT1	0.555071	0.401353	-0.90218	-0.520958	-0.459471	-1.07434	-0.12129	1.64955	-0.281157	-0.514809	0.831765	1.1515	-0.975965	0.352163	0.678046	-0.250413	-0.164331	-0.988262	-0.0536538	0.727236	-1.03745	-0.477917	1.64955	1.1515	-0.330347	0.333717	-0.576297	-0.533256	-0.0167614	-0.379537	0.118511	-0.275008	-0.0659513	0.0631722	-0.0659513	-0.816098	-0.502512	-0.0659513	3.02072	0.266081	-0.361091	-0.410281	0.204593	-1.02515	0.714939	-0.447173	-0.108992	-0.619338	-0.238116
MACC1	1.65827	-0.808657	-0.967348	1.49597	-0.0656935	-0.84833	0.0713581	0.233656	-0.383076	-1.2667	4.92587	-1.16571	-0.794231	0.908094	0.0857846	-0.0115942	-0.667999	-0.0837266	0.641204	0.255296	-0.981775	0.572678	3.2019	-0.906036	-0.437175	0.893667	-0.545374	0.233656	0.511366	-0.945709	1.7845	-0.942102	0.125457	-0.0765133	-0.776198	0.230049	-0.108973	-0.844723	-0.318157	0.536612	1.5645	-0.188319	1.18941	-1.08276	1.60778	1.15695	-0.447995	-0.242418	0.771042
ICAM2	-0.24308	0.750118	-0.380351	0.402902	-0.3965	-0.202706	1.84829	0.023388	0.0799114	-0.93751	-0.049285	0.0799114	-0.58222	0.758192	1.2669	-0.331902	-0.323827	-0.315753	0.273706	0.192958	-0.662968	2.54272	1.04081	25.2005	-0.339977	0.386753	-0.0250607	-0.76794	0.596697	-0.049285	-0.0250607	-0.469173	0.160659	-0.22693	0.192958	-1.01826	-0.557996	-0.299603	0.338304	0.435201	-0.24308	-0.202706	-0.557996	-0.485323	0.338304	0.176809	-0.0412102	-0.267304	1.79176
ERCC2	1.01219	1.43165	0.452905	1.71129	0.0334412	-1.08513	0.452905	-0.945307	0.313083	-0.805486	0.313083	0.313083	-1.50459	1.01219	-0.246201	-0.525843	-0.945307	0.732547	-0.10638	-0.665664	-0.246201	-0.246201	-0.10638	4.92718	4.08825	3.66879	-0.805486	-1.92405	2.27058	2.4104	-0.665664	-0.665664	0.592726	0.592726	2.55022	3.94843	0.313083	1.29183	1.57147	-0.10638	0.592726	1.15201	0.592726	1.71129	2.4104	-0.945307	1.15201	0.452905	1.43165
RNF128	-0.529575	-0.248759	-1.13555	0.541961	-0.208114	-0.98036	-0.573915	0.261145	-0.270929	-1.13924	2.42639	-1.39419	0.412638	1.03339	0.874507	-0.847341	-0.747578	-0.766052	-0.0972657	-0.536965	-0.917545	2.18252	0.0542275	-1.43484	-0.666289	-0.108351	-0.917545	-0.895376	0.176161	-1.05795	0.885592	-1.18728	1.14793	-0.0418414	-0.92863	-0.651509	0.25745	0.28701	0.209416	1.27726	0.626945	0.534571	0.926237	-0.629339	0.730404	-0.263539	-1.01361	1.26248	0.176161
RRM2	0.939569	-0.401556	-1.29713	0.494018	2.38799	-0.696604	-0.189956	0.0663477	0.742871	-1.3627	3.05855	1.15266	0.665384	1.0111	-0.321089	0.215362	-0.741308	-0.508846	-0.434339	0.350964	-1.62347	1.08262	0.0365449	4.07929	-1.10043	-0.468612	-0.982711	-1.0751	1.33595	-1.23305	-0.12737	-0.344931	0.455274	0.765223	1.04984	1.30465	-1.05573	1.71593	0.276457	-1.30011	0.440373	-0.991651	-0.665311	0.191519	-0.0632944	0.121483	-1.20772	-0.358342	1.75468
APLNR	1.00877	1.04009	-1.12083	-0.431843	-1.52796	-0.651067	0.476372	-0.619749	0.946138	-0.400525	0.319783	1.97962	-0.870291	0.632961	0.382419	0.539007	0.257148	-0.964244	-0.463161	0.539007	-0.149983	-0.400525	1.47854	1.19668	0.163194	0.789549	2.76257	-0.870291	0.163194	6.89651	0.131877	-0.369207	1.25932	0.789549	0.445054	-0.995562	-1.2461	-0.0873476	2.16753	-0.0560299	0.50769	-0.400525	-0.33789	-0.400525	-0.306572	-0.619749	0.257148	-1.08952	-0.400525
BHLHE41	-0.728527	-0.175861	0.418125	0.0204123	-0.940296	-0.320484	1.30136	2.10195	-0.315319	-1.21921	-0.609729	-0.222347	-1.12107	1.4873	0.774516	-0.36697	-0.134541	-0.806003	0.387134	1.51313	-0.289493	-0.66138	0.944965	-1.0436	-0.325649	-0.330814	0.821002	0.211521	0.319988	3.37256	-0.227512	-1.06426	-0.506427	0.273502	0.728031	-1.00744	-0.775012	-0.248173	2.38086	0.908809	-0.35664	-0.0105782	1.79204	-0.744022	0.0307425	-0.38763	1.01728	-1.21921	-0.718196
CKS2	1.37063	0.262662	-1.13712	0.528384	2.92107	-0.452651	-0.176253	-0.2154	0.248427	-1.35065	1.54619	1.5284	0.0135481	1.41808	0.0847237	0.839184	-0.740912	-0.335212	0.304181	1.31487	-1.63179	-0.13592	-0.367241	5.016	-1.01968	0.62803	-1.27117	-1.21067	2.58417	-1.49537	-0.274713	-0.341143	1.10016	0.331465	0.968486	1.24251	-0.430113	2.20101	-0.00661825	-1.21779	1.89614	-0.905802	-0.490612	0.942389	0.135733	-0.0884701	-1.26761	0.0526947	0.727676
AKT1	1.44256	0.619589	0.753703	0.150192	-0.111939	-0.00220997	-0.435031	-0.0753628	1.43037	-2.46502	1.34502	-0.221669	-1.20314	1.21091	0.0465586	-0.20338	-0.233861	0.205056	-1.00806	0.497668	-0.367974	1.66811	0.174576	1.19872	0.144096	0.686646	1.03412	-0.678874	2.50328	0.138	-0.331398	1.07679	1.52181	0.284305	2.18018	5.44768	-1.17875	3.22261	2.20457	0.790279	1.35112	-0.14242	1.04631	0.771991	0.71103	-0.0387864	1.02803	-1.14218	1.29625
SHISA5	1.25637	0.334075	-0.0383899	1.1263	0.363635	-0.440415	-0.192105	0.115326	-0.505449	-2.48601	-0.901562	0.576472	0.848431	1.70569	0.221744	0.0739407	-1.56963	-0.558658	0.659242	1.99539	-1.71152	-0.836528	1.24454	1.33323	-1.20308	0.351811	0.115326	0.245393	0.0325557	-0.375382	0.889816	1.54015	0.582384	1.20907	2.38559	0.943025	-0.641428	1.63474	1.07309	-0.0206535	0.245393	0.215832	-0.12116	1.69978	1.9067	-0.623692	-1.1144	-1.48095	2.06042
MZT2B	1.01344	0.946813	-0.785455	0.280556	-0.852081	-0.452327	2.54583	0.0806786	0.480433	-1.11858	2.01282	2.67908	0.0806786	0.0806786	0.68031	-0.0525728	-0.518953	0.0140529	0.68031	-0.785455	-1.78484	0.946813	0.347181	0.813561	-0.652204	0.547058	-0.185824	-0.385701	1.6797	0.68031	0.0140529	-0.25245	0.413807	0.0806786	1.9462	1.27994	-0.518953	1.41319	0.880187	0.880187	0.880187	-0.185824	0.0140529	0.746935	1.21332	-0.0525728	-0.385701	-0.185824	1.41319
GMNN	0.628653	0.0924797	-0.550928	-0.269437	1.97579	-0.524119	-0.336459	0.440992	0.802909	-1.47583	3.76526	1.25195	-0.021457	1.03748	-0.115287	-0.758695	-0.939653	-0.751993	0.0321603	0.172906	-1.3887	-0.450395	-0.0817765	2.27738	-0.778801	0.675568	-1.04689	-0.691673	1.35919	-1.23455	-0.390076	0.0254581	0.494609	0.125991	2.46504	0.655461	-0.658162	3.45026	0.823015	-1.22785	0.702376	-0.772099	-0.906142	0.494609	0.782802	-0.490608	-1.22114	-0.262735	-0.416885
FAT2	0.25283	0.108627	1.26225	-1.1892	0.541235	-1.04499	0.685438	-0.612386	-1.04499	-0.468183	0.108627	-0.900791	0.82964	-0.612386	-0.323981	0.685438	-0.0355754	-0.900791	0.25283	-0.900791	1.26225	0.541235	-0.756589	-1.04499	0.541235	0.25283	0.25283	-0.179778	1.83906	-0.468183	-0.0355754	-1.4776	-0.323981	0.108627	0.541235	5.01152	0.685438	0.108627	-1.3334	-0.179778	0.108627	0.541235	0.973843	0.541235	0.82964	0.397032	-0.0355754	1.11805	-0.0355754
IL7	-0.342947	0.582852	0.238984	0.635755	0.186081	-0.104884	-0.290044	0.0538244	-0.713266	-0.739717	-0.422301	0.265435	-0.660363	0.741561	1.27059	0.0538244	-0.686815	0.15963	5.05314	-0.0519812	-0.633912	0.15963	-0.713266	-0.845523	0.582852	-0.316495	-0.448752	-0.263592	-0.342947	-0.316495	-0.131335	-0.369398	0.0802757	-0.0784326	0.106727	-0.104884	1.82607	0.582852	0.92672	0.291887	-0.263592	0.265435	2.01123	0.900269	0.027373	0.477047	0.0538244	-0.528106	0.556401
WNT5B	-0.188878	0.349779	-0.152151	1.64745	-0.837715	0.619107	0.63135	-0.225605	-0.213362	-0.53166	2.49216	0.582381	0.202872	-0.494933	0.0314816	2.96961	-0.764262	-0.629597	-0.188878	-0.458207	-0.115425	1.07207	0.949647	-0.947895	-0.556144	-0.274573	-0.348027	0.117177	-0.323542	-0.433722	0.925162	-0.886684	0.717045	-0.42148	0.851709	-0.0174872	-0.20112	1.08431	-0.127667	4.58558	-0.20112	-0.115425	1.4883	-0.64184	-0.556144	1.09655	0.00699719	-0.81323	0.0804504
RGS2	-0.300227	-0.91716	-0.316046	-0.777428	-0.814338	-0.3055	-0.289681	-0.822248	1.65603	-1.28363	-0.329228	0.97055	-0.932979	0.263977	0.26925	0.596172	1.57694	-1.13599	-0.896069	2.31515	-0.983072	-0.479507	0.205975	1.16565	-0.458415	0.648901	-0.363502	-0.323955	0.118971	2.37842	-0.226406	-0.142039	0.227066	1.82213	-0.519054	-1.29681	-1.16235	3.82848	0.253431	0.140063	-0.403049	-0.244861	0.909911	0.556625	-1.21772	-0.861795	1.22629	-1.36536	-0.603421
PABPC3	1.16407	0.783743	-0.0783409	1.54671	-0.00688472	-0.629245	0.00464046	0.101452	-0.0622056	-0.781377	0.431072	1.05804	-0.110611	0.527884	2.21748	-0.32959	-0.200508	0.366531	1.66427	0.223619	-0.633855	0.61317	0.449513	-0.774462	-0.827478	-0.543958	-0.841308	-1.03263	-0.698396	-0.95656	6.66159	-0.919679	0.103757	1.01886	0.318125	0.986586	1.34387	2.79835	0.652356	0.60395	1.47064	0.195959	0.760693	-0.318065	0.244364	0.357311	-0.0806459	0.154468	2.29815
CCL22	-0.214207	1.27837	-0.237899	2.48665	-0.948652	0.472853	0.591312	-0.285283	1.08884	-0.0957486	-0.427433	-0.972343	1.68113	1.79959	0.0464019	-0.451125	-0.877576	-0.474817	-0.308974	-1.13819	-0.451125	-0.498508	0.472853	-0.166824	1.63375	-0.5222	1.37314	-0.948652	0.42547	3.1974	2.0602	-0.5222	0.0937854	-0.782809	0.259628	-0.806501	-0.403741	-0.427433	0.235936	0.851921	0.875613	-0.000981579	2.15497	0.212244	-0.569584	-0.166824	-0.143132	-0.474817	-0.782809
PLEK2	1.66127	0.170425	-0.4078	-0.177903	3.10335	-0.275435	-0.0594717	2.65749	0.469988	-1.61998	0.309756	0.330656	-0.477466	-0.777028	-1.25772	-0.561065	-1.25075	-1.17412	-0.832761	0.50482	-1.36919	1.17361	-0.254536	2.58782	-0.797928	0.762583	-1.15322	-1.20199	3.30538	-0.89546	0.602352	0.922815	1.8424	0.344589	0.184358	0.0798597	-1.06266	0.233124	0.52572	-0.435666	1.09001	-0.89546	1.06215	2.12106	-0.0176723	0.0728931	-0.254536	-0.0107057	1.17361
PCDH17	0.797204	-0.182304	-1.07785	-0.434178	-1.21778	-0.909939	0.0695696	-0.238276	0.293457	-1.07785	-0.0703602	1.32894	-0.434178	1.04908	-0.294248	0.377415	-0.126332	-1.24577	-0.574107	0.993106	-1.3857	-1.10584	2.44838	0.377415	-0.21029	0.657275	0.349429	0.517345	0.489359	0.545331	1.16102	0.433387	1.72074	1.52484	0.909148	-1.16181	-1.24577	0.0415836	2.0006	0.293457	0.517345	-1.04987	-0.462163	-1.02188	0.769218	-0.853967	-0.406192	-0.937925	-0.490149
CD82	0.0135335	0.264583	-0.247976	2.05331	0.411029	-0.0387685	-0.415343	0.0553751	0.348266	-1.45092	-0.572249	-0.111991	-0.802378	0.149519	-0.0283081	-0.35258	-1.49276	-0.896521	-0.457184	0.913128	-0.59317	0.818984	0.547014	8.73751	-0.279358	-0.237516	0.505172	-0.561788	0.756222	0.588855	0.295964	-0.153833	5.14959	1.1851	-0.540868	0.45287	-1.31494	-0.739615	1.09095	1.51983	2.17884	-0.0387685	1.89641	2.70186	1.58259	-0.101531	0.505172	-0.990665	-0.101531
FUBP1	-0.363041	0.734633	-0.44271	2.10673	2.08017	-0.301075	0.557589	0.513328	-0.106327	-2.34594	0.345136	1.36314	0.123831	1.91198	1.0002	-0.283371	-1.36334	-1.2217	0.893973	0.672668	-1.21285	0.52218	0.725781	2.6113	1.0179	0.832008	-1.08892	-0.283371	1.39855	-1.08892	0.663816	0.0353088	0.256614	-0.000100025	1.26577	0.353988	-0.0355089	3.31063	1.64641	0.566441	0.743485	-0.292223	0.725781	-0.867616	0.823155	-0.540085	-0.433858	-0.548937	-0.628607
PCSK1	-0.268079	1.29705	1.19826	-0.280427	-0.258818	-0.257275	-0.24647	-0.254188	-0.261905	-0.257275	0.747555	-0.18936	0.218129	-0.200164	-0.257275	-0.127619	0.269065	-0.241839	-0.263449	-0.231035	0.582399	0.176454	-0.226404	-0.260362	-0.264992	-0.22023	-0.251101	-0.24647	-0.18936	-0.255731	-0.260362	-0.27734	0.0900167	-0.0427258	-0.235665	-0.2156	11.884	1.09485	-0.249557	-0.13688	-0.252644	-0.229491	-0.248013	-0.266536	-0.264992	-0.24647	-0.218687	-0.263449	-0.19399
ALK	0.0391708	0.113191	-0.25691	-0.33093	-0.10887	0.261232	0.261232	0.113191	-0.0348495	-0.10887	-0.25691	-0.10887	-0.10887	-0.33093	-0.0348495	-0.0348495	-0.33093	-0.25691	0.187211	0.113191	0.187211	0.0391708	-0.33093	-0.0348495	0.335252	0.113191	0.261232	0.335252	-0.33093	-0.404951	-0.404951	-0.627011	0.0391708	-0.10887	-0.25691	0.113191	0.483292	0.187211	-0.10887	-0.33093	-0.0348495	0.0391708	0.483292	0.409272	0.261232	-0.10887	0.187211	-0.10887	0.483292
MDM4	-0.397602	0.292106	-0.304083	0.748016	0.0466168	0.432386	0.876605	-0.280703	-0.584642	-2.06927	1.88194	0.537596	-0.0235231	0.409006	0.899985	-0.596332	-1.75364	-0.888582	0.829846	-0.514502	-0.783372	0.420696	0.724636	0.409006	-1.42632	0.186897	-0.514502	-1.39125	0.303796	-0.397602	0.584356	-1.53153	-0.0936629	0.0816868	0.385626	-0.818442	2.70024	0.654496	0.946745	0.151827	0.572666	-0.058593	2.10405	-0.748302	-0.444362	0.455766	0.0816868	0.280416	0.233657
PAK4	2.3684	-0.134576	-0.724564	1.19736	0.383897	-0.483205	1.16161	0.258749	0.285566	-1.87772	1.13479	0.267688	-0.295482	-0.179272	-0.170333	-0.42957	-0.787138	-0.215029	-0.0898802	0.455411	-1.20728	0.68783	0.866614	1.93932	-0.599415	0.500107	-0.42957	-0.0273058	0.893432	-1.22516	0.276627	-0.143515	0.857675	0.008451	0.169357	1.47448	0.0173902	0.705709	0.991763	0.330262	0.848736	-0.0451842	0.893432	-0.215029	0.929189	-0.349117	-0.107759	-0.501084	1.23312
DKK1	-0.163763	-0.115859	-0.154182	-0.0727449	-0.115859	-0.173344	-0.0104695	-0.182925	-0.168553	-0.187715	-0.163763	0.315279	-0.149392	-0.115859	-0.0871162	-0.139811	-0.144601	-0.158973	-0.202086	-0.168553	-0.144601	-0.178134	-0.163763	-0.168553	-0.115859	-0.154182	-0.139811	-0.163763	0.085339	0.142824	-0.154182	12.1332	-0.106278	-0.139811	-0.182925	-0.178134	-0.154182	-0.187715	0.597914	-0.13023	0.0757581	-0.168553	-0.0823258	0.0613869	-0.149392	-0.154182	-0.0823258	-0.149392	-0.13023
BIRC5	1.9332	-0.0524418	-1.16417	0.84526	1.91537	-0.682617	-0.774765	-0.721259	0.714469	-1.45845	2.56338	1.51705	0.919573	0.711497	0.218058	-0.242683	-1.13147	-0.533991	-0.305106	0.0307888	-1.72003	1.95996	-0.287271	3.06871	-0.798545	-0.0405517	-0.947171	-1.21767	2.30477	-1.42277	-0.43887	-0.388337	0.44397	0.250756	0.693661	0.402354	-0.664782	5.07219	0.00998118	-1.57735	0.830398	-0.694507	-0.453732	1.00875	-0.123782	-0.0732495	-1.36035	-0.177288	2.31071
LEF1	-0.44761	-0.0454615	-0.0901446	0.568932	-0.179511	-0.101315	1.89825	0.758835	0.345516	-1.18488	-0.961466	-0.905612	-0.492293	0.82586	0.032734	0.736493	-0.570488	-0.335902	0.300833	-0.0454615	-0.682196	-0.414097	1.27269	-1.15137	0.110929	0.379028	1.52962	-0.201852	0.870543	2.54616	-0.201852	-1.15137	-0.425268	-0.291219	0.602444	0.568932	-0.0119492	0.133271	2.23338	4.12124	2.76958	0.591273	0.881713	-0.626342	1.47376	0.379028	0.83703	-0.939124	-0.145999
NCOR2	0.176448	0.178649	-0.505667	1.59129	-1.23179	-0.890732	1.02799	-0.0655926	-0.22622	-2.12294	0.405287	0.348077	-0.747708	1.44166	0.60112	0.741944	-1.311	-0.125003	0.497702	2.43843	-1.26039	0.513105	2.39222	6.09105	0.361279	0.286467	0.154445	1.061	1.73651	-0.340639	0.832159	0.260062	1.56488	0.381083	0.942177	-1.12617	-0.457259	0.216055	1.55168	3.07214	1.31184	-0.356042	1.16882	-0.980947	2.20079	-1.09317	0.0378248	-1.2912	0.0664297
WNT9A	0.306358	0.0831317	0.641197	-0.36332	-0.549342	-0.140094	-0.0656856	0.194745	-0.140094	-0.512138	-0.326116	-0.884181	-0.698159	0.00872305	-0.326116	0.0459274	1.75733	-0.214503	0.603992	-0.549342	1.38528	-0.400525	0.120336	-0.698159	-0.0284813	0.0459274	1.05044	0.343562	4.88249	-0.0284813	-0.474933	-0.772568	0.380766	-0.623751	0.0831317	-0.326116	-0.214503	-0.660955	0.715605	1.68292	-0.400525	0.603992	0.790014	-0.10289	0.0831317	-0.214503	2.31539	-0.549342	-0.10289
WNT8A	-0.796281	-1.35153	0.0365986	0.314225	-0.518654	-0.518654	0.0365986	-0.796281	-0.241028	-1.07391	0.591852	-1.35153	1.70236	0.314225	1.1471	-0.518654	-1.07391	0.869478	0.869478	0.869478	-0.241028	-0.241028	-0.796281	0.591852	-0.518654	-0.796281	0.0365986	0.314225	-0.796281	0.591852	1.1471	0.591852	-0.796281	0.0365986	0.869478	0.869478	1.1471	0.591852	0.0365986	0.869478	0.314225	0.0365986	0.0365986	0.869478	0.0365986	-0.796281	-0.518654	0.869478	0.591852
CDCA7L	0.881375	-0.38408	-0.127785	0.101812	-0.271951	-0.261272	0.374125	0.112491	0.502272	-1.42528	1.6823	0.924091	-1.19034	4.27194	2.55797	-0.667072	-0.426796	-0.175841	1.12699	-0.48553	-0.565622	-0.0957485	0.11783	1.72501	-0.416117	0.73187	-1.03016	-0.352043	1.93325	-0.78454	-0.747164	-0.677751	-0.437475	-0.565622	0.213941	1.59152	0.705172	-0.277291	-0.202538	-1.33451	1.11631	-0.629696	0.833319	-0.704448	-0.117106	2.72349	-0.645714	-0.907348	1.8585
KRAS	-0.0911581	-0.0223522	-0.554451	0.743686	-0.132442	-0.311337	-0.348033	0.463876	0.0326925	-1.67828	0.422592	-0.30675	0.977626	-0.109506	1.20698	-0.0223522	-0.568212	-0.779217	-0.104919	-0.513167	0.358374	0.532682	0.968452	0.963865	-0.577386	-0.146203	-0.398491	-1.02233	1.55101	-0.485645	-0.61867	-0.962699	0.716164	-0.260879	-0.494819	-0.563625	-0.329685	-0.270053	0.518921	-0.361794	0.207001	-0.366382	0.0372796	0.477637	-0.375556	-0.650779	-0.834261	-0.870958	0.197827
STEAP3	1.80318	-0.45397	-0.880437	1.51194	0.81503	-0.474773	-0.485175	0.409366	1.03346	-1.9518	-0.0795108	1.67837	-0.526781	0.471776	-0.121117	-0.32915	-1.2965	0.263743	1.8968	0.336555	-1.9414	1.45993	0.835833	4.49721	0.18053	1.08547	-0.339552	-1.01566	1.2831	-1.2549	0.232538	0.149325	0.0349072	0.284546	1.96961	0.75262	-1.57735	-0.141921	1.76158	1.48073	0.378161	-0.152322	-0.422765	1.2415	1.37672	0.30535	-1.22369	-0.318748	3.8003
TCF7L2	0.30586	3.19741	-0.232938	0.981155	0.855435	-0.628057	-0.107219	2.87773	-0.232938	-1.53324	1.23259	1.15357	-0.444866	1.3188	0.119077	-0.358658	-0.739409	-1.02677	0.370516	2.01924	-0.768145	0.0364611	0.880579	-0.157506	0.438764	0.0185011	-1.10938	-0.329922	-0.0389707	-1.3249	0.801555	-0.0246028	0.819515	-0.0784826	0.111893	-0.99444	0.50342	0.126261	2.24194	0.507012	0.524972	-0.38021	1.35472	0.693795	1.19308	-0.703489	-0.0569307	-0.121587	-0.462826
SMURF2	0.867924	0.237924	-0.85321	0.789986	-0.262179	-0.716818	1.03679	0.43277	-0.405066	-1.8794	1.43947	0.582151	-0.431045	1.36153	0.692563	-0.749292	-0.957127	-0.567437	1.31607	0.484728	-1.03507	0.380811	1.76421	-0.65187	-0.151767	1.61483	-0.0218696	-0.664859	2.76442	0.731532	0.997821	-0.483004	0.0235943	-0.0283645	0.841945	-1.26888	0.250914	-0.314138	2.5306	0.984831	1.45246	-0.281663	3.24504	-0.671354	0.341842	-0.405066	-0.0283645	-0.645375	1.23164
TCF3	0.747872	-0.0609678	-0.824621	1.32174	1.61997	-0.395349	-0.22364	0.268894	0.616831	-1.89554	4.36732	-0.52639	0.472234	1.06418	0.354749	1.40308	-1.40301	-0.0609678	1.83235	2.41978	-1.09122	-0.657431	0.937656	2.41526	-0.59417	1.05062	-0.304975	-0.304975	1.19974	-0.720692	0.354749	-0.86077	0.219189	0.196596	1.18166	-0.512834	1.54316	-0.621281	0.824689	-0.182972	0.901506	-0.535427	0.964768	-0.304975	0.982842	0.368305	-0.901438	-0.476684	3.33254
RFWD2	0.749115	0.00208249	-0.636827	0.675394	0.193755	-1.24133	0.0119119	0.881811	-0.685973	-1.79178	0.257646	0.881811	0.242902	1.40277	1.8156	-0.0912965	-1.04475	-0.951366	0.857238	-0.106041	-1.12338	-0.223993	0.965361	0.341196	-0.450068	1.13246	-0.740035	-0.759694	0.773688	-0.494301	0.729456	-1.14795	0.252731	0.542698	-0.214164	0.360854	1.12263	1.12755	1.13737	0.169182	0.754029	-0.445154	2.12031	-0.759694	0.129864	0.763859	-0.194505	-0.327201	0.257646
DLC1	-0.320177	-0.320177	-1.01796	-0.501084	-1.2764	-0.681991	1.38552	-0.656147	-0.397708	-1.79328	-0.216801	1.28214	-0.449396	0.816953	-0.216801	0.0157935	0.351764	-1.19887	0.222544	-0.087582	-0.552772	-0.165114	1.41136	-0.966273	-0.707835	0.0157935	1.33383	-0.604459	0.119169	3.06537	-0.630303	-1.58653	0.868641	-0.0100504	0.119169	-1.37978	-0.707835	-0.346021	1.79902	2.60018	-0.320177	-0.216801	0.765266	-0.47524	0.713578	-1.04381	1.17877	-1.48315	-0.630303
PIM2	-0.647581	1.79146	0.055273	-0.633617	-0.745329	1.1817	4.23051	1.9823	0.557977	-0.987372	-0.126259	0.194913	-0.587071	3.15528	1.34927	-0.354337	-1.0153	-0.647581	-0.0378202	2.98771	-0.652236	4.10018	0.213532	0.953623	-0.438121	-0.121604	-0.349683	-0.633617	1.60993	-0.256589	-0.647581	1.3772	0.320589	0.553322	1.41444	-0.768603	-0.670855	-0.270553	0.055273	-0.708092	0.353172	-0.0145469	-0.633617	-0.684819	1.22359	-0.959444	-0.507941	-1.00134	-0.52656
[truncated: 1,013 more columns]
