# Supplementary material for: Transcriptomic profiling of adjuvant colorectal cancer identifies three key prognostic biological processes and a disease specific role for granzyme B
Source: PLoS One. 2021 Dec 31;16(12):e0262198. doi: 10.1371/journal.pone.0262198 (PMC8719661; doi:10.1371/journal.pone.0262198)
Supplement: S6 Table — (XLSX) [file pone.0262198.s021.xlsx]

## Sheet: Table S6
Gene Symbol	Fitted Coefficient	Model sign	Signature biology
SPP1	0.151101	1	Stromal signature
TLL1	0.0837025	1	Stromal signature
WBSCR17	0.0829033	1	Stromal signature
DTX1	0.0349374	1	Stromal signature
CRYAB	0.0333485	1	Stromal signature
RGS2	0.031303	1	Stromal signature
HEYL	0.0195646	1	Stromal signature
CD36	0.0176415	1	Stromal signature
ABCC9	0.0154854	1	Stromal signature
IGFBP3	0.012763	1	Stromal signature
FOS	0.0127385	1	Stromal signature
ANGPT1	-0.00245461	-1	Stromal signature
HBEGF	0.00057657	1	Stromal signature
SMAD3	0.140775	1	Stromal signature (TGFb)
REG4	0.0667857	1	Stromal signature (TGFb)
SMAD9	0.0487965	1	Stromal signature (TGFb)
TCF12	0.0466262	1	Stromal signature (TGFb)
FLT1	0.0325833	1	Stromal signature (TGFb)
MAPK3	0.0275343	1	Stromal signature (TGFb)
KDM5D	0.0265219	1	Stromal signature (TGFb)
CDK6	0.0255271	1	Stromal signature (TGFb)
IGFBP1	0.0231048	1	Stromal signature (TGFb)
PCSK1	0.019711	1	Stromal signature (TGFb)
EPHA4	0.0113127	1	Stromal signature (TGFb)
POU5F1	-0.00445274	-1	Stromal signature (TGFb)
APCDD1	-0.00439422	-1	Stromal signature (TGFb)
SERPINB13	0.00168175	1	Stromal signature (TGFb)
SCD5	-0.00136634	-1	Stromal signature (TGFb)
CD28	0.073926	1	Immune signature
CXCL1	-0.0437922	-1	Immune signature
TNF	-0.0253637	-1	Immune signature
FCRL5	-0.0180012	-1	Immune signature
TAP1	-0.015035	-1	Immune signature
CXCR4	0.00743295	1	Immune signature
GZMB	-0.00591685	-1	Immune signature
TP73	-0.00554331	-1	Immune signature
PDCD1	-0.00277406	-1	Immune signature
GMNN	-0.0503506	-1	Proliferative signature
E2F1	-0.0344036	-1	Proliferative_signature
KDM1A	-0.0304897	-1	Proliferative_signature
DTX2	-0.0275882	-1	Proliferative_signature
CDCA5	-0.0196872	-1	Proliferative_signature
RHOA	-0.0114155	-1	Proliferative_signature
CENPM	-0.0100117	-1	Proliferative_signature
CDKN1B	-0.00999138	-1	Proliferative_signature
DNMT1	-0.00822853	-1	Proliferative_signature
AXIN2	-0.00791374	-1	Proliferative_signature
SHISA5	-0.00707989	-1	Proliferative_signature
RPS6KA1	-0.00670788	-1	Proliferative_signature
CDK2	-0.00581496	-1	Proliferative_signature
SP2	-0.00467004	-1	Proliferative_signature
MLH1	-0.00324794	-1	Proliferative_signature
RPL23	0.00159223	1	Proliferative_signature
